# Supplementary material for: Noncanonical functions of Ku may underlie essentiality in human cells
Source: Sci Rep. 2023 Jul 27;13:12162. doi: 10.1038/s41598-023-39166-7 (PMC10374653; doi:10.1038/s41598-023-39166-7)
Supplement: Supplementary file 2 — Supplementary Data Tables. [file 41598_2023_39166_MOESM2_ESM.zip]

Archive with 8 entries (7 files):
- SData/
- SData/S1_Data.zip
- SData/S3_Data.xlsx
- SData/S4_Data.zip
- SData/S5_Data.zip
- SData/S2_Data.csv
- SData/._S2_Data.csv
- SData/._S3_Data.xlsx
