# Supplementary material for: Noncanonical functions of Ku may underlie essentiality in human cells
Source: Sci Rep. 2023 Jul 27;13:12162. doi: 10.1038/s41598-023-39166-7 (PMC10374653; doi:10.1038/s41598-023-39166-7)
Supplement: Supplementary file 2 — Supplementary Data Tables. [file 41598_2023_39166_MOESM2_ESM.zip › SData/S3_Data.xlsx]

## Sheet: Day 4 increase
Control_D4_n1	Control_D4_n2	Control_D4_n3	D4_n1	D4_n2	D4_n3	Average Day 4 control	Average Day 4 Experimental	Difference Between Control and Experimental	Fold-Change	Peptides	Razor + unique peptides	Unique peptides	Sequence coverage [%]	Unique + razor sequence coverage [%]	Unique sequence coverage [%]	Mol. weight [kDa]	Q-value	Score	Intensity	MS/MS count	Protein IDs	Majority protein IDs	Protein names	Gene names	id	neg.log p-value (t-test)	p-value
#!{Type}E	E	E	E	E	E					N	N	N	N	N	N	N	N	N	N	N	T	T	T	T	T
#!{C:Group1}D4_C	D4_C	D4_C	D4_E	D4_E	D4_E
24.0894	24.2266	24.3903	24.9187	24.7631	24.8486	24.2355	24.8434	-0.607976	1.52412	8	6	6	27.5	23.1	23.1	59.241	0	14.136	864790000	61	Q9BTT6	Q9BTT6	Leucine-rich repeat-containing protein 1	LRRC1	4729	2.46544	0.00342419
24.8236	24.91	24.9295	25.7522	25.3338	25.5884	24.8877	25.5581	-0.670427	1.59154	4	4	4	35.6	35.6	35.6	26.032	0	107.9	1858000000	152	Q9Y3A3	Q9Y3A3	MOB-like protein phocein	MOB4	5953	2.22185	0.00600001
22.0158	20.9573	21.6439	24.5457	23.235	23.8947	21.539	23.8918	-2.35277	5.10802	2	2	2	6.8	6.8	6.8	44.797	0.0028526	2.9244	334900000	1	Q8WW22	Q8WW22	DnaJ homolog subfamily A member 4	DNAJA4	4029	2.06613	0.00858753
22.1504	22.2247	22.6077	23.521	23.2674	22.9637	22.3276	23.2507	-0.923078	1.89616	7	7	7	6.8	6.8	6.8	120.41	0	9.7278	202440000	10	P51530	P51530	DNA replication ATP-dependent helicase/nuclease DNA2;DNA replication nuclease DNA2;DNA replication ATP-dependent helicase DNA2	DNA2	1848	1.89894	0.01262
21.3752	20.7456	20.7087	21.9039	22.1122	22.5962	20.9431	22.2041	-1.26096	2.39655	3	3	3	3.7	3.7	3.7	95.697	0.0070814	2.0638	36561000	4	Q86XN7	Q86XN7	Proline and serine-rich protein 1	PROSER1	3560	1.87421	0.0133596
24.3211	24.7945	24.8338	25.6422	25.3848	25.3327	24.6498	25.4532	-0.80341	1.74522	14	14	14	14	14	14	172.46	0	32.715	1542000000	44	Q13017	Q13017	Rho GTPase-activating protein 5	ARHGAP5	2467	1.86939	0.0135087
24.7468	24.0444	25.1467	26.73	25.714	26.3536	24.6459	26.2659	-1.61992	3.07358	12	12	12	21.2	21.2	21.2	85.566	0	22.732	2165300000	53	O60645	O60645	Exocyst complex component 3	EXOC3	521	1.68092	0.0208487
21.6194	20.8931	21.1867	22.1888	22.8384	22.083	21.2331	22.3701	-1.13703	2.19927	3	2	2	19.2	15.4	15.4	26.962	0	7.8021	107230000	12	Q13432	Q13432	Protein unc-119 homolog A	UNC119	2532	1.63929	0.0229464
23.9465	23.8928	23.3094	24.5066	24.4507	25.0021	23.7163	24.6532	-0.9369	1.91441	9	9	7	17.1	17.1	13	87.66	0	10.332	751760000	18	Q86UE8	Q86UE8	Serine/threonine-protein kinase tousled-like 2	TLK2	3508	1.59748	0.0252651
23.6332	23.215	23.0335	24.2894	23.9078	24.7888	23.2939	24.3287	-1.03479	2.04882	8	8	8	25.5	25.5	25.5	55.468	0	13.382	756770000	36	Q9NRY5	Q9NRY5	Protein FAM114A2	FAM114A2	5293	1.53582	0.0291195
21.3695	22.0391	22.5087	23.6529	23.5896	22.8537	21.9724	23.3654	-1.39297	2.62618	6	6	6	10.5	10.5	10.5	74.413	0.00020056	5.2802	262920000	5	Q8TAP6	Q8TAP6	Centrosomal protein of 76 kDa	CEP76	3918	1.53575	0.0291238
24.4125	24.6073	24.8268	25.5708	24.9936	25.2931	24.6155	25.2858	-0.670291	1.59139	4	4	4	53.6	53.6	53.6	14.96	0	11.326	1513300000	41	Q9NPJ3	Q9NPJ3	Acyl-coenzyme A thioesterase 13;Acyl-coenzyme A thioesterase 13, N-terminally processed	ACOT13	5227	1.51042	0.0308732
22.7701	21.7684	21.9701	23.8306	23.2099	23.1311	22.1695	23.3906	-1.22103	2.33113	7	7	7	7.9	7.9	7.9	137.5	0	7.1457	289410000	8	P55201	P55201	Peregrin	BRPF1	1969	1.49705	0.0318379
21.2823	20.5978	21.8529	25.8444	22.6575	25.2765	21.2443	24.5928	-3.34851	10.186	6	6	6	11.7	11.7	11.7	81.895	0	15.212	1356700000	21	Q9UBT7	Q9UBT7	Alpha-catulin	CTNNAL1	5607	1.48287	0.0328947
25.6895	25.6137	26.13	26.4518	26.7474	26.2643	25.8111	26.4878	-0.676779	1.59857	26	25	25	25.8	25.2	25.2	155.64	0	59.42	3214300000	83	O14802	O14802	DNA-directed RNA polymerase III subunit RPC1	POLR3A	276	1.46881	0.0339773
23.2123	23.0539	23.4895	23.7704	23.638	24.1157	23.2519	23.8414	-0.589463	1.50469	5	5	5	11.1	11.1	11.1	75.561	0	7.748	408650000	10	Q13438	Q13438	Protein OS-9	OS9	2534	1.4353	0.0367032
22.0178	22.6785	23.0545	24.6573	23.6384	23.6164	22.5836	23.9707	-1.38709	2.61551	3	3	3	35.1	35.1	35.1	22.338	0	12.949	500650000	40	Q9BQ15	Q9BQ15	SOSS complex subunit B1	NABP2	4631	1.41097	0.0388176
21.8449	21.3745	22.4216	22.8239	22.7821	22.7344	21.8803	22.7802	-0.899838	1.86586	5	4	4	35.6	29.9	29.9	21.855	0	12.364	172770000	5	Q9UL26	Q9UL26	Ras-related protein Rab-22A	RAB22A	5757	1.38183	0.0415113
24.4991	25.1111	24.7698	26.1448	25.4649	25.373	24.7933	25.6609	-0.867579	1.8246	11	11	11	21.5	21.5	21.5	68.546	0	24.208	1516900000	50	Q8NHQ9	Q8NHQ9	ATP-dependent RNA helicase DDX55	DDX55	3901	1.34775	0.0448999
24.4245	25.1169	24.8616	25.7602	25.306	25.4042	24.801	25.4901	-0.689108	1.61229	13	13	13	19.3	19.3	19.3	96.631	0	26.172	1921800000	58	Q6P3X3	Q6P3X3	Tetratricopeptide repeat protein 27	TTC27	3258	1.31834	0.048046
25.1734	22.0853	22.9983	26.1921	25.9869	25.8403	23.419	26.0064	-2.58744	6.01032	5	5	5	4.1	4.1	4.1	154.37	0.00020644	6.1109	1612800000	10	Q9UHN6	Q9UHN6	Transmembrane protein 2	TMEM2	5669	1.31479	0.0484406

## Sheet: Day 4 decrease
Control_D4_n1	Control_D4_n2	Control_D4_n3	D4_n1	D4_n2	D4_n3	Average Day 4 control	Average Day 4 Experimental	Difference Between Control and Experimental	Fold-Change	Peptides	Razor + unique peptides	Unique peptides	Sequence coverage [%]	Unique + razor sequence coverage [%]	Unique sequence coverage [%]	Mol. weight [kDa]	Q-value	Score	Intensity	MS/MS count	Protein IDs	Majority protein IDs	Protein names	Gene names	id	neg.log p-value (t-test)	p-value
#!{Type}E	E	E	E	E	E					N	N	N	N	N	N	N	N	N	N	N	T	T	T	T	T
#!{C:Group1}D4_C	D4_C	D4_C	D4_E	D4_E	D4_E
24.8392	25.155	25.2027	22.0073	21.6409	21.3398	25.0656	21.6627	3.40296	10.5777	3	3	3	13.7	13.7	13.7	25.863	0	7.4752	1024000000	25	Q9NYP9	Q9NYP9	Protein Mis18-alpha	MIS18A	5469	3.95954	0.000109764
31.3991	31.4164	31.4868	30.6891	30.5757	30.331	31.4341	30.5319	0.902173	1.86888	42	42	42	69.1	69.1	69.1	82.704	0	323.31	79848000000	1180	P13010	P13010	X-ray repair cross-complementing protein 5	XRCC5	1136	2.93392	0.00116433
23.0726	23.2557	23.2339	21.2419	21.6208	22.0593	23.1874	21.6406	1.54676	2.92161	19	2	2	44.5	9.2	9.2	53.926	0	6.9426	237620000	17	Q9UMR2	Q9UMR2	ATP-dependent RNA helicase DDX19B	DDX19B	5796	2.50449	0.00312976
27.2434	26.9607	24.6784	20.8304	21.3383	20.3794	26.2942	20.8494	5.44477	43.5552	2	2	2	7.6	7.6	7.6	25.431	0.0039889	2.4993	475920000	5	Q8TAA5	Q8TAA5	GrpE protein homolog 2, mitochondrial	GRPEL2	3909	2.50065	0.00315757
32.074	31.7667	31.8077	31.059	30.9288	30.5467	31.8828	30.8448	1.03797	2.05333	41	41	41	61.2	61.2	61.2	69.842	0	323.31	104000000000	1429	P12956;P51449	P12956	X-ray repair cross-complementing protein 6	XRCC6	1135	2.33556	0.00461785
27.4433	26.9665	27.4583	26.138	26.3683	25.8866	27.2894	26.131	1.15844	2.23216	36	3	3	82.9	10.1	10.1	41.736	0	157.93	5972400000	374	P60709;Q9BYX7	P60709	Actin, cytoplasmic 1;Actin, cytoplasmic 1, N-terminally processed	ACTB	2034	2.25483	0.00556119
25.3769	25.056	24.8758	24.1764	23.9217	24.5413	25.1029	24.2131	0.88979	1.85291	13	13	13	8.2	8.2	8.2	244.29	0	17.469	982310000	27	Q8N201	Q8N201	Integrator complex subunit 1	INTS1	3711	1.73229	0.0185229
24.1522	23.2454	23.3519	22.2037	22.0287	22.6458	23.5832	22.2927	1.29041	2.44598	7	7	7	14.7	14.7	14.7	83.343	0	11.176	520230000	14	A4D1P6	A4D1P6	WD repeat-containing protein 91	WDR91	24	1.71703	0.0191853
22.9556	22.824	22.8058	22.1266	21.4211	20.8363	22.8618	21.4613	1.4005	2.63993	3	3	3	9.4	9.4	9.4	76.277	0.0002079	6.2968	183630000	6	O15234	O15234	Protein CASC3	CASC3	338	1.69065	0.0203866
22.5535	23.0723	23.1678	22.0929	21.9455	21.2606	22.9312	21.7663	1.16491	2.24219	4	4	4	13.1	13.1	13.1	39.624	0.0018031	3.133	238630000	8	Q8TCX1	Q8TCX1	Cytoplasmic dynein 2 light intermediate chain 1	DYNC2LI1	3949	1.6599	0.0218829
23.3605	23.1726	22.6345	22.0443	22.4849	21.9775	23.0559	22.1689	0.886964	1.84928	5	3	3	7.4	5	5	122.87	0	8.6001	175200000	13	P00519	P00519	Tyrosine-protein kinase ABL1	ABL1	878	1.51993	0.0302046
23.1172	24.5434	22.3381	21.7219	20.8683	20.8011	23.3329	21.1304	2.20247	4.60268	3	3	3	60.3	60.3	60.3	8.8081	0.001977	3.0863	142980000	7	Q5TGZ0	Q5TGZ0	MICOS complex subunit MIC10	MINOS1	3110	1.44107	0.0362184
23.5325	23.6772	23.8268	22.5966	23.173	23.2303	23.6788	23	0.678872	1.60089	9	7	7	14.8	13.6	13.6	97.326	0.0002076	6.2594	386980000	8	Q92995	Q92995	Ubiquitin carboxyl-terminal hydrolase 13	USP13	4157	1.4381	0.0364671
22.7312	21.8224	22.1799	20.991	21.6247	21.2847	22.2445	21.3001	0.944405	1.92439	3	3	3	3.4	3.4	3.4	133.06	0.00020842	6.384	58623000	11	O75182	O75182	Paired amphipathic helix protein Sin3b	SIN3B	582	1.3715	0.0425111
24.5781	24.3352	24.2813	22.8051	24.0121	23.128	24.3982	23.315	1.08317	2.11868	3	3	3	11.4	11.4	11.4	26.537	0.00058537	4.6748	458670000	14	P55061	P55061	Bax inhibitor 1	TMBIM6	1962	1.36007	0.0436446
23.7331	23.3488	24.075	21.3876	21.657	23.1419	23.719	22.0622	1.65681	3.15319	2	2	2	1.4	1.4	1.4	210.77	0.0012882	3.4505	135950000	7	Q2PPJ7	Q2PPJ7	Ral GTPase-activating protein subunit alpha-2	RALGAPA2	2922	1.327	0.0470977

## Sheet: Day 6 increase
Control_D6_n1	Control_D6_n2	Control_D6_n3	D6_n1	D6_n2	D6_n3	Average Day 6 control	Average Day 6 Experimental	Difference Between Control and Experimental	Fold-Change	Peptides	Razor + unique peptides	Unique peptides	Sequence coverage [%]	Unique + razor sequence coverage [%]	Unique sequence coverage [%]	Mol. weight [kDa]	Q-value	Score	Intensity	MS/MS count	Protein IDs	Majority protein IDs	Protein names	Gene names	id	neg.log p-value (t-test)	p-value
E	E	E	E	E	E					N	N	N	N	N	N	N	N	N	N	N	T	T	T	T	T
D6_C	D6_C	D6_C	D6_E	D6_E	D6_E
29.1561	29.2605	29.391	29.9333	29.7959	29.9168	29.2692	29.882	-0.612804	1.52923	9	9	9	44.9	44.9	44.9	25.565	0	100.23	31124000000	369	P00403	P00403	Cytochrome c oxidase subunit 2	MT-CO2	871	2.79473	0.00160426
22.233	22.0127	22.4573	23.2064	23.2551	22.9323	22.2343	23.1313	-0.896934	1.86211	3	3	3	11.4	11.4	11.4	38.087	0.006599	2.0992	289260000	17	Q8IZV5	Q8IZV5	Retinol dehydrogenase 10	RDH10	3688	2.27448	0.00531517
23.6609	23.3231	23.2794	24.1507	24.0304	24.0155	23.4211	24.0655	-0.644435	1.56313	3	3	3	22.9	22.9	22.9	13.291	0	12.51	538790000	16	Q5RI15	Q5RI15	Cytochrome c oxidase protein 20 homolog	COX20	3055	2.13691	0.00729608
23.2107	23.4356	23.4524	23.7981	23.9768	24.117	23.3662	23.964	-0.597738	1.51334	5	5	5	19	19	19	61.863	0	16.712	529080000	47	O75879	O75879	Glutamyl-tRNA(Gln) amidotransferase subunit B, mitochondrial	GATB	672	2.11006	0.0077614
21.7761	22.026	21.9068	22.3499	22.7171	22.4988	21.9029	22.5219	-0.61898	1.53579	3	2	2	19.2	15.4	15.4	26.962	0	7.8021	107230000	12	Q13432	Q13432	Protein unc-119 homolog A	UNC119	2532	2.06577	0.00859459
20.6858	21.6794	21.8951	23.8338	23.9767	22.9261	21.4201	23.5789	-2.15875	4.46526	3	3	3	7.5	7.5	7.5	50.245	0.0051335	2.2635	143960000	8	P54274	P54274	Telomeric repeat-binding factor 1	TERF1	1939	1.91329	0.0122098
24.3861	24.7365	24.8079	25.3085	25.1463	25.312	24.6435	25.2556	-0.612131	1.52851	5	5	5	21.2	21.2	21.2	30.281	0	13.848	1176000000	40	Q9H0E2	Q9H0E2	Toll-interacting protein	TOLLIP	4941	1.90861	0.012342
21.3075	20.784	22.201	23.0828	23.3742	23.1666	21.4308	23.2079	-1.77708	3.42732	4	4	4	9.2	9.2	9.2	80.762	0.00020096	5.338	263900000	7	P78563	P78563	Double-stranded RNA-specific editase 1	ADARB1	2217	1.86497	0.0136467
25.995	26.0861	26.266	27.01	26.5234	26.8447	26.1157	26.7927	-0.67698	1.59879	7	7	7	44.6	44.6	44.6	24.737	0	51.668	3887200000	74	O95372	O95372	Acyl-protein thioesterase 2	LYPLA2	784	1.84216	0.0143828
22.9034	22.9884	22.3126	23.7273	23.5587	24.1572	22.7348	23.8144	-1.07961	2.11346	8	8	8	11.3	11.3	11.3	101.29	0	12.996	488520000	24	P52735	P52735	Guanine nucleotide exchange factor VAV2	VAV2	1897	1.75326	0.0176496
25.6955	26.2123	25.8774	26.4386	26.6971	26.7981	25.9284	26.6446	-0.716172	1.64282	2	2	2	13.1	13.1	13.1	20.848	0	7.7333	3173200000	61	Q5BJF2	Q5BJF2	Transmembrane protein 97	TMEM97	3010	1.7424	0.0180967
24.7331	25.1625	24.8847	25.4359	25.425	25.6969	24.9268	25.5192	-0.592468	1.50782	4	4	4	51.5	51.5	51.5	7.4016	0	6.9088	1503600000	33	O00244	O00244	Copper transport protein ATOX1	ATOX1	174	1.73666	0.0183376
24.7564	25.3638	24.7323	25.9199	25.6537	26.2158	24.9508	25.9298	-0.97897	1.97106	6	6	6	40.2	40.2	40.2	20.215	0	30.415	2083100000	47	Q9NVQ4	Q9NVQ4	Fas apoptotic inhibitory molecule 1	FAIM	5370	1.691	0.0203703
23.1272	23.4478	23.6579	23.9027	24.3182	24.2005	23.4109	24.1404	-0.729494	1.65806	3	3	3	21.2	21.2	21.2	18.355	0	7.4801	502910000	10	Q9H5X1	Q9H5X1	MIP18 family protein FAM96A	FAM96A	5050	1.67717	0.0210297
23.2661	24.0433	24.3678	25.4537	24.9033	25.1792	23.8924	25.1788	-1.28636	2.43912	9	9	9	26.4	26.4	26.4	50.268	0	15.068	852400000	31	O00458	O00458	Interferon-related developmental regulator 1	IFRD1	200	1.6194	0.0240212
20.6355	20.7868	20.4137	21.2347	21.2393	21.8782	20.612	21.4508	-0.838795	1.78856	3	3	3	5.1	5.1	5.1	90.876	0.00020547	5.9992	66143000	3	Q86VP1	Q86VP1	Tax1-binding protein 1	TAX1BP1	3527	1.60408	0.0248843
24.546	24.1011	23.9134	24.7738	24.9173	24.8488	24.1868	24.8466	-0.659802	1.57987	5	5	2	17.3	17.3	8.6	41.094	0	17.409	927060000	35	Q9H999	Q9H999	Pantothenate kinase 3	PANK3	5118	1.5781	0.0264178
21.0988	21.782	21.6315	22.3146	23.0774	22.3651	21.5041	22.5857	-1.08154	2.11629	3	3	3	10.7	10.7	10.7	57.983	0.0012877	3.4446	138220000	14	Q8N108	Q8N108	Mesoderm induction early response protein 1	MIER1	3694	1.54817	0.0283028
23.2714	23.9499	23.1488	24.2838	24.2588	24.3124	23.4567	24.285	-0.828305	1.7756	5	5	5	29.3	29.3	29.3	21.508	0	7.9746	579740000	24	Q9NYR9	Q9NYR9	NF-kappa-B inhibitor-interacting Ras-like protein 2	NKIRAS2	5470	1.53123	0.0294286
25.5042	25.7051	24.9594	26.1124	26.2868	26.058	25.3896	26.1524	-0.762822	1.69681	12	12	12	46.1	46.1	46.1	57.49	0	45.023	2529400000	83	Q9UKA9	Q9UKA9	Polypyrimidine tract-binding protein 2	PTBP2	5732	1.51205	0.0307577
23.9538	23.5556	24.2229	24.9941	24.6097	24.5139	23.9107	24.7059	-0.795192	1.73531	5	5	5	17.9	17.9	17.9	48.544	0	16.45	1006600000	21	Q0VDG4	Q0VDG4	Secernin-3	SCRN3	2414	1.51198	0.0307624
24.2421	24.7895	24.5358	25.2647	24.9325	25.2509	24.5225	25.1494	-0.626896	1.54424	5	5	5	18.2	18.2	18.2	26.736	0	9.7609	1154600000	19	P49427	P49427	Ubiquitin-conjugating enzyme E2 R1	CDC34	1765	1.51074	0.0308507
22.9229	23.8046	24.4012	25.4763	24.8402	25.4054	23.7095	25.2406	-1.53107	2.89	6	6	6	13.1	13.1	13.1	76.074	0	11.69	1014100000	22	P16278	P16278	Beta-galactosidase	GLB1	1200	1.4946	0.0320186
23.8438	23.6201	24.2482	24.932	24.7969	24.3718	23.904	24.7002	-0.796172	1.73649	12	6	5	30.7	19.2	15.6	49.307	0	17.277	962800000	42	Q9Y6E0	Q9Y6E0	Serine/threonine-protein kinase 24;Serine/threonine-protein kinase 24 36 kDa subunit;Serine/threonine-protein kinase 24 12 kDa subunit	STK24	6110	1.47885	0.0332007
21.3203	22.513	21.8256	23.2216	23.1231	22.8159	21.8863	23.0535	-1.16724	2.24582	3	3	2	8.7	8.7	7.3	47.863	0.00019932	5.1487	229340000	18	Q92466	Q92466	DNA damage-binding protein 2	DDB2	4066	1.47613	0.0334097
21.708	21.3469	21.6993	22.0031	22.2109	22.6452	21.5847	22.2864	-0.701696	1.62642	2	2	2	5.5	5.5	5.5	54.665	0	8.1746	153530000	14	Q9Y2I8	Q9Y2I8	WD repeat-containing protein 37	WDR37	5903	1.458	0.034834
25.7778	26.5394	25.6902	26.8131	26.9889	26.7842	26.0025	26.8621	-0.859572	1.8145	8	8	8	39.7	39.7	39.7	32.477	0	39.371	3947300000	55	Q9BSH4	Q9BSH4	Translational activator of cytochrome c oxidase 1	TACO1	4695	1.44175	0.036162
23.4255	22.9799	23.0215	24.1969	23.5315	23.8723	23.1423	23.8669	-0.724613	1.65246	4	4	4	11.1	11.1	11.1	61.945	0.00020768	6.2677	367360000	6	Q5TKA1	Q5TKA1	Protein lin-9 homolog	LIN9	3113	1.4124	0.0386902
25.4708	25.1054	24.8106	25.5967	25.7282	25.9417	25.1289	25.7555	-0.626617	1.54394	6	6	6	19.8	19.8	19.8	52.916	0	24.598	1722400000	26	P0CG08;B7ZAQ6	P0CG08;B7ZAQ6	Golgi pH regulator B;Golgi pH regulator A	GPR89B;GPR89A	55	1.35715	0.0439393
21.2639	22.7703	21.5752	22.9936	23.3145	23.4648	21.8698	23.2576	-1.38779	2.61678	5	5	5	9.8	9.8	9.8	75.711	0	8.526	327290000	16	Q9P0U4	Q9P0U4	CXXC-type zinc finger protein 1	CXXC1	5533	1.35234	0.0444283
24.128	24.4788	24.8553	25.0905	25.0263	25.2218	24.4874	25.1129	-0.625498	1.54274	7	7	7	21.1	21.1	21.1	54.646	0	16.526	1119200000	24	Q8NBM8	Q8NBM8	Prenylcysteine oxidase-like	PCYOX1L	3824	1.34354	0.0453381
24.07	23.9021	23.3469	24.264	24.5115	24.6376	23.773	24.471	-0.698059	1.62232	8	8	8	17.5	17.5	17.5	63.461	0	10.759	707470000	35	Q96QG7	Q96QG7	Myotubularin-related protein 9	MTMR9	4487	1.3358	0.0461525
27.5162	26.633	27.4019	27.979	27.8881	28.1435	27.1837	28.0035	-0.819806	1.76517	2	2	2	27.7	27.7	27.7	9.3959	0	14.622	7735800000	68	P14406	P14406	Cytochrome c oxidase subunit 7A2, mitochondrial	COX7A2	1166	1.33537	0.0461988
22.1244	22.0109	23.5831	24.0079	24.0122	23.904	22.5728	23.9747	-1.40188	2.64246	7	7	7	13.6	13.6	13.6	70.157	0	8.3303	560420000	28	Q9P2B4	Q9P2B4	CTTNBP2 N-terminal-like protein	CTTNBP2NL	5554	1.29485	0.0507164

## Sheet: Day 6 decrease
Control_D6_n1	Control_D6_n2	Control_D6_n3	D6_n1	D6_n2	D6_n3	Average Day 6 control	Average Day 6 Experimental	Difference Between Control and Experimental	Fold-Change	Peptides	Razor + unique peptides	Unique peptides	Sequence coverage [%]	Unique + razor sequence coverage [%]	Unique sequence coverage [%]	Mol. weight [kDa]	Q-value	Score	Intensity	MS/MS count	Protein IDs	Majority protein IDs	Protein names	Gene names	id	neg.log p-value (t-test)	p-value
E	E	E	E	E	E					N	N	N	N	N	N	N	N	N	N	N	T	T	T	T	T
D6_C	D6_C	D6_C	D6_E	D6_E	D6_E
31.4052	31.4	31.4579	28.8621	29.2064	29.04	31.421	29.0361	2.38488	5.223	42	42	42	69.1	69.1	69.1	82.704	0	323.31	79848000000	1180	P13010	P13010	X-ray repair cross-complementing protein 5	XRCC5	1136	4.71746	1.91662e-05
30.0994	29.6768	28.8651	21.6613	22.0379	21.2183	29.5471	21.6391	7.90797	240.179	3	3	3	4.2	4.2	4.2	98.663	0.0023331	3.0558	14267000000	16	Q86YF9	Q86YF9	Zinc finger protein DZIP1	DZIP1	3573	4.27783	5.27432e-05
31.8397	31.7005	31.8107	29.1578	29.6303	29.3465	31.7836	29.3782	2.40543	5.29795	41	41	41	61.2	61.2	61.2	69.842	0	323.31	104000000000	1429	P12956;P51449	P12956	X-ray repair cross-complementing protein 6	XRCC6	1135	4.12703	7.464e-05
30.8457	30.7898	30.7786	29.7661	30.0135	29.9074	30.8047	29.8957	0.909046	1.8778	46	46	46	68.3	68.3	68.3	92.48	0	323.31	58237000000	872	P55884	P55884	Eukaryotic translation initiation factor 3 subunit B	EIF3B	1983	3.58488	0.000260089
24.3505	24.5263	24.2896	23.45	23.5544	23.3996	24.3888	23.468	0.920807	1.89317	5	5	5	25	25	25	21.802	0	13.514	494720000	21	Q93062;Q6ZRY4	Q93062	RNA-binding protein with multiple splicing	RBPMS	4165	3.39846	0.000399525
26.3109	26.1852	26.2959	25.6422	25.7705	25.5949	26.264	25.6692	0.594808	1.51027	13	13	13	23.4	23.4	23.4	90.063	0	41.583	2315400000	96	O94901	O94901	SUN domain-containing protein 1	SUN1	725	3.08247	0.000827044
30.2738	30.2364	30.3836	29.6046	29.7791	29.7298	30.2979	29.7045	0.593421	1.50882	48	48	48	48	48	48	134.46	0	303.85	45661000000	963	Q9P2J5	Q9P2J5	Leucine--tRNA ligase, cytoplasmic	LARS	5564	3.01771	0.000960037
30.4	30.3534	30.2113	29.1994	29.5162	29.4575	30.3216	29.391	0.930534	1.90598	43	43	43	29.7	29.7	29.7	228.54	0	136.66	45188000000	360	Q15154	Q15154	Pericentriolar material 1 protein	PCM1	2764	2.93126	0.0011715
22.979	22.9272	22.8494	22.1184	22.3015	22.3622	22.9185	22.2607	0.657837	1.57772	4	4	4	17.8	17.8	17.8	32.562	0.00075988	4.0978	247070000	10	P07992	P07992	DNA excision repair protein ERCC-1	ERCC1	1000	2.8747	0.00133444
25.0189	24.6339	24.7453	23.527	23.7363	23.8667	24.7994	23.71	1.08937	2.12781	5	5	5	27.9	27.9	27.9	28.481	0	15.89	779280000	24	Q9H3R5	Q9H3R5	Centromere protein H	CENPH	5018	2.70558	0.00196978
26.5506	26.4289	26.6101	25.9913	25.694	25.7564	26.5298	25.8139	0.715907	1.64252	13	13	13	27.5	27.5	27.5	80.595	0	43.807	3021000000	104	Q71RC2	Q71RC2	La-related protein 4	LARP4	3364	2.61567	0.00242285
25.0006	25.0363	25.1968	24.0859	24.4225	24.4176	25.0779	24.3087	0.769243	1.70438	6	6	6	30.6	30.6	30.6	37.337	0	12.987	863490000	53	Q07820	Q07820	Induced myeloid leukemia cell differentiation protein Mcl-1	MCL1	2381	2.43011	0.00371443
23.5847	23.5431	23.4154	22.9332	23.0602	22.7474	23.5144	22.9136	0.600815	1.51657	2	2	2	7	7	7	55.722	0	8.2427	348680000	24	P43007	P43007	Neutral amino acid transporter A	SLC1A4	1660	2.34861	0.00448115
21.928	21.8426	21.7807	21.29	20.9807	21.3122	21.8504	21.1943	0.656142	1.57586	2	2	2	46.2	46.2	46.2	10.351	0.00019968	5.1905	132250000	10	P0DJ93	P0DJ93	Small integral membrane protein 13	SMIM13	1060	2.32855	0.00469301
25.6954	25.4536	25.2673	24.4553	24.7588	24.721	25.4721	24.645	0.827068	1.77408	7	7	7	72.1	72.1	72.1	11.986	0	11.104	1321600000	81	Q15004	Q15004	PCNA-associated factor	KIAA0101	2720	2.21169	0.00614197
23.9982	24.1834	24.04	23.5343	23.1081	23.4519	24.0738	23.3648	0.709088	1.63477	9	9	9	22.8	22.8	22.8	74.954	0	43.566	483950000	58	Q9Y6X4	Q9Y6X4	Soluble lamin-associated protein of 75 kDa	FAM169A	6140	2.12284	0.00753626
22.481	22.1325	22.9664	21.4367	21.0987	20.855	22.5266	21.1301	1.39653	2.63267	2	2	2	4.5	4.5	4.5	103.69	0.0033557	2.772	39547000	3	Q7Z3E2	Q7Z3E2	Coiled-coil domain-containing protein 186	CCDC186	3425	2.04293	0.00905875
22.9086	22.9087	24.1814	21.1465	20.1541	21.1219	23.3329	20.8075	2.52538	5.75725	2	2	2	4.1	4.1	4.1	73.301	0.00058219	4.5471	222420000	9	Q8WWI5	Q8WWI5	Choline transporter-like protein 1	SLC44A1	4035	2.03623	0.00919955
26.3661	26.4019	26.3276	25.1712	25.705	25.7196	26.3652	25.5319	0.833263	1.78171	13	13	13	27.3	27.3	27.3	83.134	0	45.833	2632300000	70	P22033	P22033	Methylmalonyl-CoA mutase, mitochondrial	MUT	1312	1.99394	0.0101404
22.2659	21.8962	21.3085	19.3394	20.4869	19.4175	21.8235	19.7479	2.0756	4.21519	3	3	3	9.4	9.4	9.4	37.61	0.001124	3.7935	107770000	12	Q86SK9	Q86SK9	Stearoyl-CoA desaturase 5	SCD5	3481	1.95875	0.0109964
24.1769	24.3097	24.2857	23.7031	23.1209	23.556	24.2574	23.46	0.797412	1.73798	3	3	3	22.2	22.2	22.2	20.109	0	7.2603	509050000	12	Q86V88	Q86V88	Magnesium-dependent phosphatase 1	MDP1	3522	1.9464	0.0113135
27.9753	28.2447	28.1317	26.959	27.5306	27.3706	28.1173	27.2867	0.830511	1.77832	36	36	36	39.5	39.5	39.5	149.69	0	141	9100200000	223	Q9UM54	Q9UM54	Unconventional myosin-VI	MYO6	5794	1.94362	0.0113863
27.268	27.2125	26.8425	25.95	26.4922	26.0822	27.1077	26.1748	0.932893	1.9091	14	14	14	38.2	38.2	38.2	51.735	0	69.462	4828900000	178	Q53EL6	Q53EL6	Programmed cell death protein 4	PDCD4	2976	1.94021	0.0114759
23.1463	23.1253	22.8446	22.5028	22.2406	22.5531	23.0387	22.4322	0.606557	1.52262	3	3	3	4.3	4.3	4.3	92.125	0.00039424	4.9006	230610000	11	O94886	O94886	CSC1-like protein 1	TMEM63A	723	1.93831	0.0115264
25.0672	25.4127	24.8617	24.2328	23.9134	24.3953	25.1139	24.1805	0.933399	1.90977	9	9	9	39.9	39.9	39.9	37.874	0	28.704	1101400000	61	Q9P2T1	Q9P2T1	GMP reductase 2	GMPR2	5576	1.91785	0.0120824
23.097	23.1856	22.593	22.1293	21.9844	22.2095	22.9585	22.1077	0.8508	1.8035	4	4	4	17.1	17.1	17.1	49.452	0.00019956	5.1791	200470000	16	P29083	P29083	General transcription factor IIE subunit 1	GTF2E1	1428	1.91258	0.0122298
24.8195	25.157	24.7789	23.6766	23.6205	24.2879	24.9185	23.8617	1.05681	2.08032	3	3	3	14.3	14.3	14.3	28.228	0.00020235	5.5496	739160000	10	O43291	O43291	Kunitz-type protease inhibitor 2	SPINT2	389	1.90258	0.0125147
25.9039	25.4432	25.6867	25.0796	25.1467	25.0477	25.6779	25.0913	0.586618	1.50172	7	7	7	39.6	39.6	39.6	34.645	0	14.763	1557100000	45	P13051	P13051	Uracil-DNA glycosylase	UNG	1137	1.90027	0.0125816
23.437	23.486	23.9734	22.9365	22.7836	22.8987	23.6321	22.8729	0.759214	1.69257	6	6	6	26.5	26.5	26.5	30.529	0	9.6155	391060000	35	Q96BZ8	Q96BZ8	Leukocyte receptor cluster member 1	LENG1	4239	1.89189	0.0128266
24.9859	25.382	25.4795	24.266	24.6482	24.0863	25.2824	24.3335	0.948919	1.93043	18	18	18	11.7	11.7	11.7	233.17	0	28.951	1452800000	42	Q14674	Q14674	Separin	ESPL1	2680	1.87522	0.0133285
26.2557	26.602	26.4383	25.9324	25.8476	25.5396	26.432	25.7732	0.65882	1.57879	9	9	9	37.2	37.2	37.2	30.188	0	41.089	2781800000	60	P29218	P29218	Inositol monophosphatase 1	IMPA1	1431	1.87444	0.0133525
25.1322	25.4203	25.0111	24.3581	24.5641	24.6883	25.1879	24.5369	0.651006	1.57026	9	9	9	42.2	42.2	42.2	27.248	0	19.248	1186500000	27	Q6IQ22	Q6IQ22	Ras-related protein Rab-12	RAB12	3212	1.86416	0.0136724
25.298	25.5745	25.3391	24.1862	24.5753	24.8361	25.4039	24.5325	0.871373	1.8294	5	5	5	13.7	13.7	13.7	63.882	0	13.996	1008500000	14	Q96KC8	Q96KC8	DnaJ homolog subfamily C member 1	DNAJC1	4421	1.86289	0.0137122
26.5579	26.2595	26.2922	25.6137	25.6463	25.9775	26.3699	25.7458	0.624011	1.54115	13	13	13	14.4	14.4	14.4	122.95	0	25.401	2647300000	60	O60524	O60524	Nuclear export mediator factor NEMF	NEMF	511	1.85134	0.0140817
24.46	24.4283	24.2139	24.0041	23.6332	23.5821	24.3674	23.7398	0.627555	1.54494	8	8	8	21.5	21.5	21.5	55.261	0	23.28	729760000	57	Q86WB0	Q86WB0	Nuclear-interacting partner of ALK	ZC3HC1	3541	1.82117	0.0150948
23.5662	23.6759	23.5398	23.2961	22.8205	22.892	23.594	23.0029	0.591096	1.50639	4	4	4	10	10	10	63.145	0	8.7663	343470000	17	Q14699	Q14699	Raftlin	RFTN1	2695	1.73465	0.0184226
25.4899	26.003	25.7996	24.9103	25.0176	25.2739	25.7642	25.0673	0.696894	1.62101	7	7	7	50.8	50.8	50.8	20.658	0	14.409	1926000000	47	O00746	O00746	Nucleoside diphosphate kinase, mitochondrial	NME4	226	1.71346	0.0193437
25.7192	26.1258	25.7449	25.2794	25.1018	25.4239	25.8633	25.2684	0.594928	1.5104	8	8	6	32.4	32.4	25.6	44.712	0	39.502	1786300000	161	P25490;Q96MM3	P25490	Transcriptional repressor protein YY1	YY1	1373	1.67848	0.0209662
28.2141	28.0831	27.7677	26.983	27.4168	27.4566	28.0217	27.2855	0.736156	1.66573	10	10	10	48.2	48.2	48.2	33.331	0	83.021	7617200000	127	Q9Y6C9	Q9Y6C9	Mitochondrial carrier homolog 2	MTCH2	6105	1.66418	0.0216679
31.0792	30.8584	30.9541	30.1898	29.9962	30.6076	30.9639	30.2645	0.699347	1.62377	11	11	11	42.2	42.2	42.2	24.146	0	118.48	64193000000	635	P61313	P61313	60S ribosomal protein L15	RPL15	2068	1.66353	0.0217006
25.8691	25.9832	25.6921	25.5069	25.1659	24.9554	25.8482	25.2094	0.638758	1.55699	11	11	11	18.1	18.1	18.1	84.673	0	19.591	1846300000	27	Q6SJ93	Q6SJ93	Protein FAM111B	FAM111B	3297	1.61035	0.0245273
22.3206	22.4237	22.4182	21.511	21.0116	21.9018	22.3875	21.4748	0.912682	1.88254	2	2	2	15.3	15.3	15.3	22.024	0	7.6446	166140000	13	O95997;Q9NZH5	O95997;Q9NZH5	Securin;Securin-2	PTTG1;PTTG2	852	1.60914	0.0245957
26.3652	26.1405	25.8562	25.6988	25.4107	25.4403	26.1206	25.5166	0.604026	1.51995	10	10	10	65.2	65.2	65.2	22.655	0	39.457	2455100000	125	Q9BRP8	Q9BRP8	Partner of Y14 and mago	WIBG	4673	1.59755	0.0252608
23.6797	23.9748	22.8971	22.5476	22.2819	22.1734	23.5172	22.3343	1.18288	2.2703	3	3	3	33.8	33.8	33.8	23.132	0.00019743	4.9652	307540000	14	O76080	O76080	AN1-type zinc finger protein 5	ZFAND5	700	1.59474	0.0254248
26.1015	26.1794	25.5795	25.3371	25.2214	25.3053	25.9535	25.2879	0.665555	1.58618	8	7	7	40.1	36.1	36.1	33.36	0	22.136	1684600000	48	P32322	P32322	Pyrroline-5-carboxylate reductase 1, mitochondrial	PYCR1	1509	1.59442	0.0254438
23.8007	23.4819	23.4854	22.6975	23.2337	22.8891	23.5893	22.9401	0.649247	1.56835	2	2	2	12.8	12.8	12.8	31.728	0	7.8261	356470000	16	Q9Y4U1	Q9Y4U1	Methylmalonic aciduria and homocystinuria type C protein	MMACHC	6028	1.57705	0.026482
25.2398	24.8221	24.7378	24.2289	24.5212	24.2397	24.9332	24.3299	0.603342	1.51923	3	3	3	18.2	18.2	18.2	31.655	0	7.3843	902070000	12	Q9BS16	Q9BS16	Centromere protein K	CENPK	4688	1.52754	0.0296797
21.9113	22.3369	22.1066	21.4228	20.7971	21.5539	22.1183	21.2579	0.860332	1.81546	2	2	2	13.2	13.2	13.2	29.54	0.0064571	2.1558	120140000	8	Q14469	Q14469	Transcription factor HES-1	HES1	2660	1.50741	0.0310877
25.7351	26.1365	25.6774	25.4689	25.0031	25.1013	25.8497	25.1911	0.658539	1.57848	16	16	15	24.3	24.3	22.8	89.252	0	47.628	1918200000	166	Q32MZ4	Q32MZ4	Leucine-rich repeat flightless-interacting protein 1	LRRFIP1	2933	1.50529	0.0312402
24.7709	24.6847	24.7045	23.5296	24.0976	24.2952	24.72	23.9741	0.745881	1.677	7	7	7	35.8	35.8	35.8	23.743	0	17.009	855520000	31	Q6I9Y2	Q6I9Y2	THO complex subunit 7 homolog	THOC7	3200	1.49504	0.0319857
26.0329	26.5515	25.7295	25.2781	25.2434	25.4159	26.1046	25.3125	0.792154	1.73166	4	4	4	22.8	22.8	22.8	21.627	0	11.33	1816100000	34	Q53FT3	Q53FT3	Protein Hikeshi	C11orf73	2982	1.49269	0.0321596
23.7871	24.0485	23.5539	23.1946	23.3693	22.8844	23.7965	23.1494	0.647065	1.56598	2	2	2	10.1	10.1	10.1	24.777	0.00020781	6.2801	552570000	24	Q9Y3Q3	Q9Y3Q3	Transmembrane emp24 domain-containing protein 3	TMED3	5986	1.4889	0.0324415
28.6259	28.5562	29.0246	27.9565	28.3574	28.1242	28.7356	28.146	0.589552	1.50478	4	4	4	6.5	6.5	6.5	122.37	0	9.6245	12687000000	20	O43683	O43683	Mitotic checkpoint serine/threonine-protein kinase BUB1	BUB1	440	1.46636	0.0341695
24.4419	23.1849	22.4624	21.3333	21.8412	21.039	23.3631	21.4045	1.95855	3.88671	2	2	2	13.5	13.5	13.5	20.835	0.0031977	2.869	447750000	7	Q9H7X7	Q9H7X7	Intraflagellar transport protein 22 homolog	IFT22	5084	1.45729	0.0348904
25.9144	25.2522	25.572	24.9969	25.0156	24.9145	25.5795	24.9757	0.6038	1.51971	14	14	14	13	13	13	165.95	0	38.266	1546500000	74	O43379	O43379	WD repeat-containing protein 62	WDR62	400	1.44825	0.0356247
27.9285	28.3865	27.5199	26.771	26.7725	27.3511	27.945	26.9649	0.980064	1.97255	4	4	4	23.4	23.4	23.4	11.676	0	63.435	6991800000	162	P17096	P17096	High mobility group protein HMG-I/HMG-Y	HMGA1	1218	1.44112	0.0362146
24.4551	24.3665	24.2674	23.9644	23.0952	23.636	24.363	23.5652	0.797761	1.7384	6	6	6	16.7	16.7	16.7	60.594	0	11.598	724830000	53	Q8ND83	Q8ND83	SLAIN motif-containing protein 1	SLAIN1	3853	1.43206	0.0369779
23.0699	23.0771	22.9674	21.3885	22.3279	22.4044	23.0381	22.0403	0.997866	1.99704	3	3	3	3.8	3.8	3.8	126.14	0.00019798	5.005	199210000	20	Q9GZR1	Q9GZR1	Sentrin-specific protease 6	SENP6	4910	1.41439	0.0385136
23.7371	23.4287	23.2095	22.2323	21.9519	23.0143	23.4584	22.3995	1.05889	2.08332	4	4	4	8.2	8.2	8.2	60.032	0.00020551	6.0006	282740000	12	Q92908	Q92908	Transcription factor GATA-6	GATA6	4144	1.39917	0.0398872
23.414	23.4934	23.2782	22.7532	21.199	22.1956	23.3952	22.0493	1.34594	2.54196	3	3	3	7.3	7.3	7.3	68.894	0.00019833	5.0515	282650000	23	Q96RF0	Q96RF0	Sorting nexin-18	SNX18	4495	1.36972	0.0426852
27.8056	28.4875	28.0277	25.282	23.5745	26.9016	28.1069	25.2527	2.8542	7.23103	2	2	2	14.5	14.5	14.5	17.752	0	8.8439	7238000000	97	P47914	P47914	60S ribosomal protein L29	RPL29	1715	1.35908	0.0437439
25.2765	24.451	25.0082	24.2679	24.1987	24.1541	24.9119	24.2069	0.704964	1.6301	12	12	11	11	11	10.3	210.29	0	26.954	749850000	48	Q8NDV7	Q8NDV7	Trinucleotide repeat-containing gene 6A protein	TNRC6A	3859	1.34381	0.0453099
22.529	22.4925	22.5891	21.4355	22.2905	21.4299	22.5368	21.7186	0.818219	1.76323	2	2	2	9.3	9.3	9.3	51.115	0.0086826	1.938	101460000	4	Q6NXT4	Q6NXT4	Zinc transporter 6	SLC30A6	3235	1.3324	0.0465155
24.6018	25.0487	24.7585	21.4433	19.6522	23.5915	24.803	21.5623	3.24066	9.45227	4	4	3	17.8	17.8	14.6	23.906	0.00020631	6.1049	693330000	23	Q9UQN3	Q9UQN3	Charged multivesicular body protein 2b	CHMP2B	5861	1.3235	0.0474788
22.4636	22.5295	22.7268	22.1805	21.8703	21.2279	22.5733	21.7596	0.813722	1.75774	10	2	2	24.6	6.7	6.7	32.708	0.005457	2.2002	178020000	4	P09493	P09493	Tropomyosin alpha-1 chain	TPM1	1039	1.30793	0.0492122
25.7653	25.3797	25.6438	25.0891	24.4077	25.1235	25.5963	24.8734	0.722862	1.65045	18	18	18	13.6	13.6	13.6	233.11	0	33.047	1447300000	36	Q92614	Q92614	Unconventional myosin-XVIIIa	MYO18A	4098	1.30561	0.049475

## Sheet: Day 7 increase
Control_D7_n1	Control_D7_n2	Control_D7_n3	D7_n1	D7_n2	D7_n3	Average Day 7 control	Average Day 7 Experimental	Difference Between Control and Experimental	Fold-Change	Peptides	Razor + unique peptides	Unique peptides	Sequence coverage [%]	Unique + razor sequence coverage [%]	Unique sequence coverage [%]	Mol. weight [kDa]	Q-value	Score	Intensity	MS/MS count	Protein IDs	Majority protein IDs	Protein names	Gene names	id	neg.log p-value	p-value
E	E	E	E	E	E					N	N	N	N	N	N	N	N	N	N	N	T	T	T	T	T
D7_C	D7_C	D7_C	D7_E	D7_E	D7_E
21.8103	22.1939	23.2236	23.9829	24.9602	27.045	22.4092	25.3294	-2.92014	7.56921	3	3	3	22.6	22.6	22.6	28.722	0	89.002	921480000	37	O95926	O95926	Pre-mRNA-splicing factor SYF2	SYF2	848	1.3683	0.0428256
24.1898	21.4763	21.816	24.6961	25.6486	25.4134	22.494	25.2527	-2.75865	6.76763	4	4	4	1.2	1.2	1.2	565.17	0.0018025	3.1246	912510000	10	P21817	P21817	Ryanodine receptor 1	RYR1	1307	1.42589	0.037507
23.4835	23.2918	23.1334	26.0185	25.8661	24.5624	23.3029	25.4823	-2.17941	4.52967	9	9	9	26.4	26.4	26.4	50.268	0	15.068	852400000	31	O00458	O00458	Interferon-related developmental regulator 1	IFRD1	200	2.00112	0.00997419
22.0139	23.4927	22.1972	24.2055	24.0985	25.8423	22.5679	24.7154	-2.14754	4.43071	8	8	8	11.6	11.6	11.6	87.81	0	7.4732	609850000	7	Q96CN9	Q96CN9	GRIP and coiled-coil domain-containing protein 1	GCC1	4254	1.37102	0.042558
22.8579	21.8302	21.8255	23.974	24.3425	24.5506	22.1712	24.2891	-2.11784	4.34045	3	3	3	40.2	40.2	40.2	11.059	0.003183	2.8069	513290000	8	Q96KF7	Q96KF7	Small integral membrane protein 8	SMIM8	4422	2.28389	0.00520129
22.9682	24.3667	23.8554	25.0841	25.1486	26.4176	23.7301	25.5501	-1.81999	3.53078	4	4	4	12.5	12.5	12.5	34.325	0.0011097	3.5517	1183900000	16	Q9Y5U2	Q9Y5U2	Protein TSSC4	TSSC4	6072	1.42111	0.0379215
21.1126	21.1739	22.5282	23.1939	23.0807	23.397	21.6049	23.2239	-1.61896	3.07154	4	4	3	0.9	0.9	0.6	509.31	0.0052991	2.2371	329700000	10	Q9UFH2	Q9UFH2	Dynein heavy chain 17, axonemal	DNAH17	5632	1.57863	0.0263861
21.6968	21.9625	21.9134	23.4038	23.5374	23.4656	21.8576	23.4689	-1.61138	3.05543	4	4	4	5.9	5.9	5.9	110.01	0.0023314	3.0373	157680000	4	Q659A1	Q659A1	Little elongation complex subunit 2	ICE2	3161	4.23707	5.79331e-05
23.9266	23.4746	23.3725	24.6252	24.4591	25.9395	23.5912	25.0079	-1.4167	2.66974	3	3	3	8.3	8.3	8.3	53.716	0	26.401	775920000	41	Q96HR8	Q96HR8	H/ACA ribonucleoprotein complex non-core subunit NAF1	NAF1	4377	1.33064	0.0467044
21.3	21.001	21.2012	22.549	23.1129	22.0118	21.1674	22.5579	-1.39048	2.62166	3	3	3	8.4	8.4	8.4	57.336	0.0001998	5.1944	103050000	9	Q8N680	Q8N680	Zinc finger and BTB domain-containing protein 2	ZBTB2	3767	1.86882	0.0135262
24.1834	23.8007	22.7692	24.8159	24.9511	24.7139	23.5845	24.827	-1.24251	2.3661	9	9	9	12.8	12.8	12.8	113.75	0	21.561	1217500000	41	Q02413	Q02413	Desmoglein-1	DSG1	2316	1.35703	0.0439513
19.5159	19.929	20.5428	21.3471	21.0111	21.3049	19.9959	21.221	-1.2251	2.33771	2	2	2	1.8	1.8	1.8	239.29	0.0018067	3.1502	21263000	7	Q9UHV7	Q9UHV7	Mediator of RNA polymerase II transcription subunit 13	MED13	5675	1.74517	0.0179815
22.3458	21.3729	21.142	22.9419	22.5582	22.8023	21.6202	22.7675	-1.14724	2.2149	5	5	5	4.4	4.4	4.4	176.75	0.0039799	2.4786	203320000	5	Q9ULG1	Q9ULG1	DNA helicase INO80	INO80	5769	1.38813	0.0409141
21.0448	20.6995	21.5077	21.9749	22.5363	22.1031	21.084	22.2048	-1.12081	2.17468	28	5	1	19	4.4	0.8	198.99	0.0094559	1.8723	146610000	7	O14715	O14715	RANBP2-like and GRIP domain-containing protein 8	RGPD8	260	1.74675	0.0179165
21.3823	21.5141	21.4578	22.4238	22.5817	22.6597	21.4514	22.5551	-1.10366	2.149	2	2	2	3.1	3.1	3.1	83.97	0.0019777	3.088	140500000	9	Q9P246	Q9P246	Stromal interaction molecule 2	STIM2	5544	3.81293	0.00015384
22.4258	22.2844	22.7874	23.88	23.6801	23.2095	22.4992	23.5899	-1.09066	2.12972	5	5	5	37.7	37.7	37.7	24.324	0	9.2937	310980000	12	Q9BW66	Q9BW66	Cyclin-dependent kinase 2-interacting protein	CINP	4797	1.92622	0.0118516
21.7868	21.8763	22.6331	22.991	23.6128	22.9448	22.0987	23.1829	-1.08415	2.12012	2	2	2	8.9	8.9	8.9	57.704	0.0031802	2.7898	240010000	4	P51956	P51956	Serine/threonine-protein kinase Nek3	NEK3	1874	1.46214	0.0345036
24.0872	24.1666	23.8365	24.5124	24.9306	25.7279	24.0301	25.057	-1.02686	2.03758	4	4	4	7.6	7.6	7.6	101.34	0	12.593	790630000	29	Q6ZNB6	Q6ZNB6	NF-X1-type zinc finger protein NFXL1	NFXL1	3335	1.30011	0.0501055
21.7474	22.2478	21.4462	22.376	22.7735	23.3411	21.8138	22.8302	-1.01639	2.02285	2	2	2	7.6	7.6	7.6	33.575	0.00019944	5.17	192080000	11	Q8N5P1	Q8N5P1	Zinc finger CCCH domain-containing protein 8	ZC3H8	3763	1.30536	0.0495036
21.9115	21.6772	21.2841	22.6784	22.1721	23.0681	21.6243	22.6395	-1.01527	2.02128	4	4	4	7.4	7.4	7.4	76.493	0	12.538	156650000	19	Q9NYJ8		TGF-beta-activated kinase 1 and MAP3K7-binding protein 2	TAB2	5460	1.482	0.0329608
23.9791	23.627	24.058	24.9138	24.542	25.141	23.8881	24.8656	-0.977575	1.96915	4	4	4	5.7	5.7	5.7	121.48	0.00020704	6.1677	809140000	29	Q9Y4E5	Q9Y4E5	Zinc finger protein 451	ZNF451	6015	1.95244	0.0111573
23.7584	23.2067	23.9686	24.5023	24.775	24.5736	23.6446	24.617	-0.972422	1.96213	2	2	2	16.6	16.6	16.6	19.621	0	10.579	816830000	81	Q9UHA3	Q9UHA3	Probable ribosome biogenesis protein RLP24	RSL24D1	5653	1.8025	0.0157581
23.0452	23.4164	23.0672	23.6148	24.0546	24.7241	23.1763	24.1311	-0.954892	1.93844	4	4	4	26.3	26.3	26.3	25.217	0	21.06	467160000	42	Q96AJ9	Q96AJ9	Vesicle transport through interaction with t-SNAREs homolog 1A	VTI1A	4208	1.30016	0.0501005
23.7894	22.9036	23.26	24.1158	24.0714	24.5152	23.3176	24.2341	-0.916501	1.88753	4	4	4	23.3	23.3	23.3	26.688	0	11.655	490960000	15	Q9UEU0	Q9UEU0	Vesicle transport through interaction with t-SNAREs homolog 1B	VTI1B	5626	1.4507	0.0354243
24.551	24.5944	24.373	25.3019	25.3161	25.6448	24.5061	25.4209	-0.914789	1.88529	3	3	3	8.1	8.1	8.1	59.572	0	15.04	1150900000	35	P43003;P48664	P43003	Excitatory amino acid transporter 1	SLC1A3	1658	2.65638	0.00220609
25.7426	25.3495	25.7164	26.3895	26.8167	26.3246	25.6028	26.5103	-0.907433	1.87571	12	12	12	29.3	29.3	29.3	56.222	0	21.499	2668400000	51	Q9NS91	Q9NS91	E3 ubiquitin-protein ligase RAD18	RAD18	5299	1.97935	0.0104869
24.2322	24.6124	24.3749	25.138	25.3786	25.3462	24.4065	25.2876	-0.881098	1.84178	4	4	4	24.8	24.8	24.8	13.696	0.00020964	6.5329	1113600000	42	P10606	P10606	Cytochrome c oxidase subunit 5B, mitochondrial	COX5B	1081	2.55664	0.00277561
23.6701	23.666	23.5626	24.4626	24.3615	24.6372	23.6329	24.4871	-0.85419	1.80774	3	3	3	24.9	24.9	24.9	23.449	0	17.689	664330000	39	P55789	P55789	FAD-linked sulfhydryl oxidase ALR	GFER	1980	3.20287	0.000626801
26.0369	26.1535	26.5084	26.6907	27.2638	27.2891	26.233	27.0812	-0.848259	1.80033	16	16	16	24.8	24.8	24.8	140.26	0	70.282	3963300000	104	Q9UPT8	Q9UPT8	Zinc finger CCCH domain-containing protein 4	ZC3H4	5845	1.60929	0.0245875
23.6186	23.8381	24.4078	24.61	24.6687	25.1284	23.9548	24.8024	-0.847555	1.79945	4	4	4	11.9	11.9	11.9	70.352	0	7.3587	811930000	18	Q9NVH0	Q9NVH0	Exonuclease 3-5 domain-containing protein 2	EXD2	5356	1.38008	0.0416796
24.3427	24.0017	24.5293	25.2245	24.8795	25.247	24.2913	25.117	-0.825744	1.77245	7	7	7	24.6	24.6	24.6	48.984	0	24.797	915710000	34	Q86X53	Q86X53	Glutamate-rich protein 1	ERICH1	3554	1.87576	0.013312
25.1705	24.7443	25.1961	25.5793	25.7324	26.2597	25.0369	25.8571	-0.820205	1.76566	7	7	7	21.1	21.1	21.1	41.544	0	13.922	1800500000	29	Q9NZJ7	Q9NZJ7	Mitochondrial carrier homolog 1	MTCH1	5493	1.50079	0.0315652
22.8018	23.6671	23.3782	24.1979	24.068	24.0228	23.2824	24.0962	-0.813848	1.75789	5	3	3	17.4	11.9	11.9	52.592	0	20.082	597770000	25	Q9P0V9	Q9P0V9	Septin-10	SEPTIN10	5534	1.45523	0.0350564
26.0787	26.1886	26.0923	26.5915	26.722	27.4462	26.1199	26.9199	-0.800018	1.74112	20	20	20	35.7	35.7	35.7	90.359	0	78.402	3997100000	125	Q9Y6A5	Q9Y6A5	Transforming acidic coiled-coil-containing protein 3	TACC3	6101	1.39174	0.0405755
25.7219	25.2668	25.2721	26.2261	26.2565	26.1665	25.4202	26.2164	-0.79611	1.73641	5	5	5	46	46	46	22.149	0	60.457	2395800000	90	Q9H3Z4	Q9H3Z4	DnaJ homolog subfamily C member 5	DNAJC5	5021	2.18581	0.0065191
24.0504	23.8148	24.1667	24.9647	24.8617	24.5374	24.0106	24.7879	-0.77729	1.71391	2	2	2	25	25	25	15.004	0.0011257	3.8318	951270000	30	Q4G0I0	Q4G0I0	Protein CCSMST1	CCSMST1	2955	2.03267	0.00927533
24.0818	24.5561	24.8587	25.2314	25.341	25.2501	24.4988	25.2742	-0.775318	1.71157	6	6	6	25.9	25.9	25.9	32.932	0	20.578	1368600000	55	Q9UL40	Q9UL40	Zinc finger protein 346	ZNF346	5759	1.56083	0.0274896
23.4868	23.2761	23.4419	24.2976	23.8435	24.3479	23.4016	24.163	-0.761437	1.69518	6	6	6	14.3	14.3	14.3	52.253	0	10.619	582440000	26	Q13137	Q13137	Calcium-binding and coiled-coil domain-containing protein 2	CALCOCO2	2484	1.935	0.0116144
24.7342	25.2987	25.3548	25.8458	25.7059	26.1104	25.1293	25.8874	-0.7581	1.69126	6	6	6	34.6	34.6	34.6	25.694	0	25.99	1903600000	54	Q9Y508	Q9Y508	E3 ubiquitin-protein ligase RNF114	RNF114	6034	1.5165	0.0304436
26.6867	26.425	26.679	27.3074	27.2502	27.5049	26.5969	27.3542	-0.757252	1.69027	15	15	15	31.5	31.5	31.5	65.582	0	63.764	4953100000	165	Q9BRS2	Q9BRS2	Serine/threonine-protein kinase RIO1	RIOK1	4678	2.55269	0.00280101
27.1355	26.8006	26.7239	27.6987	27.7032	27.4751	26.8866	27.6256	-0.739005	1.66902	15	15	15	30.5	30.5	30.5	71.639	0	45.834	6256100000	178	Q9ULX6	Q9ULX6	A-kinase anchor protein 8-like	AKAP8L	5790	2.13285	0.00736462
23.1499	23.4131	23.7491	23.8194	24.2024	24.4895	23.4374	24.1704	-0.73305	1.66215	6	6	6	16.9	16.9	16.9	53.695	0	14.571	511150000	24	Q9H1Z4	Q9H1Z4	WD repeat-containing protein 13	WDR13	4979	1.31877	0.047999
24.4013	24.407	24.2706	24.9398	24.9677	25.3547	24.3596	25.0874	-0.727748	1.65605	2	2	2	20	20	20	19.053	0	9.4107	1003300000	17	Q8N9N8	Q8N9N8	Probable RNA-binding protein EIF1AD	EIF1AD	3802	2.1732	0.00671117
23.7488	23.6701	23.1222	24.4348	24.1009	24.1695	23.5137	24.2351	-0.721346	1.64872	5	5	5	30.2	30.2	30.2	20.599	0	9.1708	713130000	31	Q8N6N3	Q8N6N3	UPF0690 protein C1orf52	C1orf52	3775	1.50428	0.0313128
29.138	29.0384	29.0051	29.7941	29.7951	29.7475	29.0605	29.7789	-0.718374	1.64533	19	19	19	42.7	42.7	42.7	49.222	0	78.457	22893000000	314	P55010	P55010	Eukaryotic translation initiation factor 5	EIF5	1957	4.12736	7.45829e-05
22.1127	21.6185	22.3589	22.6995	22.7318	22.7794	22.03	22.7369	-0.706895	1.63229	2	2	2	1.8	1.8	1.8	163.68	0.008985	1.8992	193720000	8	A1KZ92	A1KZ92	Peroxidasin-like protein	PXDNL	13	1.49462	0.0320171
26.6246	26.4995	26.3526	27.1814	27.3263	27.0563	26.4922	27.188	-0.695761	1.61974	18	18	18	27.9	27.9	27.9	103.71	0	67.766	4232800000	135	Q6P3W7	Q6P3W7	SCY1-like protein 2	SCYL2	3257	2.48439	0.00327803
24.2512	24.1983	23.9734	24.8091	24.7417	24.9538	24.141	24.8349	-0.693909	1.61766	13	13	13	5.3	5.3	5.3	343.55	0	22.53	893060000	37	Q6ZRS2	Q6ZRS2	Helicase SRCAP	SRCAP	3340	2.55548	0.00278305
27.8077	27.828	27.8451	28.5913	28.6846	28.2668	27.8269	28.5142	-0.687327	1.6103	20	20	20	54.1	54.1	54.1	54.854	0	201.95	10792000000	225	Q96GA3	Q96GA3	Protein LTV1 homolog	LTV1	4345	2.24711	0.00566097
28.513	28.3693	28.2808	28.7999	29.162	29.253	28.3877	29.0716	-0.683879	1.60645	14	14	14	72.1	72.1	72.1	27.335	0	222.08	16462000000	435	Q9UKY7	Q9UKY7	Protein CDV3 homolog	CDV3	5752	1.94548	0.0113377
25.2339	24.8588	25.0391	25.7074	25.6832	25.7669	25.044	25.7191	-0.675182	1.5968	7	7	5	14.8	14.8	10.5	66.194	0	25.914	1774000000	75	O94842;Q96NM4;O94900	O94842	TOX high mobility group box family member 4	TOX4	718	2.43095	0.00370726
25.7416	25.7827	25.7445	26.2636	26.4532	26.5753	25.7562	26.4307	-0.674488	1.59603	7	7	7	44.7	44.7	44.7	28.17	0	29.421	2764200000	112	Q96C57	Q96C57	Uncharacterized protein C12orf43	C12orf43	4244	2.74085	0.00181613
27.4894	27.3199	27.6169	28.2686	28.2499	27.9098	27.4754	28.1428	-0.667362	1.58817	5	5	5	68.2	68.2	68.2	9.1175	0	51.871	8746900000	126	P61960	P61960	Ubiquitin-fold modifier 1	UFM1	2085	2.0007	0.00998398
24.8238	25.2343	25.3931	25.7519	25.9018	25.795	25.1504	25.8162	-0.665817	1.58647	11	11	11	30.1	30.1	30.1	61.311	0	33.159	1917500000	50	Q8IZ73	Q8IZ73	RNA pseudouridylate synthase domain-containing protein 2	RPUSD2	3679	1.71751	0.0191644
25.3315	25.6186	25.4247	26.1142	26.3904	25.8637	25.4583	26.1228	-0.664501	1.58502	7	7	7	60.4	60.4	60.4	16.62	0	29.218	2213400000	83	Q4VC31	Q4VC31	Coiled-coil domain-containing protein 58	CCDC58	2970	1.72578	0.0188028
25.1663	25.0761	24.9025	25.4229	25.5383	26.1332	25.0483	25.6982	-0.649832	1.56899	4	4	4	44.7	44.7	44.7	14.652	0	15.193	1578900000	62	Q8N8J7	Q8N8J7	Uncharacterized protein C4orf32	C4orf32	3786	1.305	0.0495448
22.8312	23.3545	22.9245	23.4681	23.6371	23.9538	23.0367	23.6864	-0.649661	1.5688	5	5	5	11.9	11.9	11.9	57.358	0	10.259	507670000	25	Q8N5A5	Q8N5A5	Zinc finger CCCH-type with G patch domain-containing protein	ZGPAT	3749	1.40764	0.0391163
23.8963	24.5236	24.3838	24.8738	25.0086	24.8549	24.2679	24.9124	-0.644516	1.56321	20	20	20	10.3	10.3	10.3	343.48	0	31.919	1212700000	52	Q96L91;Q6ZTU2	Q96L91	E1A-binding protein p400	EP400	4432	1.51785	0.0303491
25.7052	25.6125	25.4693	25.9689	26.6471	26.0976	25.5957	26.2378	-0.642172	1.56068	3	3	3	19.4	19.4	19.4	20.108	0	7.5445	2754300000	25	O43181	O43181	NADH dehydrogenase [ubiquinone] iron-sulfur protein 4, mitochondrial	NDUFS4	381	1.36952	0.0427051
27.3123	27.8986	27.3718	28.2899	27.917	28.2959	27.5276	28.1676	-0.640024	1.55836	8	8	8	46	46	46	21.676	0	39.493	9578900000	140	P30626	P30626	Sorcin	SRI	1472	1.33373	0.0463739
23.1074	23.272	23.0134	23.5953	23.8117	23.887	23.1309	23.7646	-0.633725	1.55157	8	3	3	16.8	7.1	7.1	56.888	0	15.801	444330000	20	P49590	P49590	Probable histidine--tRNA ligase, mitochondrial	HARS2	1773	2.26865	0.00538708
26.6853	26.6827	26.6443	27.1591	27.1188	27.6329	26.6708	27.3036	-0.632867	1.55064	10	10	10	27.2	27.2	27.2	51.84	0	53.459	4787800000	150	O43818	O43818	U3 small nucleolar RNA-interacting protein 2	RRP9	460	1.72709	0.018746
26.3493	26.6815	26.4547	26.9515	27.0662	27.359	26.4952	27.1256	-0.6304	1.54799	19	19	19	47.2	47.2	47.2	51.588	0	65.502	4111200000	112	Q1ED39	Q1ED39	Lysine-rich nucleolar protein 1	KNOP1	2911	1.80742	0.0155803
26.171	26.0415	25.8685	26.4293	26.6427	26.8962	26.027	26.6561	-0.629052	1.54655	19	19	19	19.2	19.2	19.2	141.48	0	66.437	3012200000	121	P08183;P21439	P08183	Multidrug resistance protein 1	ABCB1	1005	1.75955	0.0173959
25.9338	25.6657	25.668	26.1402	26.3234	26.6602	25.7558	26.3746	-0.618758	1.53555	7	7	7	39.2	39.2	39.2	19.181	0	35.202	2735900000	78	Q8WUD4	Q8WUD4	Coiled-coil domain-containing protein 12	CCDC12	3993	1.60717	0.0247073
25.9065	25.7528	25.8911	26.2584	26.5059	26.6263	25.8501	26.4635	-0.613397	1.52986	9	9	9	23.7	23.7	23.7	76.107	0	37.234	2774700000	142	O43823	O43823	A-kinase anchor protein 8	AKAP8	463	2.17475	0.00668725
26.0428	26.0154	26.0204	26.42	26.9998	26.4723	26.0262	26.6307	-0.604507	1.52046	5	5	5	45.3	45.3	45.3	17.9	0	26.671	3431100000	71	Q8IXM2	Q8IXM2	Chromatin complexes subunit BAP18	BAP18	3643	1.50795	0.0310489
25.0267	25.3444	25.118	25.9089	25.8143	25.5784	25.163	25.7672	-0.604128	1.52006	7	7	7	20.2	20.2	20.2	44.155	0	24.094	1926300000	74	Q92785	Q92785	Zinc finger protein ubi-d4	DPF2	4122	1.94333	0.0113938
24.2606	24.6243	24.8739	24.9517	25.2652	25.35	24.5863	25.1889	-0.602682	1.51854	8	8	8	23.5	23.5	23.5	67.722	0	19.585	1227200000	31	Q8IZD4	Q8IZD4	mRNA-decapping enzyme 1B	DCP1B	3682	1.31084	0.0488837
27.182	27.1618	27.0974	27.5354	27.6966	28.012	27.1471	27.748	-0.600949	1.51671	13	13	13	34.7	34.7	34.7	48.564	0	50.607	6589700000	172	P42696	P42696	RNA-binding protein 34	RBM34	1650	1.872	0.0134276
27.6867	27.8566	27.925	28.1268	28.3655	28.7713	27.8227	28.4212	-0.598483	1.51412	6	6	6	56	56	56	18.237	0	37.12	11462000000	155	Q9Y3C6	Q9Y3C6	Peptidyl-prolyl cis-trans isomerase-like 1	PPIL1	5967	1.38888	0.0408434
26.5708	26.6462	26.8598	27.0869	27.0963	27.6857	26.6923	27.2896	-0.597339	1.51292	12	12	12	63.9	63.9	63.9	34.006	0	44.115	4515700000	134	A6NDG6	A6NDG6	Phosphoglycolate phosphatase	PGP	31	1.29538	0.0506543
25.793	26.0458	25.5853	26.2583	26.373	26.5685	25.808	26.3999	-0.591899	1.50723	20	20	20	19.6	19.6	19.6	178.97	0	31.535	2624000000	91	Q9H3S7	Q9H3S7	Tyrosine-protein phosphatase non-receptor type 23	PTPN23	5019	1.67217	0.0212728
24.9701	25.3097	25.1845	25.6305	25.8095	25.7891	25.1548	25.743	-0.588299	1.50347	9	9	9	24.8	24.8	24.8	80.684	0	37.488	1991700000	72	O60563;O60583	O60563	Cyclin-T1	CCNT1	514	2.17211	0.00672807
24.6875	24.6455	25.0054	25.4876	25.3283	25.2826	24.7795	25.3661	-0.586651	1.50176	14	14	14	5.2	5.2	5.2	431.76	0	30.149	1148800000	49	Q03164	Q03164	Histone-lysine N-methyltransferase 2A;MLL cleavage product N320;MLL cleavage product C180	KMT2A	2329	1.97586	0.0105715
26.7148	26.483	26.6253	27.2597	27.168	27.1513	26.6077	27.193	-0.585294	1.50034	8	8	8	73.2	73.2	73.2	17.84	0	93.109	4677200000	141	Q8TDP1	Q8TDP1	Ribonuclease H2 subunit C	RNASEH2C	3958	2.82785	0.00148644

## Sheet: Day 7 decrease
Control_D7_n1	Control_D7_n2	Control_D7_n3	D7_n1	D7_n2	D7_n3	Average Day 7 control	Average Day 7 Experimental	Difference Between Control and Experimental	Fold-Change	Peptides	Razor + unique peptides	Unique peptides	Sequence coverage [%]	Unique + razor sequence coverage [%]	Unique sequence coverage [%]	Mol. weight [kDa]	Q-value	Score	Intensity	MS/MS count	Protein IDs	Majority protein IDs	Protein names	Gene names	id	neg.log p-value (t-test)	p-value
E	E	E	E	E	E					N	N	N	N	N	N	N	N	N	N	N	T	T	T	T	T
D7_C	D7_C	D7_C	D7_E	D7_E	D7_E
26.3068	26.2425	25.9412	21.385	21.1046	21.4869	26.1635	21.3255	4.83803	28.6017	9	9	9	12.3	12.3	12.3	111.77	0	7.7642	1189100000	9	Q8N5C6	Q8N5C6	S1 RNA-binding domain-containing protein 1	SRBD1	3750	5.14167	7.21662e-06
25.1904	24.9955	24.9199	23.0835	23.1658	23.1638	25.0353	23.1377	1.89755	3.72581	2	2	2	6.2	6.2	6.2	50.051	0	6.9909	757770000	48	Q9H490	Q9H490	Phosphatidylinositol glycan anchor biosynthesis class U protein	PIGU	5028	4.62267	2.38415e-05
31.4501	31.4641	31.547	28.5256	28.5946	28.1357	31.4871	28.4186	3.06844	8.38866	42	42	42	69.1	69.1	69.1	82.704	0	323.31	79848000000	1180	P13010	P13010	X-ray repair cross-complementing protein 5	XRCC5	1136	4.51841	3.031e-05
30.7918	30.7737	30.7905	29.4401	29.6134	29.4187	30.7853	29.4907	1.29461	2.4531	46	46	46	68.3	68.3	68.3	92.48	0	323.31	58237000000	872	P55884	P55884	Eukaryotic translation initiation factor 3 subunit B	EIF3B	1983	4.50969	3.09252e-05
23.0053	22.6119	22.9196	20.4251	20.4931	20.6656	22.8456	20.5279	2.31769	4.98535	3	3	3	4.8	4.8	4.8	121.17	0.00076263	4.1635	154380000	11	Q9Y6K5	Q9Y6K5	2-5-oligoadenylate synthase 3	OAS3	6123	4.11722	7.63451e-05
31.823	31.7796	31.7966	29.0181	29.0887	28.4746	31.7997	28.8605	2.93926	7.6702	41	41	41	61.2	61.2	61.2	69.842	0	323.31	104000000000	1429	P12956;P51449	P12956	X-ray repair cross-complementing protein 6	XRCC6	1135	3.95245	0.000111571
22.7309	22.5527	22.6008	21.4958	21.3121	21.4966	22.6281	21.4348	1.19328	2.28672	2	2	2	5.1	5.1	5.1	106.73	0	7.9204	179850000	4	Q8TEY7	Q8TEY7	Ubiquitin carboxyl-terminal hydrolase 33	USP33	3974	3.90343	0.000124903
25.1337	24.5161	24.8708	22.1806	21.7998	22.6164	24.8402	22.1989	2.64126	6.23878	2	2	2	41.1	41.1	41.1	11.564	0	9.1963	657830000	73	Q9P0S9	Q9P0S9	Transmembrane protein 14C	TMEM14C	5530	3.05878	0.000873416
25.6989	24.825	24.9278	22.7214	22.4269	22.6523	25.1506	22.6002	2.55036	5.85779	2	2	2	41.7	41.7	41.7	12.365	0	9.7578	513450000	28	O14519	O14519	Cyclin-dependent kinase 2-associated protein 1	CDK2AP1	234	3.03656	0.000919261
22.7632	23.2798	22.8306	21.5068	21.2231	21.413	22.9579	21.381	1.57691	2.9833	6	6	6	10.5	10.5	10.5	74.413	0.00020056	5.2802	262920000	5	Q8TAP6	Q8TAP6	Centrosomal protein of 76 kDa	CEP76	3918	3.00716	0.000983659
28.1135	28.4045	28.0435	26.7146	27.0437	26.5449	28.1872	26.7678	1.41944	2.67482	36	36	36	39.5	39.5	39.5	149.69	0	141	9100200000	223	Q9UM54	Q9UM54	Unconventional myosin-VI	MYO6	5794	2.82295	0.00150332
24.7772	24.5639	24.9064	23.3233	23.5093	22.9441	24.7491	23.2589	1.49023	2.80934	10	10	9	6.2	6.2	5.5	243.08	0	18.495	785210000	40	Q93074	Q93074	Mediator of RNA polymerase II transcription subunit 12	MED12	4167	2.81135	0.00154401
30.3334	30.2838	30.4432	29.5355	29.5174	29.176	30.3535	29.4096	0.943843	1.92365	48	48	48	48	48	48	134.46	0	303.85	45661000000	963	Q9P2J5	Q9P2J5	Leucine--tRNA ligase, cytoplasmic	LARS	5564	2.76919	0.00170141
23.4031	23.5554	23.5237	22.8354	22.9277	22.657	23.4941	22.8067	0.687415	1.6104	7	7	7	7.1	7.1	7.1	133.28	0	6.7411	414580000	14	P23458	P23458	Tyrosine-protein kinase JAK1	JAK1	1342	2.76602	0.00171387
24.7266	24.5194	24.5136	23.2551	23.4288	22.7999	24.5865	23.1613	1.42526	2.68564	6	6	6	12.7	12.7	12.7	67.315	0	12.309	614930000	24	O15091	O15091	Mitochondrial ribonuclease P protein 3	KIAA0391	316	2.6869	0.00205636
23.3673	23.3138	23.0254	22.4917	22.3679	22.2921	23.2355	22.3839	0.851597	1.8045	3	3	3	4	4	4	104.9	0.00020016	5.2225	282600000	8	Q6VY07	Q6VY07	Phosphofurin acidic cluster sorting protein 1	PACS1	3320	2.66685	0.00215352
24.5436	24.4868	24.8125	23.6729	23.7887	23.9022	24.6143	23.7879	0.826375	1.77322	5	5	5	10.2	10.2	10.2	66.819	0	9.9931	728650000	27	Q6NUM9	Q6NUM9	All-trans-retinol 13,14-reductase	RETSAT	3226	2.6283	0.00235344
26.2331	26.2043	26.4289	25.2717	25.532	25.0996	26.2888	25.3011	0.987642	1.98294	13	13	13	27.3	27.3	27.3	83.134	0	45.833	2632300000	70	P22033	P22033	Methylmalonyl-CoA mutase, mitochondrial	MUT	1312	2.62439	0.0023747
24.1832	23.8625	24.2625	21.1728	22.2831	21.9119	24.1027	21.7893	2.31348	4.9708	3	3	3	25.9	25.9	25.9	25.858	0.00094162	3.9637	416760000	4	Q9BVC5	Q9BVC5	Ashwin	C2orf49	4775	2.57311	0.00267235
24.8353	24.9986	25.3097	23.3213	22.7193	22.2217	25.0479	22.7541	2.29379	4.90344	7	7	7	30.4	30.4	30.4	37.72	0	18.395	577220000	25	Q9NXR1;Q9GZM8	Q9NXR1	Nuclear distribution protein nudE homolog 1	NDE1	5440	2.56621	0.00271511
24.8918	24.5894	24.7205	24.0922	24.1776	24.1485	24.7339	24.1394	0.594464	1.50991	5	5	5	16.7	16.7	16.7	52.764	0	22.352	927810000	57	Q96N66	Q96N66	Lysophospholipid acyltransferase 7	MBOAT7	4451	2.54576	0.00284601
23.1952	23.0732	23.5556	20.8041	21.2162	21.7567	23.2747	21.259	2.01567	4.0437	4	4	4	9.2	9.2	9.2	74.641	0.00019893	5.1037	302050000	7	Q14680	Q14680	Maternal embryonic leucine zipper kinase	MELK	2683	2.53179	0.0029391
25.3478	25.6127	25.3451	24.1247	24.538	24.5222	25.4352	24.395	1.04023	2.05655	18	18	18	11.7	11.7	11.7	233.17	0	28.951	1452800000	42	Q14674	Q14674	Separin	ESPL1	2680	2.52215	0.00300501
25.3215	25.665	25.4771	24.8202	24.8731	24.8527	25.4879	24.8487	0.639208	1.55747	10	10	10	23.3	23.3	23.3	80.31	0	41.88	1444800000	24	Q9UH99	Q9UH99	SUN domain-containing protein 2	SUN2	5652	2.50445	0.00313006
30.0571	30.1466	29.8333	28.7578	29.2213	29.0536	30.0123	29.0109	1.0014	2.00195	43	43	43	29.7	29.7	29.7	228.54	0	136.66	45188000000	360	Q15154	Q15154	Pericentriolar material 1 protein	PCM1	2764	2.43456	0.00367654
23.6769	23.4273	23.6694	22.1658	21.8719	22.601	23.5912	22.2129	1.37828	2.59958	4	4	4	20.7	20.7	20.7	19.657	0	8.5635	330350000	20	Q9NX00	Q9NX00	Transmembrane protein 160	TMEM160	5410	2.42918	0.0037224
22.5132	22.5639	22.8672	21.5561	21.8645	21.3811	22.6481	21.6006	1.04753	2.06698	3	3	3	27.2	27.2	27.2	19.901	0.00057648	4.3223	141700000	3	Q8IY57	Q8IY57	YY1-associated factor 2	YAF2	3656	2.36777	0.00428777
26.8405	26.6409	27.0959	25.639	25.0699	25.6994	26.8591	25.4694	1.38967	2.62019	6	6	6	38.3	38.3	38.3	22.774	0	36.004	2744200000	77	Q9Y6A4	Q9Y6A4	Cilia- and flagella-associated protein 20	CFAP20	6100	2.35505	0.00441523
24.6895	24.4961	24.0125	22.0177	21.2626	22.5558	24.3993	21.9454	2.45396	5.47919	5	5	5	15	15	15	62.746	0	11.691	648870000	20	Q9NYP3	Q9NYP3	Protein downstream neighbor of Son	DONSON	5467	2.34746	0.00449301
25.6217	25.4596	25.8002	24.9476	24.5442	24.5744	25.6271	24.6887	0.938426	1.91644	3	3	3	17	17	17	19.835	0	7.6481	1345500000	50	Q8N0U8	Q8N0U8	Vitamin K epoxide reductase complex subunit 1-like protein 1	VKORC1L1	3689	2.34723	0.00449547
23.8949	23.5369	23.3148	22.4457	22.339	21.9126	23.5822	22.2325	1.34973	2.54864	3	3	3	9	9	9	61.661	0	12.41	181060000	8	Q6ZWJ1	Q6ZWJ1	Syntaxin-binding protein 4	STXBP4	3350	2.34373	0.0045318
22.816	22.8041	22.3958	21.8939	21.59	21.7283	22.672	21.7374	0.934574	1.91133	5	5	4	5.5	5.5	4.4	175.72	0.0011268	3.8479	147680000	10	P41229	P41229	Lysine-specific demethylase 5C	KDM5C	1626	2.33223	0.00465337
27.5001	27.1322	27.1751	21.8732	22.9645	19.5243	27.2691	21.454	5.81514	56.3029	2	2	2	1	1	1	231.6	0.0036842	2.6778	5243000000	28	Q92817	Q92817	Envoplakin	EVPL	4129	2.3274	0.00470539
25.2691	25.2164	25.2868	22.576	23.7523	23.4538	25.2574	23.2607	1.99674	3.99097	6	6	6	13.4	13.4	13.4	92.819	0	18.519	967370000	57	Q3KQU3	Q3KQU3	MAP7 domain-containing protein 1	MAP7D1	2939	2.3147	0.0048451
27.3565	27.0572	27.1449	26.2057	26.349	25.7659	27.1862	26.1069	1.07933	2.11306	6	6	6	34.4	34.4	34.4	30.062	0	33.284	3680300000	108	Q9NQ88	Q9NQ88	Fructose-2,6-bisphosphatase TIGAR	TIGAR	5235	2.27023	0.00536743
26.3662	26.2604	25.9388	25.5148	25.3646	25.172	26.1885	25.3505	0.83803	1.78761	5	4	4	29.1	21.6	21.6	25.943	0	25.883	2716400000	54	Q7Z7H5	Q7Z7H5	Transmembrane emp24 domain-containing protein 4	TMED4	3473	2.17449	0.00669124
25.9571	25.8259	25.7564	24.7864	24.5148	25.1906	25.8465	24.8306	1.01586	2.02211	12	12	12	21.2	21.2	21.2	85.566	0	22.732	2165300000	53	O60645	O60645	Exocyst complex component 3	EXOC3	521	2.11213	0.00772453
25.5903	25.338	25.6462	24.9504	24.4714	24.6325	25.5248	24.6847	0.840083	1.79015	5	5	4	17.5	17.5	16	40.569	0	16.757	1288500000	57	P50219	P50219	Motor neuron and pancreas homeobox protein 1	MNX1	1815	2.11038	0.00775559
23.7978	24.1208	23.7536	22.4962	22.8135	21.7864	23.8907	22.3653	1.52537	2.8786	7	7	7	9.8	9.8	9.8	98.565	0	7.6237	455530000	13	P49754	P49754	Vacuolar protein sorting-associated protein 41 homolog	VPS41	1786	2.0293	0.0093476
27.4874	27.5401	27.6336	26.8097	27.121	26.6169	27.5537	26.8492	0.704481	1.62956	13	13	13	39.6	39.6	39.6	48.766	0	70.348	6201400000	114	P06280	P06280	Alpha-galactosidase A	GLA	957	2.0007	0.00998386
22.6944	22.4456	22.3977	21.8723	22.0123	21.6194	22.5126	21.8347	0.677903	1.59981	4	3	3	14.8	12.5	12.5	40.569	0.00058332	4.596	191870000	12	P28289	P28289	Tropomodulin-1	TMOD1	1418	2.00011	0.0099974
24.8641	24.1383	24.3709	23.2891	22.2196	22.2091	24.4578	22.5726	1.88514	3.6939	2	2	2	25	25	25	8.0598	0.0011228	3.7849	413280000	11	Q8TBQ9	Q8TBQ9	Protein kish-A	TMEM167A	3937	1.9715	0.0106783
27.4649	27.6239	27.5749	26.9399	27.1534	26.6891	27.5546	26.9275	0.627078	1.54443	9	9	9	25.7	25.7	25.7	54.705	0	37.389	6675700000	145	Q8IV08	Q8IV08	Phospholipase D3	PLD3	3598	1.93571	0.0115956
24.5492	24.1122	24.3268	23.1241	21.624	22.3558	24.3294	22.368	1.96143	3.89449	3	3	3	11.9	11.9	11.9	35.198	0	7.2318	522160000	6	Q9Y385	Q9Y385	Ubiquitin-conjugating enzyme E2 J1	UBE2J1	5948	1.9146	0.0121732
22.8423	22.5414	22.7059	22.0058	21.1967	21.1329	22.6966	21.4451	1.25144	2.38079	2	2	2	3.3	3.3	3.3	69.081	0.0005864	4.7202	141890000	9	Q9Y6X3	Q9Y6X3	MAU2 chromatid cohesion factor homolog	MAU2	6139	1.8826	0.013104
27.2365	27.8534	27.8193	25.2021	26.1948	24.3916	27.6364	25.2628	2.37359	5.18229	14	14	14	38.2	38.2	38.2	51.735	0	69.462	4828900000	178	Q53EL6	Q53EL6	Programmed cell death protein 4	PDCD4	2976	1.8807	0.0131612
24.8174	24.8321	24.1859	22.9807	23.7373	23.1111	24.6118	23.2764	1.33544	2.52353	6	6	6	14.3	14.3	14.3	54.066	0	32.36	743230000	37	Q9BTY2	Q9BTY2	Plasma alpha-L-fucosidase	FUCA2	4736	1.87215	0.0134229
24.8247	24.5709	25.1858	23.8597	23.9377	23.2521	24.8605	23.6832	1.17729	2.26151	6	6	3	13.1	13.1	4.6	76.137	0	9.9681	737650000	24	Q86V97	Q86V97	Kelch repeat and BTB domain-containing protein 6	KBTBD6	3523	1.86139	0.0137598
26.2096	25.7656	26.4258	25.2319	25.1001	25.4089	26.1337	25.247	0.88673	1.84898	6	6	6	91.7	91.7	91.7	10.403	0	20.758	2569500000	39	O95777	O95777	U6 snRNA-associated Sm-like protein LSm8	LSM8	828	1.84421	0.0143148
23.0466	23.0334	23.1405	21.3959	21.6094	22.399	23.0735	21.8014	1.27206	2.41507	3	3	3	21.7	21.7	21.7	21.222	0.00094091	3.9262	152580000	3	Q8TBF2	Q8TBF2	Prostamide/prostaglandin F synthase	FAM213B	3934	1.84395	0.0143235
24.4246	23.7796	24.6852	20.8993	22.7862	21.1125	24.2965	21.5993	2.69712	6.48507	4	4	4	13.3	13.3	13.3	50.317	0	11.502	307700000	16	Q9HD23	Q9HD23	Magnesium transporter MRS2 homolog, mitochondrial	MRS2	5189	1.83556	0.0146029
26.3297	25.8442	26.2197	21.5438	24.1209	23.2385	26.1312	22.9677	3.16348	8.95987	6	6	5	25.3	25.3	20.7	32.767	0	12.664	760490000	25	Q9H4A5	Q9H4A5	Golgi phosphoprotein 3-like	GOLPH3L	5032	1.83057	0.0147717
25.0807	25.0889	24.6517	24.2917	24.3913	24.3323	24.9404	24.3384	0.602011	1.51783	3	3	3	40	40	40	8.4447	0.00020121	5.3554	1165800000	28	L0R8F8	L0R8F8	mitochondrial elongation factor 1	SMCR7L	153	1.82426	0.0149878
24.7703	24.9364	25.2308	24.3461	24.0956	24.4406	24.9792	24.2941	0.685084	1.6078	7	7	7	18.5	18.5	18.5	56.684	0	18.255	892390000	24	P98170	P98170	E3 ubiquitin-protein ligase XIAP	XIAP	2260	1.80761	0.0155738
26.6877	26.4152	26.2665	25.3284	24.2788	25.3082	26.4565	24.9718	1.48467	2.79853	8	8	8	20.7	20.7	20.7	48.006	0	36.249	2321200000	63	P82675	P82675	28S ribosomal protein S5, mitochondrial	MRPS5	2230	1.80547	0.0156507
25.5799	25.3691	24.774	24.3813	24.1374	24.1479	25.241	24.2222	1.01884	2.02628	5	5	5	14.8	14.8	14.8	43.992	0	13.602	1017500000	11	Q9H871	Q9H871	Protein RMD5 homolog A	RMND5A	5093	1.79581	0.0160026
23.931	24.4992	23.6697	22.6138	22.6239	21.4861	24.0333	22.2413	1.79202	3.46299	5	5	5	5	5	5	108.86	0.00057715	4.3685	517770000	33	O94762	O94762	ATP-dependent DNA helicase Q5	RECQL5	705	1.7858	0.0163757
27.1459	26.8291	26.7462	26.3084	26.2929	25.8679	26.9071	26.1564	0.750666	1.68257	7	7	7	27.7	27.7	27.7	37.821	0	18.524	3957700000	91	P07858	P07858	Cathepsin B;Cathepsin B light chain;Cathepsin B heavy chain	CTSB	993	1.78334	0.0164688
27.9615	28.0348	27.9665	27.0194	27.3429	27.598	27.9876	27.3201	0.667482	1.5883	10	10	10	34	34	34	35.964	0	48.041	8631600000	134	Q92820	Q92820	Gamma-glutamyl hydrolase	GGH	4130	1.77322	0.0168572
24.8648	24.2526	24.8723	21.2019	20.7767	23.1346	24.6632	21.7044	2.95885	7.77502	2	2	2	10.2	10.2	10.2	34.354	0	7.7845	267260000	5	Q8TF65	Q8TF65	PDZ domain-containing protein GIPC2	GIPC2	3976	1.76472	0.0171901
24.184	24.4923	24.0405	22.4503	23.274	21.825	24.239	22.5164	1.72254	3.30017	6	6	6	20.5	20.5	20.5	59.536	0	12.215	374290000	12	P56282	P56282	DNA polymerase epsilon subunit 2	POLE2	1992	1.76056	0.0173555
22.285	22.7265	22.562	20.3842	21.6356	21.0732	22.5245	21.031	1.49348	2.81567	3	3	3	2.7	2.7	2.7	107.61	0.0036803	2.6471	176470000	5	Q86UT6	Q86UT6	NLR family member X1	NLRX1	3513	1.75152	0.0177208
25.2127	24.9447	24.6538	24.3805	24.2187	24.0837	24.937	24.2276	0.709419	1.63515	5	5	5	14.8	14.8	14.8	54.465	0	15.705	1083200000	21	P10619	P10619	Lysosomal protective protein;Lysosomal protective protein 32 kDa chain;Lysosomal protective protein 20 kDa chain	CTSA	1082	1.749	0.0178237
26.353	26.0826	25.9405	24.8432	25.5363	25.2608	26.1253	25.2134	0.911902	1.88152	9	9	9	39	39	39	49.83	0	25.937	1588600000	30	P49593	P49593	Protein phosphatase 1F	PPM1F	1775	1.74873	0.0178348
26.369	26.7031	26.2433	25.9802	25.7234	25.6591	26.4385	25.7875	0.650918	1.57017	26	5	3	75.7	16	10.1	49.585	0	26.523	2570500000	45	P04350	P04350	Tubulin beta-4A chain	TUBB4A	920	1.74118	0.0181478
25.9115	25.7552	26.0782	25.3215	24.9753	24.5058	25.915	24.9342	0.980765	1.97351	3	3	3	32.2	32.2	32.2	16.516	0	15.99	1696400000	65	O14880	O14880	Microsomal glutathione S-transferase 3	MGST3	281	1.74102	0.0181545
26.0848	26.1578	26.2044	25.0758	25.5356	24.5504	26.149	25.0539	1.09506	2.13622	10	10	10	24.7	24.7	24.7	59.356	0	25.537	1809900000	51	Q8WVX9	Q8WVX9	Fatty acyl-CoA reductase 1	FAR1	4024	1.72602	0.0187921
25.0247	25.4145	25.0808	24.4616	24.3987	24.7714	25.1733	24.5439	0.629431	1.54696	13	13	13	35.8	35.8	35.8	52.39	0	20.886	1215700000	42	Q13228	Q13228	Selenium-binding protein 1	SELENBP1	2499	1.7027	0.0198292
23.7748	24.1817	24.2868	23.2201	23.5507	23.416	24.0811	23.3956	0.685514	1.60827	4	4	4	12.2	12.2	12.2	55.931	0	10.002	528170000	20	Q9BX70;Q9H0C5	Q9BX70	BTB/POZ domain-containing protein 2	BTBD2	4823	1.69658	0.0201102
23.1149	23.356	24.3521	22.0135	22.1943	22.3277	23.6077	22.1785	1.42919	2.69295	4	4	3	2.3	2.3	1.9	258.23	0	12.291	425290000	8	Q9Y3R5	Q9Y3R5	Protein dopey-2	DOPEY2	5988	1.66965	0.021397
25.2556	26.3738	25.5949	23.581	23.5531	24.6661	25.7415	23.9334	1.80807	3.50173	7	7	7	34.5	34.5	34.5	28.048	0	31.483	1500000000	79	P35270	P35270	Sepiapterin reductase	SPR	1543	1.66647	0.0215542
24.3104	24.8357	24.3824	23.5093	22.1625	21.7274	24.5095	22.4664	2.0431	4.12129	7	7	5	5	5	3.9	202.79	0	10.169	481770000	21	Q9NQT8	Q9NQT8	Kinesin-like protein KIF13B	KIF13B	5248	1.65899	0.0219284
23.6652	23.0799	23.0122	22.2903	21.382	22.2029	23.2525	21.9584	1.29404	2.45213	3	3	3	8.2	8.2	8.2	42.996	0.00020379	5.7516	395260000	15	Q8NCH0	Q8NCH0	Carbohydrate sulfotransferase 14	CHST14	3844	1.65656	0.0220516
24.6261	25.5263	25.4898	24.0894	24.2407	24.0847	25.2141	24.1383	1.0758	2.10789	9	9	9	24.7	24.7	24.7	57.839	0	24.468	970000000	16	Q02252	Q02252	Methylmalonate-semialdehyde dehydrogenase [acylating], mitochondrial	ALDH6A1	2314	1.64399	0.0226994
26.2614	25.6739	26.3354	24.3514	25.287	24.9697	26.0903	24.8694	1.2209	2.33092	6	6	6	44.9	44.9	44.9	21.819	0	20.146	2102100000	43	Q9P000	Q9P000	COMM domain-containing protein 9	COMMD9	5508	1.61775	0.0241131
26.6477	26.58	26.8872	26.3212	26.1656	25.846	26.705	26.1109	0.594046	1.50947	12	12	12	51.4	51.4	51.4	41.293	0	62.059	3315600000	84	Q16539	Q16539	Mitogen-activated protein kinase 14	MAPK14	2871	1.61759	0.024122
25.7138	25.3454	25.6623	25.0491	24.1692	24.1073	25.5739	24.4419	1.132	2.19163	5	5	5	30.7	30.7	30.7	29.745	0	21.252	1283400000	40	Q9NPJ6	Q9NPJ6	Mediator of RNA polymerase II transcription subunit 4	MED4	5228	1.59625	0.0253366
25.7242	25.4591	25.9724	25.2491	24.6101	24.7372	25.7185	24.8655	0.853081	1.80635	5	5	5	22.7	22.7	22.7	36.231	0	20.059	1731900000	85	Q96NB2	Q96NB2	Sideroflexin-2	SFXN2	4454	1.59578	0.0253642
25.8055	25.5586	26.164	25.1242	24.938	25.314	25.8427	25.1254	0.717283	1.64408	13	13	13	33.7	33.7	33.7	68.423	0	47.257	1632000000	73	Q96MW5	Q96MW5	Conserved oligomeric Golgi complex subunit 8	COG8	4447	1.59313	0.0255191
26.7174	26.0828	25.965	25.0142	25.3622	25.5151	26.2551	25.2971	0.95794	1.94253	12	12	12	17.3	17.3	17.3	122.56	0	28.545	1841800000	39	Q14139	Q14139	Ubiquitin conjugation factor E4 A	UBE4A	2618	1.589	0.0257632
24.8667	24.8564	24.6223	23.9226	22.088	22.313	24.7818	22.7746	2.0072	4.02	6	6	6	28.4	28.4	28.4	47.119	0	16.721	910680000	24	O43505	O43505	Beta-1,4-glucuronyltransferase 1	B4GAT1	420	1.58089	0.0262491
25.2997	24.9181	25.161	24.1062	24.563	23.5878	25.1263	24.0857	1.0406	2.05708	6	6	6	20.3	20.3	20.3	43.476	0	33.863	1353400000	49	Q6NZI2	Q6NZI2	Polymerase I and transcript release factor	PTRF	3238	1.57806	0.0264203
25.7374	25.9377	26.3302	24.5938	25.4461	24.8482	26.0018	24.9627	1.03907	2.05491	11	11	11	18.1	18.1	18.1	84.673	0	19.591	1846300000	27	Q6SJ93	Q6SJ93	Protein FAM111B	FAM111B	3297	1.55893	0.02761
24.3985	24.9423	24.1893	23.7938	23.3457	22.8857	24.5101	23.3417	1.16832	2.2475	4	4	4	18.3	18.3	18.3	39.109	0	19.854	537170000	19	O76075	O76075	DNA fragmentation factor subunit beta	DFFB	699	1.5584	0.027644
22.393	23.0471	22.2386	21.5505	20.7871	21.634	22.5596	21.3239	1.23572	2.35499	3	3	3	10.8	10.8	10.8	39.726	0	7.3651	123350000	13	P31271;P31276	P31271	Homeobox protein Hox-A13	HOXA13	1484	1.55444	0.0278973
25.3141	25.0147	24.8681	24.3285	24.2198	23.3835	25.0656	23.9773	1.08835	2.12631	9	9	7	17.1	17.1	13	87.66	0	10.332	751760000	18	Q86UE8	Q86UE8	Serine/threonine-protein kinase tousled-like 2	TLK2	3508	1.53905	0.0289034
24.0707	23.4869	23.613	21.9125	22.6841	22.9629	23.7235	22.5198	1.20371	2.30332	5	5	5	15.8	15.8	15.8	56.438	0.00020986	6.5749	289140000	7	P80404	P80404	4-aminobutyrate aminotransferase, mitochondrial	ABAT	2220	1.53877	0.0289221
23.4727	23.0512	23.5267	22.4642	21.3407	22.3606	23.3502	22.0552	1.29504	2.45384	5	3	3	11.1	7.4	7.4	58.129	0.00020165	5.4346	285850000	5	P48454	P48454	Serine/threonine-protein phosphatase 2B catalytic subunit gamma isoform	PPP3CC	1729	1.53661	0.0290662
25.4707	25.9219	25.478	24.1856	23.3191	21.5741	25.6235	23.0262	2.59729	6.05148	5	5	5	30.1	30.1	30.1	31.28	0	25.361	995730000	29	Q9NVT9	Q9NVT9	Armadillo repeat-containing protein 1	ARMC1	5376	1.53198	0.0293777
25.413	25.2406	25.5347	24.5389	24.2239	23.1452	25.3961	23.9693	1.4268	2.68851	3	3	3	15.1	15.1	15.1	26.671	0	9.2531	1060100000	48	Q9UNN8	Q9UNN8	Endothelial protein C receptor	PROCR	5819	1.52954	0.0295434
26.4838	26.2427	26.3774	25.8092	24.7061	24.497	26.3679	25.0041	1.36384	2.57368	21	21	21	39.1	39.1	39.1	85.076	0	59.763	2270800000	104	Q9UJX4	Q9UJX4	Anaphase-promoting complex subunit 5	ANAPC5	5716	1.52483	0.0298658
25.2967	24.8125	24.7698	22.8002	22.801	20.023	24.9597	21.8747	3.08496	8.48526	7	7	7	16	16	16	81.031	0	16.3	809830000	16	O94830	O94830	Phospholipase DDHD2	DDHD2	716	1.51481	0.0305622
25.3806	25.4005	25.911	24.5776	23.2711	24.4345	25.564	24.0944	1.46964	2.76952	10	10	10	53.4	53.4	53.4	25.468	0	27.205	1500600000	70	P04183	P04183	Thymidine kinase, cytosolic	TK1	917	1.51392	0.0306252
24.5604	24.8079	25.1385	23.4457	24.0108	22.5442	24.8356	23.3336	1.50206	2.83248	7	7	6	16.7	16.7	15.3	52.259	0	11.221	778000000	49	O95864	O95864	Fatty acid desaturase 2	FADS2	843	1.51343	0.0306598
24.9613	25.0366	25.4648	24.3586	24.5154	23.699	25.1542	24.191	0.963208	1.94964	12	12	12	13.2	13.2	13.2	138.53	0	29.801	987370000	43	Q3B7T1	Q3B7T1	Erythroid differentiation-related factor 1	EDRF1	2938	1.50868	0.0309971
27.4172	27.6852	27.3772	27.1806	26.5996	26.7744	27.4932	26.8516	0.64167	1.56013	9	9	9	24.8	24.8	24.8	51.853	0	45.724	5806600000	121	P53634	P53634	Dipeptidyl peptidase 1;Dipeptidyl peptidase 1 exclusion domain chain;Dipeptidyl peptidase 1 heavy chain;Dipeptidyl peptidase 1 light chain	CTSC	1925	1.50366	0.0313574
23.538	23.5836	24.3608	22.9532	22.1291	21.4592	23.8275	22.1805	1.64701	3.13184	5	5	5	7.8	7.8	7.8	138.04	0.00019924	5.1397	381120000	14	Q9H7F0	Q9H7F0	Probable cation-transporting ATPase 13A3	ATP13A3	5078	1.50045	0.0315899
22.1491	23.1389	23.3765	21.5294	21.8619	21.3255	22.8882	21.5723	1.31588	2.48955	2	2	2	16.8	16.8	16.8	30.845	0.0038428	2.6174	168670000	4	Q15274	Q15274	Nicotinate-nucleotide pyrophosphorylase [carboxylating]	QPRT	2775	1.49632	0.031892
26.9119	26.1796	26.5133	25.9452	25.5218	25.1465	26.535	25.5378	0.997137	1.99604	14	14	14	52.4	52.4	52.4	49.753	0	30.703	2969800000	79	Q9BZV1	Q9BZV1	UBX domain-containing protein 6	UBXN6	4885	1.47647	0.0333835
23.9166	23.4499	23.4538	20.7652	20.8021	22.7692	23.6067	21.4455	2.16123	4.47296	14	2	2	56.3	6.8	6.8	35.575	0	15.023	241560000	8	P62714	P62714	Serine/threonine-protein phosphatase 2A catalytic subunit beta isoform	PPP2CB	2127	1.47415	0.0335619
23.1674	23.3585	23.2024	22.0595	22.5636	22.8448	23.2428	22.4893	0.75351	1.68589	10	7	7	4.5	3.6	3.6	313.93	0	10.143	226670000	26	Q14643	Q14643	Inositol 1,4,5-trisphosphate receptor type 1	ITPR1	2673	1.47365	0.033601
25.9538	26.0628	25.9116	25.7321	25.1585	25.1339	25.9761	25.3415	0.634558	1.55246	13	13	12	26.5	26.5	24.6	84.34	0	33.83	2219900000	75	Q9Y2X7	Q9Y2X7	ARF GTPase-activating protein GIT1	GIT1	5930	1.46792	0.0340468
24.6082	24.7552	24.8609	24.1265	23.7491	22.9271	24.7414	23.6009	1.14051	2.20459	14	14	14	18.2	18.2	18.2	89.804	0	23.758	937700000	46	Q8WXW3	Q8WXW3	Progesterone-induced-blocking factor 1	PIBF1	4052	1.4638	0.0343715
26.5232	26.2965	25.9489	24.3808	25.0601	22.7923	26.2562	24.0777	2.17842	4.52659	3	3	3	9.1	9.1	9.1	54.212	0	17.915	2165500000	29	Q15043	Q15043	Zinc transporter ZIP14	SLC39A14	2739	1.46042	0.0346405
23.7911	23.4836	22.9861	22.1214	22.2266	22.8529	23.4203	22.4003	1.01996	2.02786	4	4	4	9.9	9.9	9.9	50.878	0	7.052	259480000	7	P26572	P26572	Alpha-1,3-mannosyl-glycoprotein 2-beta-N-acetylglucosaminyltransferase	MGAT1	1388	1.44779	0.0356626
24.6717	24.1477	23.7384	23.2398	23.4518	23.2758	24.1859	23.3225	0.863456	1.81939	7	4	4	20.5	11.6	11.6	56.98	0.000204	5.7746	440740000	13	O60551	O60551	Glycylpeptide N-tetradecanoyltransferase 2	NMT2	513	1.44394	0.0359796
26.3774	26.1199	26.3074	25.781	25.7264	25.0795	26.2682	25.529	0.739246	1.6693	7	7	7	34	34	34	23.431	0	12.647	2733900000	70	Q8N983	Q8N983	39S ribosomal protein L43, mitochondrial	MRPL43	3793	1.44332	0.0360313
24.0544	23.8085	24.7916	23.2643	22.332	21.386	24.2182	22.3274	1.89074	3.70826	3	3	3	50.5	50.5	50.5	12.347	0	14.575	282280000	14	Q9Y5U8	Q9Y5U8	Mitochondrial pyruvate carrier 1	MPC1	6073	1.42507	0.0375777
23.3243	23.8024	23.7066	21.2133	21.7228	22.9595	23.6111	21.9652	1.6459	3.12943	5	3	3	3.4	2.6	2.6	211.1	0.0038394	2.6047	142070000	4	O75051	O75051	Plexin-A2	PLXNA2	557	1.42237	0.0378124
27.0902	26.7923	26.6238	26.2941	26.4384	25.9498	26.8354	26.2274	0.608003	1.52415	14	14	12	50.3	50.3	43.1	41.473	0	33.607	4342500000	104	Q9UBU8	Q9UBU8	Mortality factor 4-like protein 1	MORF4L1	5609	1.42214	0.0378319
22.9578	22.8459	22.5257	21.8438	22.4451	22.0199	22.7765	22.1029	0.673557	1.595	5	5	5	7.3	7.3	7.3	76.034	0.00075959	4.0883	222250000	3	Q9NPB8	Q9NPB8	Glycerophosphocholine phosphodiesterase GPCPD1	GPCPD1	5215	1.42205	0.0378395
27.5928	27.2025	26.7062	26.5521	25.9124	25.6547	27.1672	26.0397	1.12744	2.1847	3	3	3	29.6	29.6	29.6	19.116	0	35.542	3839900000	79	O60888	O60888	Protein CutA	CUTA	548	1.41838	0.0381607
24.8564	24.6551	24.3683	23.5653	23.8155	24.2565	24.6266	23.8791	0.747519	1.6789	8	8	8	18.2	18.2	18.2	60.207	0	17.31	907470000	51	Q7L5N7	Q7L5N7	Lysophosphatidylcholine acyltransferase 2	LPCAT2	3398	1.41136	0.0387829
25.4647	24.8551	24.8723	24.5351	24.4157	24.3765	25.064	24.4424	0.621572	1.53855	12	12	12	22.3	22.3	22.3	109.68	0	24.233	1263600000	43	Q8ND04	Q8ND04	Protein SMG8	SMG8	3848	1.40588	0.0392757
23.7627	24.2928	24.3465	23.3811	22.1678	23.129	24.134	22.8926	1.24139	2.36427	5	5	5	62.4	62.4	62.4	15.789	0	16.218	497070000	15	Q9Y244	Q9Y244	Proteasome maturation protein	POMP	5872	1.3981	0.0399852
23.8342	22.767	23.9159	21.1584	22.3878	22.1967	23.5057	21.9143	1.59142	3.01346	2	2	1	7.6	7.6	4.9	36.056	0.00058651	4.7208	172390000	6	A6NHX0	A6NHX0	GATS-like protein 2	GATSL2	39	1.39527	0.0402466
24.2561	24.2567	24.1971	21.1876	22.6608	23.2886	24.2366	22.379	1.85763	3.62411	4	4	4	6.1	6.1	6.1	86.829	0.00019818	5.0468	534600000	15	Q15542	Q15542	Transcription initiation factor TFIID subunit 5	TAF5	2813	1.39083	0.0406607
24.8941	23.7731	23.8817	23.394	22.5455	22.5607	24.183	22.8334	1.34959	2.54839	2	2	2	11.9	11.9	11.9	21.386	0.00021084	6.6593	553310000	27	Q96FX8	Q96FX8	p53 apoptosis effector related to PMP-22	PERP	4334	1.38717	0.0410043
22.8069	22.3192	22.7337	22.1527	21.8267	21.3101	22.62	21.7632	0.856796	1.81101	2	2	2	4.9	4.9	4.9	55.8	0.00058594	4.7091	214530000	7	Q8IYB1	Q8IYB1	Protein MB21D2	MB21D2	3662	1.38566	0.0411473
25.9142	25.9111	25.6777	25.4926	24.4568	24.6308	25.8343	24.8601	0.974273	1.96465	7	7	6	23.1	23.1	21.1	48.062	0	31.191	1739900000	33	P05549;Q6VUC0;Q92481;Q92754	P05549	Transcription factor AP-2-alpha	TFAP2A	952	1.37931	0.0417536
26.9281	26.7948	27.3071	26.1843	26.666	26.3151	27.01	26.3885	0.621534	1.53851	9	9	9	36.5	36.5	36.5	41.509	0	23.1	4078900000	65	Q9UL42	Q9UL42	Paraneoplastic antigen Ma2	PNMA2	5760	1.37923	0.0417613
25.3763	25.1766	25.7983	24.9929	24.2413	23.9771	25.4504	24.4037	1.04663	2.0657	13	13	13	14.1	14.1	14.1	128.88	0	36.394	1147600000	60	Q96QU8	Q96QU8	Exportin-6	XPO6	4490	1.37562	0.0421091
22.9037	23.051	23.1413	22.611	21.4983	22.0976	23.032	22.069	0.963016	1.94938	7	7	7	6	6	6	173.23	0	12.242	289460000	13	Q9NZN5	Q9NZN5	Rho guanine nucleotide exchange factor 12	ARHGEF12	5498	1.36756	0.0428983
26.9232	26.4329	26.7466	25.8378	25.4672	24.1603	26.7009	25.1551	1.54579	2.91964	10	10	10	25.6	25.6	25.6	59.844	0	37.67	2765600000	53	Q9UHY1	Q9UHY1	Nuclear receptor-binding protein	NRBP1	5679	1.36596	0.0430567
24.8072	24.8839	24.5479	23.9022	23.175	24.2484	24.7463	23.7752	0.971122	1.96036	6	6	6	20.6	20.6	20.6	50.993	0	22.176	926440000	29	Q6P9B6	Q6P9B6	TLD domain-containing protein 1	TLDC1	3268	1.36538	0.0431146
26.7912	26.5098	26.4203	25.3383	26.0944	24.755	26.5737	25.3959	1.17782	2.26234	5	5	4	28.2	28.2	28.2	13.667	0	11.981	3038200000	44	P60520	P60520	Gamma-aminobutyric acid receptor-associated protein-like 2	GABARAPL2	2030	1.36362	0.0432896
23.3589	24.2375	23.4726	22.9612	22.8907	22.8154	23.6897	22.8891	0.800567	1.74179	6	6	6	16.7	16.7	16.7	60.594	0	11.598	724830000	53	Q8ND83	Q8ND83	SLAIN motif-containing protein 1	SLAIN1	3853	1.34167	0.0455335
24.2662	26.0646	26.6067	24.0554	22.5354	21.4531	25.6458	22.6813	2.96453	7.80571	9	1	1	55.9	23.5	23.5	15.404	0	56.443	724910000	18	P68431;Q16695;Q6NXT2	P68431;Q16695;Q6NXT2	Histone H3.1;Histone H3.1t;Histone H3.3C	HIST1H3A;HIST3H3;H3F3C	2194	1.34052	0.0456541
25.7308	25.6687	25.4742	24.7507	24.4897	23.0512	25.6246	24.0972	1.52742	2.88269	4	4	4	12.3	12.3	12.3	55.527	0	15.261	1472000000	40	P48651	P48651	Phosphatidylserine synthase 1	PTDSS1	1739	1.33801	0.0459189
23.2721	23.113	22.514	22.1943	20.4793	21.5233	22.9664	21.399	1.5674	2.9637	3	3	3	4.8	4.8	4.8	74.161	0	7.0682	235160000	11	Q92581	Q92581	Sodium/hydrogen exchanger 6	SLC9A6	4090	1.33393	0.0463522
25.7485	25.7276	26.0807	25.359	25.2547	24.5436	25.8523	25.0524	0.799822	1.74089	14	14	14	14	14	14	172.46	0	32.715	1542000000	44	Q13017	Q13017	Rho GTPase-activating protein 5	ARHGAP5	2467	1.33374	0.0463723
28.0346	28.5152	28.127	27.4086	27.9224	27.5184	28.2256	27.6165	0.609126	1.52533	26	18	1	67	56	7.5	44.105	0	74.719	11157000000	234	P08727	P08727	Keratin, type I cytoskeletal 19	KRT19	1023	1.32812	0.046977
23.7505	23.2034	23.1141	22.8903	22.4287	22.7066	23.356	22.6752	0.680843	1.60308	5	5	5	6.9	6.9	6.9	107.99	0	7.5923	296540000	22	Q6P9B9	Q6P9B9	Integrator complex subunit 5	INTS5	3269	1.32803	0.0469857
24.2831	24.091	24.2312	23.2432	22.5189	23.7557	24.2018	23.1726	1.02914	2.04081	6	6	6	22.4	22.4	22.4	37.001	0	10.672	502170000	27	Q3SXM5	Q3SXM5	Inactive hydroxysteroid dehydrogenase-like protein 1	HSDL1	2943	1.32575	0.0472333
22.4114	22.7619	22.8131	21.7594	22.3876	21.937	22.6622	22.028	0.634183	1.55206	3	3	3	1.9	1.9	1.9	268.57	0.008982	1.8974	135290000	9	A2RRP1	A2RRP1	Neuroblastoma-amplified sequence	NBAS	18	1.31645	0.0482553
27.4177	26.0657	25.6909	23.1002	24.7008	24.8817	26.3914	24.2276	2.16387	4.48117	5	5	5	65.2	65.2	65.2	12.107	0	16.277	1496000000	15	Q96EL3	Q96EL3	39S ribosomal protein L53, mitochondrial	MRPL53	4302	1.3133	0.0486068
22.7963	22.3993	22.4456	21.7816	20.5357	21.7369	22.5471	21.3514	1.19568	2.29052	4	2	2	10.1	4.9	4.9	52.306	0.0038401	2.6084	134250000	4	Q15796	Q15796	Mothers against decapentaplegic homolog 2	SMAD2	2841	1.31191	0.048763
26.2621	26.2646	26.1417	25.8044	25.6851	24.9734	26.2228	25.4877	0.735146	1.66457	15	15	15	42	42	42	48.927	0	38.664	2574900000	106	Q8N0Z6	Q8N0Z6	Tetratricopeptide repeat protein 5	TTC5	3693	1.31131	0.0488301
25.3808	25.2006	24.6126	23.0814	24.3671	22.2764	25.0647	23.2416	1.82302	3.53821	6	6	6	13.1	13.1	13.1	76.074	0	11.69	1014100000	22	P16278	P16278	Beta-galactosidase	GLB1	1200	1.31064	0.0489057
26.0593	25.5706	25.9366	25.4613	25.2924	24.8476	25.8555	25.2004	0.655059	1.57468	12	12	12	21.6	21.6	21.6	91.378	0	43.222	1755700000	102	Q9UBF8	Q9UBF8	Phosphatidylinositol 4-kinase beta	PI4KB	5588	1.30788	0.0492172
23.1271	22.5234	21.9693	21.3156	21.8014	21.455	22.54	21.524	1.01594	2.02222	2	2	2	4.7	4.7	4.7	63.966	0.002504	2.9982	190420000	3	Q15723	Q15723	ETS-related transcription factor Elf-2	ELF2	2833	1.30694	0.0493241
23.9799	23.8026	23.4908	23.3294	21.8733	22.0024	23.7578	22.4017	1.3561	2.55992	8	8	8	9.9	9.9	9.9	116.04	0	9.1996	448700000	18	P06756	P06756	Integrin alpha-V;Integrin alpha-V heavy chain;Integrin alpha-V light chain	ITGAV	971	1.30514	0.0495286
24.2203	23.1447	23.9447	22.8359	22.6423	21.5619	23.7699	22.3467	1.42317	2.68175	2	2	2	28.1	28.1	28.1	6.5996	0.00094233	3.9757	271060000	20	Q96I36	Q96I36	Cytochrome c oxidase assembly protein COX14	COX14	4387	1.30482	0.0495658
23.1061	22.817	23.623	22.6345	22.3328	22.4834	23.182	22.4836	0.698453	1.62276	3	3	3	11	11	11	46.432	0	10.228	199700000	4	O75063	O75063	Glycosaminoglycan xylosylkinase	FAM20B	560	1.30228	0.0498568
22.3281	21.8602	22.2291	21.3551	21.1842	21.8467	22.1391	21.462	0.677105	1.59893	3	3	3	6.1	6.1	6.1	71.685	0.0007619	4.1444	135610000	14	Q9HDC5	Q9HDC5	Junctophilin-1	JPH1	5196	1.2987	0.0502691
22.7076	22.7855	23.6303	22.0963	21.3606	22.28	23.0411	21.9123	1.12887	2.18687	3	3	3	4.2	4.2	4.2	96.109	0.00020375	5.7514	176560000	7	Q9BXP2	Q9BXP2	Solute carrier family 12 member 9	SLC12A9	4828	1.29774	0.0503802
