# Supplementary material for: Noncanonical functions of Ku may underlie essentiality in human cells
Source: Sci Rep. 2023 Jul 27;13:12162. doi: 10.1038/s41598-023-39166-7 (PMC10374653; doi:10.1038/s41598-023-39166-7)
Supplement: Supplementary file 2 — Supplementary Data Tables. [file 41598_2023_39166_MOESM2_ESM.zip › SData/S2_Data.csv]

Control_D4_n1	Control_D4_n2	Control_D4_n3	Control_D6_n1	Control_D6_n2	Control_D6_n3	Control_D7_n1	Control_D7_n2	Control_D7_n3	D1_n1	D1_n2	D1_n3	D4_n1	D4_n2	D4_n3	D6_n1	D6_n2	D6_n3	D7_n1	D7_n2	D7_n3	Only identified by site	Reverse	Potential contaminant	Peptides	Razor + unique peptides	Unique peptides	Sequence coverage [%]	Unique + razor sequence coverage [%]	Unique sequence coverage [%]	Mol. weight [kDa]	Q-value	Score	Intensity	MS/MS count	Protein IDs	Majority protein IDs	Protein names	Gene names	id
#!{Type}E	E	E	E	E	E	E	E	E	E	E	E	E	E	E	E	E	E	E	E	E	C	C	C	N	N	N	N	N	N	N	N	N	N	N	T	T	T	T	T
#!{C:Group1}D4_C	D4_C	D4_C	D6_C	D6_C	D6_C	D7_C	D7_C	D7_C	D1	D1	D1	D4_E	D4_E	D4_E	D6_E	D6_E	D6_E	D7_E	D7_E	D7_E
24.76309204	24.30145454	24.01699257	24.22831917	21.80208015	22.50358391	23.07149887	23.73013687	22.77138138	24.03128433	23.52731133	23.55952644	24.68158531	24.15213013	24.13641357	23.33919334	24.14359283	23.34082413	23.91551971	23.78686142	22.48405266				2	2	2	16.8	16.8	16.8	10.908	0.0005848	4.6612	441340000	6	A0A096LP01	A0A096LP01		LINC00493	1
29.14211845	29.09984016	29.21851921	29.04455566	29.03559113	29.44904137	29.33236313	29.02522278	28.98402786	29.54183769	29.45959282	29.1345005	29.26098442	29.05553436	28.93595695	29.33063316	29.48391151	29.15291405	29.22648811	29.31395531	28.65044403				10	10	10	51.9	51.9	51.9	28.17	0	174.32	22424000000	347	P0DPI2;A0A0B4J2D5	P0DPI2;A0A0B4J2D5			2
22.84362411	20.88406754	22.29364586	22.3538208	20.30824661	24.70793533	22.31057739	21.99551964	22.20874977	23.0539093	22.4342804	21.91248322	22.66277313	20.59968758	22.43359375	22.25429726	21.90844536	23.49851036	21.71500969	23.06902313	23.53754997				7	1	1	32	18	18	13.491	0.0053028	2.2548	142240000	1	A0A2R8Y619	A0A2R8Y619			4
23.12384224	23.36185455	22.97079468	22.8809166	22.89180183	23.35541534	22.97035599	22.82364845	22.864254	23.71617699	23.20305443	23.20496559	23.34340096	21.57459259	22.88669586	22.59571075	22.95418549	23.10613441	23.03345299	23.15182114	23.11178017				4	4	4	9.1	9.1	9.1	64.098	0.0002045	5.846	309290000	10	A0AV96	A0AV96	RNA-binding protein 47	RBM47	5
22.87428284	23.34585571	22.64035225	22.56818199	23.36959457	22.74209404	22.0605545	22.62961006	22.6795578	22.36010742	21.63710403	22.43715477	22.39613533	20.41038895	22.10027695	21.09020805	23.00195885	23.25868034	21.58742332	20.92935371	22.7357502				4	4	4	8.7	8.7	8.7	64.177	0	8.2726	162800000	13	A0AVF1	A0AVF1	Intraflagellar transport protein 56	TTC26	6
28.03637695	27.92660141	27.70602608	27.91313553	27.92013931	27.70351982	27.70417976	27.92303467	27.79408264	28.20811081	28.07907867	27.84505653	27.80937386	27.94050217	27.72657013	27.8707943	27.84744835	27.93865204	28.03322983	28.01722717	28.01860619				29	29	29	38.3	38.3	38.3	117.97	0	80.311	9167800000	205	A0AVT1	A0AVT1	Ubiquitin-like modifier-activating enzyme 6	UBA6	7
27.76521683	27.25907707	27.23799515	27.43093681	27.06763649	27.22223282	27.23022652	26.7072773	27.10429573	27.74848747	27.43618965	27.1457901	27.47992897	27.47931099	26.90426064	27.13907051	27.1578846	27.13770294	27.13555336	27.44150162	26.66844368				17	17	17	26.9	26.9	26.9	102.36	0	48.632	5848600000	144	A0FGR8	A0FGR8	Extended synaptotagmin-2	ESYT2	8
24.06759644	23.40171432	24.07911873	21.58000374	23.42098236	23.88697433	22.23116684	23.58932304	21.72411537	23.78964996	22.42085457	23.10527229	24.30054665	21.67276573	23.71711922	23.95996094	23.77182961	23.739748	23.74334717	23.33824158	21.18223953				3	3	3	30.7	30.7	30.7	26.273	0	6.9299	375670000	16	A0JLT2	A0JLT2	Mediator of RNA polymerase II transcription subunit 19	MED19	9
22.84802628	22.47348022	22.34388924	22.55175591	22.47615242	22.65992355	22.59382057	22.54137039	21.75861549	23.36655235	21.55827522	22.46883965	22.29815674	20.04092026	22.40808296	21.87237358	22.40299797	21.07736397	22.17191315	20.69821167	22.79883194				2	2	2	1.6	1.6	1.6	164.2	0.00039409	4.8886	136510000	16	A0JNW5	A0JNW5	UHRF1-binding protein 1-like	UHRF1BP1L	10
27.94854355	27.87865067	27.53289413	27.94139671	27.66607475	27.7669239	27.48123741	27.82868767	27.68251038	27.76603889	27.59526825	27.7669239	27.56587219	28.0846653	27.74136925	27.74963951	27.87331963	27.95726204	27.9234314	28.12173843	27.99593353				31	31	31	53.7	53.7	53.7	71.639	0	167.66	8551500000	232	A0MZ66	A0MZ66	Shootin-1	KIAA1598	11
22.25551414	22.1944828	22.26959419	22.02248955	22.34361839	22.38036346	22.11270332	21.61845016	22.35890579	23.12515068	22.78805542	22.8412075	22.23701477	22.20892906	22.02864075	22.55424118	21.87083244	22.7444973	22.69949913	22.73183632	22.77940941				2	2	2	1.8	1.8	1.8	163.68	0.008985	1.8992	193720000	8	A1KZ92	A1KZ92	Peroxidasin-like protein	PXDNL	13
25.55098152	25.43885612	25.55271149	25.45938873	25.96216965	25.27682304	25.8365593	26.01465416	26.66275215	26.28755379	26.0157814	26.54340553	26.86029434	25.78451538	26.06523514	25.79785919	25.60814667	26.33432579	26.03676414	25.62625313	23.32113457				10	10	10	27.2	27.2	27.2	67.867	0	63.916	2328200000	93	A1L0T0	A1L0T0	Acetolactate synthase-like protein	ILVBL	14
23.77886391	23.94028854	23.22845268	23.43542671	23.90444565	23.31202126	23.67055321	23.74118805	23.524683	24.28206635	23.7536869	23.53682518	24.33538246	23.71962738	23.85271835	24.20791626	23.9501133	23.71785164	23.43338966	23.41144562	22.37294579				2	2	2	6.4	6.4	6.4	33.356	0	8.9916	500770000	19	A1L3X0	A1L3X0	Elongation of very long chain fatty acids protein 7	ELOVL7	15
21.95185471	20.19881248	21.95127106	22.89257431	21.81905556	22.15044212	22.1831665	21.84888649	22.05900383	22.52640343	22.25675392	21.98085022	22.35385513	22.45450401	22.03321838	21.8773632	21.91484451	22.70747185	21.74698067	22.60972977	22.27404213				2	2	2	8.3	8.3	8.3	33.43	0.0019784	3.0906	113510000	2	A1XBS5	A1XBS5	Protein FAM92A1	FAM92A1	16
21.86443901	20.34905624	21.47164536	21.71505356	20.44374466	21.97003937	22.41144562	22.76192474	22.81311607	21.61265755	22.77213287	21.51513672	23.19194031	22.57223511	22.24976921	21.59514046	21.19327927	21.45863914	21.75938797	22.38758278	21.93696594				3	3	3	1.9	1.9	1.9	268.57	0.008982	1.8974	135290000	9	A2RRP1	A2RRP1	Neuroblastoma-amplified sequence	NBAS	18
23.84985924	20.64363861	23.60569	20.9201107	23.92243195	23.43478966	23.83817101	23.6122303	24.29158211	23.88799667	23.50712204	24.18146896	24.15699768	23.92025375	20.97437286	23.77303886	24.31181335	23.63599777	23.88352966	23.93382072	24.57761574				9	6	6	14.5	10.5	10.5	92.644	0	8.9969	512850000	11	A2RTX5	A2RTX5	Probable threonine--tRNA ligase 2, cytoplasmic	TARSL2	19
25.88383293	26.50538254	26.37817192	26.66410828	26.3915081	26.63602638	26.65047836	26.77165413	26.58577538	27.14004707	26.67546082	26.6412735	26.80833054	26.74304008	26.50583649	26.78743362	26.90173149	26.87290955	26.92874718	26.80316544	26.25461388				20	20	20	15.2	15.2	15.2	214.82	0	41.674	4021100000	100	A3KMH1	A3KMH1	von Willebrand factor A domain-containing protein 8	VWA8	21
26.23750305	26.44711113	26.13600349	26.61960983	26.34502792	26.45203781	26.10021019	26.14236641	26.1487999	25.85324287	25.95934105	26.09150124	26.47029305	26.55726242	26.19972229	26.07028008	26.19249725	26.21902275	25.97736168	25.87387276	26.11755371				20	20	20	20.9	20.9	20.9	154.31	0	60.636	2843300000	108	A3KN83;Q9Y2G9	A3KN83	Protein strawberry notch homolog 1	SBNO1	22
24.66193771	25.31042671	25.29393387	25.05059242	25.50615501	25.49274254	25.08590126	24.79029465	25.47441483	24.72982597	24.73959351	25.16982079	24.0871563	25.33534813	24.93138885	25.2359333	25.049263	25.19790459	24.80114365	25.31271362	25.29403877				8	8	8	28.4	28.4	28.4	42.932	0	16.059	1354100000	21	A4D1E9	A4D1E9	GTP-binding protein 10	GTPBP10	23
24.15220833	23.24535179	23.35191536	26.27652168	24.4184761	23.51809311	23.93894386	23.3742466	23.58129883	22.11194801	24.1611557	23.19655609	22.20367432	22.02873611	22.64582634	23.67831039	21.79301453	22.85701752	22.88792229	24.01486778	23.6894455				7	7	7	14.7	14.7	14.7	83.343	0	11.176	520230000	14	A4D1P6	A4D1P6	WD repeat-containing protein 91	WDR91	24
29.71015549	29.62353897	29.53662109	29.77707481	29.65058136	29.62884903	29.66942406	29.62625694	29.67955971	29.69937134	29.63847923	29.56514549	29.67086029	29.69187355	29.47152138	29.4236412	29.48344994	29.55924797	29.39282227	29.47940826	29.41874504				69	69	69	38.1	38.1	38.1	266.94	0	323.31	29786000000	668	A5YKK6	A5YKK6	CCR4-NOT transcription complex subunit 1	CNOT1	27
26.96730232	27.52932358	26.64595222	27.18063545	27.43777657	26.16198349	27.26588631	27.17493248	27.33637047	27.63055038	27.2824192	27.52103233	27.52454948	27.57578468	27.11684036	27.65458107	27.88104439	27.50142479	27.44158173	27.27168655	25.60913277				3	3	3	22.4	22.4	22.4	14.688	0	9.8082	6041500000	82	Q9GZQ8;A6NCE7;Q9H492	Q9GZQ8;A6NCE7;Q9H492	Microtubule-associated proteins 1A/1B light chain 3B;Microtubule-associated proteins 1A/1B light chain 3 beta 2;Microtubule-associated proteins 1A/1B light chain 3A	MAP1LC3B;MAP1LC3B2;MAP1LC3A	28
26.68137169	26.95549011	26.58348083	26.83725548	26.72129822	26.60949898	26.57075691	26.64622688	26.85982132	26.92739296	26.64209938	26.75404358	26.85019302	27.00902557	26.4873085	27.02664948	26.88425064	26.77555275	27.08689308	27.09627533	27.68565369				12	12	12	63.9	63.9	63.9	34.006	0	44.115	4515700000	134	A6NDG6	A6NDG6	Phosphoglycolate phosphatase	PGP	31
25.72366905	25.80496407	26.11416245	25.76106262	25.80960655	26.13949966	26.24523163	26.27974701	26.37944603	26.584198	26.59519768	26.24109077	26.53143692	26.10191345	26.00367355	26.46372986	25.69927597	26.34226608	26.21811676	26.20625877	26.05895424				6	6	6	28.9	28.9	28.9	33.62	0	20.415	2749400000	63	A6NDU8	A6NDU8	UPF0600 protein C5orf51	C5orf51	33
22.28333855	22.02106667	22.02833557	22.17196465	21.89285851	20.84810638	21.74184799	22.23347855	22.23142815	22.92381096	22.71185684	22.18978691	22.24930763	22.0567894	22.94710159	21.95634842	22.06624985	21.57671738	21.77229309	21.77820206	24.16584015				4	4	4	19.9	19.9	19.9	40.078	0	8.1838	181360000	22	A6NED2	A6NED2	RCC1 domain-containing protein 1	RCCD1	35
24.96816063	25.09872627	25.14514923	24.92329407	25.1380558	25.37155724	25.61298943	24.64460373	25.47611618	25.9071064	25.70382309	24.96552086	25.6732235	25.17668343	24.67028236	25.30197716	25.3713913	24.81738663	25.32625389	25.26913643	23.83373833				4	1	1	9.4	3.8	3.8	49.908	0	8.5948	1399100000	29	A6NHL2	A6NHL2	Tubulin alpha chain-like 3	TUBAL3	36
28.23022652	27.63533401	27.49921989	27.98874855	27.61414146	27.04280853	27.17350388	27.34155273	27.42798233	27.90546608	27.50589752	27.87320328	27.77837563	27.93190575	27.17092896	27.51239204	27.756464	27.37832069	27.73557091	28.26275444	27.48991203				4	2	2	11.4	3.6	3.6	34.803	0	7.2775	7540500000	105	A6NHQ2	A6NHQ2	rRNA/tRNA 2-O-methyltransferase fibrillarin-like protein 1	FBLL1	37
28.81744766	28.51870918	28.32358551	28.63650894	28.55013847	28.59437943	28.50297928	28.44675636	28.48711586	29.06319427	28.64409637	28.47753716	28.75404358	28.72861481	28.44391441	28.56714249	28.63941002	28.62533379	28.74114418	28.69571114	28.58785057				54	54	54	32.2	32.2	32.2	226.37	0	222.33	14968000000	410	A6NHR9	A6NHR9	Structural maintenance of chromosomes flexible hinge domain-containing protein 1	SMCHD1	38
23.23050308	21.82127571	23.11213303	21.33195686	21.57809067	23.42918015	23.83422089	22.76704788	23.91588402	22.49074745	23.9769249	22.10498428	22.30992889	22.06263161	22.48524857	20.30724144	21.12075424	22.20526314	21.15840912	22.38782692	22.196661				2	2	1	7.6	7.6	4.9	36.056	0.00058651	4.7208	172390000	6	A6NHX0	A6NHX0	GATS-like protein 2	GATSL2	39
25.22214127	25.43154144	25.14316559	24.9842453	24.97805977	25.3260479	25.44072533	25.20627785	25.27348328	25.60614204	25.53673744	25.57372093	25.26316643	25.59627914	24.92660141	25.05940819	25.13139725	25.40714073	25.40008736	25.2657795	25.14250374				6	6	5	30.7	30.7	27.1	28.136	0	18.026	1540700000	50	A6NIH7	A6NIH7	Protein unc-119 homolog B	UNC119B	40
21.94938278	22.84350967	22.5546627	23.08331299	22.47672081	22.50879288	23.23796463	22.77928543	22.00353622	22.14517021	21.53785133	22.27528954	22.07472801	22.54841995	22.42672729	22.39304543	22.10309601	22.50076866	22.29212952	22.61330986	22.95349312				3	3	3	9.8	9.8	9.8	46.121	0	6.9632	200130000	12	A6NJ78	A6NJ78	Probable methyltransferase-like protein 15	METTL15	41
21.37048912	22.88998222	23.16203308	18.95071602	18.45495033	18.33882332	17.8548317	18.63962364	18.05404282	22.29346466	16.99479485	18.17801285	21.81560135	18.74422264	21.53957558	18.08301163	20.59204865	18.55461121	17.22665596	21.46941566	21.52007103				2	2	2	8.1	8.1	8.1	45.209	0.0023327	3.045	7206800	5	A6NKD9	A6NKD9	Coiled-coil domain-containing protein 85C	CCDC85C	42
26.28945541	25.40746498	25.25320816	25.66136551	25.33698273	24.86759377	25.1752758	24.54651451	25.06935883	25.19125557	24.98324585	24.84799767	25.37208939	25.90097237	24.72645187	24.91209602	25.50760651	24.90678596	25.35823631	25.63317299	25.35322952				31	1	0	20.1	0.7	0	197.48	0	6.7568	1470700000	29	A6NKT7	A6NKT7	RanBP2-like and GRIP domain-containing protein 3	RGPD3	43
25.84333229	25.71468544	25.75857544	25.53106499	25.72465897	25.93330383	26.2886982	26.11453819	26.14893532	24.83769035	26.17295074	25.34133339	25.64476967	25.82422638	25.5571022	25.47945023	25.44309998	25.77182961	25.33963585	25.59573936	24.26112366				6	6	3	46.9	46.9	23	13.171	0	16.342	2011900000	63	A6ZKI3;Q17RB0	A6ZKI3;Q17RB0	Protein FAM127A;Protein FAM127C	FAM127A;FAM127C	44
22.28860283	21.03762627	23.2393322	20.99110603	22.06529617	22.6453743	22.88272667	21.52850342	22.56857681	23.45174026	22.97277451	21.47453499	23.23242378	23.36869431	22.16835022	22.78040695	22.56999016	21.76148796	22.54351997	23.5685997	21.97265434				4	4	4	2.7	2.7	2.7	197.3	0.00020068	5.2899	193200000	4	A7E2V4	A7E2V4	Zinc finger SWIM domain-containing protein 8	ZSWIM8	45
26.34807014	25.88227081	25.71298027	26.03117943	25.47586823	25.54153061	25.77555275	24.78451538	25.59849548	26.29726028	25.38962173	25.50300217	25.66362	25.57467461	25.50781822	25.4642601	25.54701424	25.82938957	25.67201042	25.69293404	25.46538162				10	10	2	13.7	13.7	3.3	125.09	0	20.61	1937500000	68	A8CG34;A6NF01;Q6PJE2	A8CG34	Nuclear envelope pore membrane protein POM 121C	POM121C	46
24.23702812	24.08204651	23.15002441	23.94386864	23.91533661	23.66893005	23.97167206	23.55238914	24.05515289	24.35991287	24.1958046	24.26520729	23.64504433	24.0674324	23.59832573	23.54014206	21.39194489	23.40197563	23.28149986	23.61818123	24.00821304				5	5	1	8.2	8.2	1.7	101.81	0	14.147	547340000	23	A8MPP1;Q96FC9	A8MPP1;Q96FC9	Putative ATP-dependent RNA helicase DDX11-like protein 8;Probable ATP-dependent RNA helicase DDX11	DDX11L8;DDX11	48
27.72149277	28.44252968	28.63744354	28.36582184	28.01865959	28.66190338	28.66285324	27.80980301	28.15629387	28.88264847	28.92671394	28.50036049	28.67357445	28.28692055	27.02030373	28.39210701	28.31276512	28.43797493	28.60087967	28.18942833	27.98245049				3	3	3	26.3	26.3	26.3	8.496	0	9.9451	13121000000	76	P62308;A8MWD9	P62308;A8MWD9	Small nuclear ribonucleoprotein G;Putative small nuclear ribonucleoprotein G-like protein 15	SNRPG;SNRPGP15	49
28.56478119	28.13589478	28.0505619	28.2534523	28.20209694	28.05589676	28.36177063	28.01557922	28.16897011	29.05323219	28.62215996	28.41804123	28.51483917	28.3950119	27.93224525	28.39435768	28.42710304	28.47030067	28.66135979	28.53971291	28.032547				13	13	13	56	56	56	42.233	0	134.84	12300000000	354	A8MXV4	A8MXV4	Nucleoside diphosphate-linked moiety X motif 19, mitochondrial	NUDT19	51
25.42531204	25.0053463	25.5764637	25.47075844	25.10537529	24.81063652	25.20694733	25.44695282	25.3036499	26.15398598	25.89289093	25.63704872	25.7010498	25.5473671	25.47280502	25.59667778	25.72824478	25.94169998	25.94241524	25.83987617	24.78156853				6	6	6	19.8	19.8	19.8	52.916	0	24.598	1722400000	26	P0CG08;B7ZAQ6	P0CG08;B7ZAQ6	Golgi pH regulator B;Golgi pH regulator A	GPR89B;GPR89A	55
25.41370773	25.16614723	24.71575928	24.93889809	24.87839317	25.06698036	25.11751366	25.08816719	24.66106606	25.01932907	24.82065201	24.75317764	25.11580849	25.4942379	24.69885254	24.79941559	25.16157913	25.19325066	24.69508553	24.84426689	24.33142281				6	6	2	17.7	17.7	6	49.994	0	6.8666	1189100000	16	C4AMC7;Q6VEQ5;A8MWX3	C4AMC7;Q6VEQ5	Putative WAS protein family homolog 3;WAS protein family homolog 2	WASH3P;WASH2P	56
26.75123596	26.14172363	25.74729729	26.138134	25.66125679	25.619133	25.93856239	25.60997772	25.82252502	26.30493927	26.29056168	25.91216469	25.72374725	26.22698021	25.5809536	25.66321373	26.00333214	25.57221794	26.05965614	26.02578354	25.2487278				2	2	2	29.9	29.9	29.9	10.92	0	14.962	2261800000	61	C9JLW8	C9JLW8	Protein FAM195B	FAM195B	57
31.25631142	30.77329063	30.638237	30.91755295	30.51286316	30.62784004	30.46070671	30.1937809	30.44657898	31.06548119	30.80900574	30.85206985	31.02445793	30.99199486	30.39621735	30.39927673	30.71350288	30.47092056	30.40486908	30.43031883	30.28416443				7	7	7	49.8	49.8	49.8	23.384	0	323.31	62640000000	631	Q13765;E9PAV3;Q9BZK3	Q13765;E9PAV3	Nascent polypeptide-associated complex subunit alpha;Nascent polypeptide-associated complex subunit alpha, muscle-specific form	NACA	149
25.78426743	26.00303078	25.5644474	26.12159157	25.86514091	25.43447113	25.31167412	25.48296165	25.71816444	26.02886391	26.01030731	25.31572151	25.63942528	26.19507217	25.84754372	25.1222229	25.93413544	25.76098633	25.82313347	25.86778259	26.99334526				4	4	4	39	39	39	14.234	0	6.674	2187200000	17	E9PRG8	E9PRG8	Uncharacterized protein C11orf98	C11orf98	150
25.77683258	25.61369324	25.42889404	25.76736641	25.57308578	25.46388626	25.29463387	25.66389275	25.44059944	25.65091705	25.55777359	25.59755898	25.9842453	25.62975883	25.79200935	25.50169754	25.52563858	25.55080605	24.9498024	25.00410271	25.27298546				4	4	4	33	33	33	11.133	0	9.5658	1839200000	74	L0R6Q1	L0R6Q1		SLC35A4	151
26.53965378	26.05812836	26.00053978	26.36131859	26.0860424	26.49982834	25.65195656	25.84220505	25.52856255	26.07830429	26.24180031	25.87661362	25.69943428	26.04211998	25.67346764	26.16313553	25.87438774	26.10791206	26.25107765	26.36571312	26.08820724				6	6	6	63.5	63.5	63.5	11.25	0	22.726	2499700000	63	L0R819	L0R819		ASNSD1	152
24.95850182	24.56917953	24.17287445	24.36879539	24.72114182	24.92723465	25.08066559	25.08885574	24.65173721	24.58972359	24.42950058	24.45544434	24.30820656	24.61178017	24.85557365	24.35043335	24.67777443	24.74036598	24.29165268	24.39126205	24.33231163				3	3	3	40	40	40	8.4447	0.00020121	5.3554	1165800000	28	L0R8F8	L0R8F8		SMCR7L	153
22.28487778	22.46779633	23.33878517	22.05806732	22.6292038	23.31506538	23.00775146	22.84964943	23.47914124	22.32679558	21.73200035	22.14177132	22.67087746	23.38692856	22.15181541	23.86816025	23.11863899	21.10559082	21.34912872	23.3719902	22.90304756				4	4	4	11.9	11.9	11.9	39.58	0.00020194	5.4767	247860000	4	O00115	O00115	Deoxyribonuclease-2-alpha	DNASE2	154
28.92696762	28.54067421	28.43698311	28.69082451	28.3033886	28.50809097	28.44494057	28.27097321	28.23059273	28.70655251	28.2892971	28.32109261	28.45552254	28.6768055	28.26664543	28.44845009	28.59042358	28.38323402	28.53192711	28.70628929	28.38730621				23	23	23	53.5	53.5	53.5	72.911	0	113.49	14015000000	405	O00116	O00116	Alkyldihydroxyacetonephosphate synthase, peroxisomal	AGPS	155
24.8508606	24.33224297	24.17440033	24.48468399	23.99196243	24.06907272	23.63765717	23.67422104	23.6125679	21.97433472	22.88269043	23.65698242	24.00298882	24.35265732	24.1985054	23.51364326	23.57703972	23.88026237	23.43872833	23.54333115	22.33205223				6	6	6	28.5	28.5	28.5	30.541	0	27.176	539110000	39	O00124	O00124	UBX domain-containing protein 8	UBXN8	156
27.78381729	27.60971069	27.38071632	27.41964912	27.51660538	27.40681648	27.52902603	27.41498184	27.5983963	28.03805351	27.77171707	27.61764908	27.58269119	27.53549194	27.39296532	27.32173729	27.6180687	27.64999962	27.58827972	27.53170395	26.81579971				23	23	21	45.2	45.2	41.8	79.954	0	65.615	7265100000	177	O00139	O00139	Kinesin-like protein KIF2A	KIF2A	157
27.65724182	27.72819138	28.00822449	27.29579163	27.76287651	28.11296844	28.10554504	27.8263855	27.87625122	28.71401024	28.41763878	27.98896408	28.36080742	27.93325806	27.7584343	28.30990601	27.92654419	28.0730629	28.20722771	28.14423561	26.57542419				19	7	7	54.6	25.8	25.8	49.129	0	59.684	9711000000	235	O00148	O00148	ATP-dependent RNA helicase DDX39A	DDX39A	158
29.7092514	29.60064888	29.18290901	29.44221497	29.30404091	29.27965546	29.27812576	29.38929749	29.30260468	29.52799988	29.21845055	29.157547	29.30488968	29.63916969	29.15761948	29.37277031	29.40794945	29.3169136	29.37935448	29.65666199	29.19041824				17	17	17	75.1	75.1	75.1	36.071	0	213.42	25320000000	381	O00151	O00151	PDZ and LIM domain protein 1	PDLIM1	159
29.55442619	29.3411293	29.22434998	29.27746201	29.21259499	29.24270439	29.12888336	29.19582367	29.17690659	29.95629311	29.5932045	29.41381264	29.44359779	29.4845829	29.01985359	29.40908432	29.38403702	29.38135719	29.40425873	29.51167679	28.95238113				10	10	10	35	35	35	41.796	0	50.694	25035000000	388	O00154	O00154	Cytosolic acyl coenzyme A thioester hydrolase	ACOT7	160
28.11262131	27.92835236	27.66675186	28.00624466	27.68719101	27.88663673	28.03648186	28.05858231	27.9825592	28.21678543	28.06604576	27.80039024	27.93528366	28.078722	27.47467804	27.62644958	27.96939087	27.76787186	27.52716255	27.83171082	26.99248123				24	24	24	29.6	29.6	29.6	121.68	0	96.994	8517100000	209	O00159	O00159	Unconventional myosin-Ic	MYO1C	161
28.03017998	27.37360001	27.17864227	27.39925575	27.22756767	27.28038597	27.16672134	27.19291115	27.21178246	27.33773041	27.2155838	27.04562378	27.28938484	27.52984428	27.06507111	27.06763649	27.22444153	27.17502785	26.92558289	27.27391052	27.07510567				11	11	11	62.1	62.1	62.1	23.354	0	55.078	5798100000	149	O00161	O00161	Synaptosomal-associated protein 23	SNAP23	162
25.52375603	25.85953522	25.72645187	25.56086731	25.76870537	25.65621948	25.74675941	25.72956657	25.64982033	26.20131302	26.1292572	25.9909668	26.2471714	25.66744232	25.75399208	26.01862907	26.09563065	26.1617527	25.84601402	25.73319244	25.10681343				8	8	8	44.8	44.8	44.8	31.62	0	40.793	2214800000	154	O00165	O00165	HCLS1-associated protein X-1	HAX1	163
28.16729546	27.89816093	27.50142479	27.97672844	27.83352089	27.67148399	27.50582123	27.91250801	27.67263031	27.80088425	27.68945885	27.89579391	27.44363785	28.02347946	27.59782791	27.51261902	27.82626534	27.97415733	27.49777412	27.66478729	27.85138512				11	11	11	50.3	50.3	50.3	37.636	0	47.902	8404200000	176	O00170	O00170	AH receptor-interacting protein	AIP	164
27.49640465	27.54649925	27.5012722	27.49021912	27.33679581	27.59149361	27.60264969	27.45896721	27.39884758	28.20284462	27.83110619	27.37069321	27.6502037	27.42181778	27.3270607	27.4539547	27.53860283	27.39280319	27.65942192	27.7205143	27.47691917				16	16	16	36.8	36.8	36.8	72.453	0	85.174	7391400000	218	O00178	O00178	GTP-binding protein 1	GTPBP1	165
26.17955208	25.74942207	25.54318428	25.87930489	25.66402817	25.55888367	25.53296852	25.5997448	25.48766136	26.13521957	25.62878609	25.67656326	25.70429802	25.92091179	25.67519188	25.68656349	25.69317245	25.90635109	25.79580498	25.91650009	25.29084396				9	9	9	16.9	16.9	16.9	67.764	0	21.067	2035700000	94	O00186	O00186	Syntaxin-binding protein 3	STXBP3	166
27.40973091	26.64608955	26.25172806	26.80304337	26.75697327	26.38973808	26.39564896	26.38942528	26.40280533	26.7425251	26.73182106	26.45693207	26.57729912	26.95914268	26.16146469	26.56906319	26.84122086	26.17626572	26.8587532	26.91832161	27.03128433				7	7	7	39.9	39.9	39.9	20.332	0	171.9	3762600000	175	O00193	O00193	Small acidic protein	SMAP	167
29.32061958	29.14496422	29.13286018	29.14959908	29.05912399	29.1203804	29.13755798	29.09775734	29.26118469	29.53948975	29.23799515	29.21875	29.19729996	29.40440178	29.02722931	29.08502007	29.2014904	29.24588013	29.26091576	29.31622314	29.11842537				33	33	27	35.6	35.6	29.3	121.32	0	169.88	22611000000	538	O00203	O00203	AP-3 complex subunit beta-1	AP3B1	168
23.11254311	23.09780121	23.18478584	23.09079361	22.81532669	21.62060738	23.08307076	22.03711319	23.03091431	23.78536415	23.21289635	22.5716114	23.56465149	23.44012451	22.29283142	22.72346687	23.18999672	22.36021996	22.93109894	23.47605324	22.26341629				4	4	4	9.7	9.7	9.7	77.243	0.00019794	5.002	284490000	11	O00213	O00213	Amyloid beta A4 precursor protein-binding family B member 1	APBB1	169
27.58190155	27.00410271	27.07530975	27.20377922	26.76420593	26.98815155	26.97508812	27.14957428	27.0305481	26.70450974	27.10908699	26.9502697	26.91296387	27.29675293	26.98533249	27.23680878	26.93055344	27.03023148	27.17816734	27.19478989	27.30190659				5	5	5	23.8	23.8	23.8	23.705	0	29.827	5085600000	110	O00217	O00217	NADH dehydrogenase [ubiquinone] iron-sulfur protein 8, mitochondrial	NDUFS8	170
30.81703568	30.56292725	30.54609489	30.69453239	30.57938766	30.57542419	30.48029327	30.53815842	30.40446281	31.20279884	30.65744591	30.76160812	30.73779678	30.67539406	30.49381065	30.50720215	30.70586205	30.68729019	30.57542419	30.59085083	29.99509811				29	29	29	66.8	66.8	66.8	47.463	0	169.19	60278000000	752	O00231	O00231	26S proteasome non-ATPase regulatory subunit 11	PSMD11	171
29.12662125	29.38484001	29.45836067	29.40758514	29.30966759	29.50689888	29.51120567	29.37500954	29.56225395	29.6793251	29.59516144	29.45802879	29.4476223	29.50074005	29.12361526	29.36911201	29.33112335	29.41100502	29.40551758	29.38467407	29.39947891				23	23	23	53.5	53.5	53.5	52.904	0	256.91	26514000000	499	O00232	O00232	26S proteasome non-ATPase regulatory subunit 12	PSMD12	172
25.96287537	26.21652603	25.82434845	26.04866028	26.64526367	26.17873573	25.91729736	25.92013931	25.87907028	25.6654377	25.50890732	26.02318382	25.36456108	26.28617859	25.67927742	25.50981331	26.10866928	26.14507103	25.92929077	26.0782032	26.72181892				6	6	6	29.6	29.6	29.6	24.682	0	27.551	2599900000	64	O00233	O00233	26S proteasome non-ATPase regulatory subunit 9	PSMD9	173
25.18725777	25.09848404	24.76602745	24.73308945	25.16254044	24.88469315	24.77846336	25.57871056	25.3358593	25.23143578	25.44774055	25.41341591	24.80607033	25.258358	25.08970451	25.43587112	25.42499161	25.69686508	25.19027519	25.72746468	25.20597839				4	4	4	51.5	51.5	51.5	7.4016	0	6.9088	1503600000	33	O00244	O00244	Copper transport protein ATOX1	ATOX1	174
25.00637436	24.4564476	23.9982605	24.09707832	24.10669327	23.85785294	24.5917778	24.09047127	24.31499672	23.82512474	24.25385666	24.57571411	24.56424332	24.5769825	23.84412193	23.99213409	24.36819649	24.40691376	24.21541595	24.2983799	25.42152977				8	8	8	14.6	14.6	14.6	68.023	0	33.241	837990000	44	O00255	O00255	Menin	MEN1	175
23.14496231	22.95093155	22.39453697	22.92952919	22.11340332	22.70218658	22.2052269	22.78831482	22.83929253	21.54195786	22.243536	22.70252419	22.37233543	22.70501709	21.90774918	22.63198662	22.79125977	21.81753349	22.22048759	22.77990532	22.45018005				3	3	3	7.3	7.3	7.3	61.367	0.00020764	6.2618	195530000	9	O00257	O00257	E3 SUMO-protein ligase CBX4	CBX4	176
22.71582985	22.88663864	23.26284409	23.62310219	22.4529705	23.03012276	22.62549019	23.01236343	22.75769997	23.29066849	21.0437851	23.00504684	21.30727196	23.05978012	22.61943626	23.16888809	23.03246307	23.60206985	23.22780609	24.15089226	22.91526413				2	2	2	12.1	12.1	12.1	19.779	0.00019739	4.964	320360000	13	O00258	O00258	Tail-anchored protein insertion receptor WRB	WRB	177
30.31321907	29.81471634	30.0326252	29.76534462	29.91627121	29.83115196	29.89447975	29.88111877	29.92195702	29.9046917	29.7927494	30.25653648	30.02815247	30.25473595	29.83213425	29.90655708	29.98888397	30.12398529	30.05672455	30.04700279	29.91441917				10	9	9	61	56.4	56.4	21.671	0	147.51	41414000000	590	O00264	O00264	Membrane-associated progesterone receptor component 1	PGRMC1	178
30.42151642	30.03577423	29.68420029	30.15701675	29.91940117	29.90210533	29.82632637	29.65766716	29.7643013	30.4108429	29.96691704	30.01850128	29.90727234	30.19366264	29.60061264	29.92507362	30.05853081	29.96457863	30.09534454	30.24649239	30.06779099				43	43	43	47.7	47.7	47.7	121	0	323.31	39872000000	848	O00267	O00267	Transcription elongation factor SPT5	SUPT5H	179
23.91351318	23.85993958	23.27070618	23.6790638	23.37185669	23.9401989	23.31755257	23.25580406	23.45487976	23.81880188	23.87192345	23.23911285	23.43007469	23.69635963	23.48726273	23.74734879	23.70524788	23.62544632	23.51460648	23.76536942	23.15715218				5	5	5	5	5	5	110.11	0	10.697	508290000	14	O00268	O00268	Transcription initiation factor TFIID subunit 4	TAF4	180
26.461092	26.3911972	26.60837173	26.36551285	26.33106422	26.68110275	26.6257515	26.44917488	26.74611855	27.19844818	26.90793228	26.8260231	26.34345245	26.74740028	26.38207054	26.47986603	26.71043396	26.69112396	26.46995163	26.54443741	25.81685066				10	10	10	45.6	45.6	45.6	36.521	0	39.047	3693100000	104	O00273	O00273	DNA fragmentation factor subunit alpha	DFFA	181
22.61148834	21.70413017	22.57996559	22.53126717	22.16766357	21.50699425	21.7110424	21.54605293	22.31013489	22.61553383	22.47122383	22.27255821	22.41423607	22.68965912	20.41807365	22.23753929	22.44313812	22.21175194	22.29305649	21.33651161	21.6371479				2	2	2	12.1	12.1	12.1	28.232	0.00058366	4.615	131360000	13	O00287	O00287	Regulatory factor X-associated protein	RFXAP	182
30.22089577	30.06381035	29.87696838	30.14029121	30.04387856	29.86882401	29.85633659	29.80496597	29.71053314	30.81856155	30.33777428	30.27097321	29.97268105	30.33351517	29.77666664	30.11706352	30.19483757	30.10761642	30.30138397	30.41205597	29.57025719				15	14	14	78	75.5	75.5	26.922	0	149.9	42923000000	504	O00299;O15247;Q9NZA1	O00299	Chloride intracellular channel protein 1	CLIC1	184
30.30953789	29.7961731	29.61210442	29.959198	29.70454216	29.79985046	29.7376194	29.56039619	29.70828056	30.31840134	30.07635498	29.72234154	29.88299942	29.99536896	29.59388161	29.60279083	29.81641006	29.59393501	29.64924431	29.81825638	29.30695534				14	14	14	65.5	65.5	65.5	37.563	0	181.98	35584000000	490	O00303	O00303	Eukaryotic translation initiation factor 3 subunit F	EIF3F	185
22.79147911	22.62947655	23.06902313	23.18593597	22.46645164	23.58416939	20.99818611	22.24182129	22.6275177	23.85167122	22.9225235	23.04022598	22.88762474	22.77031898	22.77605438	23.54238701	23.00638199	22.67484665	23.00686073	23.15511513	21.68632698				3	3	3	7.1	7.1	7.1	63.887	0	7.7077	289040000	11	O00311	O00311	Cell division cycle 7-related protein kinase	CDC7	186
25.73383904	25.56357574	24.85233879	25.62005615	25.39953232	25.08739853	25.25774574	25.36472893	25.35457611	25.36001205	25.26018906	25.35796738	25.48265457	25.62173462	24.99243736	25.22320938	25.67330551	25.67575645	25.54568863	25.44789886	25.64880562				8	8	8	22.6	22.6	22.6	54.122	0	23.03	1617300000	66	O00330	O00330	Pyruvate dehydrogenase protein X component, mitochondrial	PDHX	187
23.30257034	23.54450989	23.62711716	23.46326256	24.22618866	21.69754982	20.78897476	23.14519501	22.28207779	22.73003006	22.89187813	24.2076931	22.83250618	21.23903656	24.6444397	22.41443825	22.01349068	22.58655357	20.9333477	21.93169785	25.14452744				3	3	3	18.9	18.9	18.9	20.747	0.00020186	5.4527	309300000	5	O00399	O00399	Dynactin subunit 6	DCTN6	189
25.3464489	24.81972694	24.59331894	24.41905403	24.53249168	24.70260811	24.84440994	24.60918999	24.78790665	24.26313019	24.53052902	24.19076538	24.40223503	24.71628189	24.3780899	24.35776711	24.68297958	24.37099266	24.5026989	24.89208031	24.92533302				5	5	5	10.4	10.4	10.4	60.908	0	15.12	948910000	29	O00400	O00400	Acetyl-coenzyme A transporter 1	SLC33A1	190
25.09788322	24.97784042	25.50188065	25.58958054	25.31333733	25.52112198	25.40519333	25.16050339	26.24952316	26.17905998	25.57198715	25.69779205	26.40631294	25.29491425	25.90591431	25.09980965	24.98198318	25.75638771	25.09547043	24.43485451	25.3665638				13	13	13	43.6	43.6	43.6	54.826	0	40.165	1846200000	75	O00401	O00401	Neural Wiskott-Aldrich syndrome protein	WASL	191
31.46280289	31.49767113	31.72322083	31.5049324	31.51413345	31.70664406	31.66640472	31.44997597	31.59067154	32.06493378	31.84882927	31.52752495	31.8429985	31.58656311	31.39998817	31.85760498	31.71444321	31.75660706	31.9594059	31.8259697	31.24541473				54	54	52	74.3	74.3	72.6	123.63	0	323.31	1.2683E+11	2230	O00410	O00410	Importin-5	IPO5	192
29.11493111	28.65160751	28.60949898	28.57693863	28.19868279	28.32208061	28.82853699	28.45724678	28.61852455	29.01589775	28.93286324	28.32710266	28.50195503	28.73088264	27.8978138	28.66688728	28.990345	28.64897156	28.9304409	29.19225311	28.46730995				16	16	16	18.2	18.2	18.2	138.62	0	24.936	15846000000	62	O00411	O00411	DNA-directed RNA polymerase, mitochondrial	POLRMT	193
25.54371452	25.58855057	26.35632324	26.46732521	26.03975868	26.31416702	26.58046532	26.34192657	26.55266762	27.24472427	26.83893967	26.24729729	26.95015907	26.21256256	26.01898956	26.49864197	26.10880852	26.2819252	26.32666588	26.01324844	25.69789886				8	8	8	55.6	55.6	55.6	17.561	0	34.83	3444200000	112	O00422	O00422	Histone deacetylase complex subunit SAP18	SAP18	194
25.28598595	24.54851341	25.39757538	24.90948868	24.5666256	24.90806961	24.50724411	25.09703827	24.66936302	25.03162193	23.00147629	24.78740883	24.68736458	24.94163132	24.32539749	24.80675888	24.70819855	24.37848663	24.81196022	25.17904091	24.78251839				9	9	8	13.9	13.9	12.9	89.86	0	16.388	1057400000	26	O00423	O00423	Echinoderm microtubule-associated protein-like 1	EML1	195
28.53040314	28.74637604	28.59145737	28.57380104	28.53430367	28.54852104	28.60215378	28.46376801	28.51355934	29.42221832	29.00101852	28.56648827	28.64608955	28.63277054	28.34625435	28.67458534	28.61136436	28.56125259	28.68287849	28.76815605	27.72260094				18	16	16	39.9	35.9	35.9	63.704	0	79.703	16711000000	344	O00425	O00425	Insulin-like growth factor 2 mRNA-binding protein 3	IGF2BP3	196
29.37743187	29.25626755	29.29408264	29.17212105	29.21671677	29.37641716	29.35106468	29.08052826	29.34307861	29.9587841	29.54364395	29.26738358	29.67599869	29.34671783	29.12109756	29.46185875	29.46328163	29.43737984	29.6431675	29.38966751	29.09828377				36	36	36	68.1	68.1	68.1	81.876	0	323.31	25354000000	774	O00429	O00429	Dynamin-1-like protein	DNM1L	197
25.84179688	26.22539902	26.42712021	25.84165382	26.12790108	26.40757751	26.62421799	26.83629417	26.70543289	27.22047997	26.96565247	26.46631432	26.58348083	26.40720558	26.21619415	26.58520126	26.49931145	26.45114136	26.71947098	26.48206902	25.46544266				9	9	9	35.8	35.8	35.8	39.336	0	23.538	3386200000	94	O00442	O00442	RNA 3-terminal phosphate cyclase	RTCA	198
23.04161453	23.10942268	23.98111153	23.52623749	24.2556591	24.12778282	25.17679787	24.62817383	24.92279625	24.21630478	24.69864082	24.10813141	24.99191856	23.54651451	24.062006	24.61245537	23.74581146	23.76385117	24.51328087	24.06167603	23.244524				9	9	9	6.1	6.1	6.1	190.68	0	26.281	748090000	38	O00443	O00443	Phosphatidylinositol 4-phosphate 3-kinase C2 domain-containing subunit alpha	PIK3C2A	199
23.49887085	24.28432655	24.32978249	23.26613617	24.0432682	24.36779785	23.48345375	23.29179192	23.13343811	24.2437973	22.65746307	23.98276711	24.38968849	24.09506798	23.67033577	25.45371819	24.90334129	25.17922974	26.01845932	25.86606216	24.56238174				9	9	9	26.4	26.4	26.4	50.268	0	15.068	852400000	31	O00458	O00458	Interferon-related developmental regulator 1	IFRD1	200
21.80230904	21.97074127	20.78976059	21.95404243	22.70954514	21.62894249	20.93533134	21.58935928	22.19928932	21.71860123	22.0434494	21.17867088	22.11751747	22.7929287	21.49381065	21.5898037	21.69968987	22.05138969	21.93714714	22.25744057	21.76331711				4	4	4	9.6	9.6	9.6	81.544	0.00075729	4.052	146010000	4	O00459	O00459	Phosphatidylinositol 3-kinase regulatory subunit beta	PIK3R2	201
25.19932938	25.48692513	24.86820602	25.37039375	24.83287048	24.65102577	24.62103462	26.0496788	24.80291939	24.98901939	24.4256649	24.21778488	25.05320549	25.35272408	25.26323891	24.47654915	24.47834015	24.64465904	24.88245773	24.97206688	25.32621956				11	11	11	19.3	19.3	19.3	81.879	0	25.7	1265200000	38	O00461	O00461	Golgi integral membrane protein 4	GOLIM4	202
26.25205231	26.1021347	25.85723495	26.06144905	25.55186081	26.02512932	26.41213989	26.16032982	26.303545	25.76802254	26.13961792	25.20467377	26.39553452	26.31777573	25.8484993	25.91189003	26.08571815	26.07869148	25.77281189	26.15873146	25.5331459				15	15	15	28.4	28.4	28.4	84.685	0	57.054	2509200000	122	O00469	O00469	Procollagen-lysine,2-oxoglutarate 5-dioxygenase 2	PLOD2	204
24.97819138	25.34482384	26.03512955	25.4453125	25.71578407	26.427248	26.0539093	25.80328941	25.67346764	26.24838448	26.29238892	25.98357201	26.31719017	26.1636734	25.64419174	26.09319496	25.97094917	26.18976784	26.01909447	25.68273735	24.73272705				13	13	13	24.7	24.7	24.7	81.852	0	38.604	2279800000	89	O00471	O00471	Exocyst complex component 5	EXOC5	205
24.27802849	26.38967133	27.25790787	26.41874886	25.9151783	20.94693756	21.49727249	26.28802872	26.32759094	26.51061249	26.45038605	26.40740013	21.74975967	26.35333061	27.13946152	26.35674286	27.0199852	26.71174812	26.67370987	26.54310989	29.27052689				4	4	4	46.9	46.9	46.9	9.3697	0	10.863	3866800000	36	O00483	O00483	Cytochrome c oxidase subunit NDUFA4	NDUFA4	206
29.06046486	28.80451965	28.75875282	28.94024849	28.61750793	28.93213272	28.69965363	28.69238853	28.76622963	29.49253273	28.99531364	28.80722618	28.92048073	28.67451859	28.57657814	28.84026146	28.80937386	28.81204033	29.03509331	28.92914391	28.59917641				12	12	12	55.5	55.5	55.5	34.577	0	96.305	17396000000	316	O00487	O00487	26S proteasome non-ATPase regulatory subunit 14	PSMD14	207
24.10964584	24.85319519	23.97281075	24.49038696	24.10173416	24.3064003	24.26999283	22.03006363	23.97543716	24.29866028	24.00444603	24.11457825	24.78785706	24.96925735	23.9370575	24.46793175	24.89031792	24.18933296	24.53504562	24.42207527	23.77293777				5	5	5	46.3	46.3	46.3	15.199	0	7.6438	686610000	28	O00488	O00488	Zinc finger protein 593	ZNF593	208
28.67848587	28.02358627	27.99738884	28.18238831	27.951437	28.07485008	27.96526718	27.7940197	27.93106079	28.45908546	28.07147789	28.14807129	28.12662125	28.28779984	27.97727394	28.05444908	28.0506649	28.02427292	28.1096859	28.21266365	27.85198021				15	15	11	43.8	43.8	35.1	57.81	0	171.37	10378000000	351	O00505	O00505	Importin subunit alpha-4	KPNA3	210
27.92982101	28.07902718	28.4396801	28.32074738	28.37910652	28.47719002	28.25516319	28.04510307	28.35971832	28.52828026	28.44047165	28.44082832	28.17778587	28.18461227	28.15894318	28.4256649	28.36840439	28.54833794	28.42274094	28.39464378	27.98098183				21	21	21	38.8	38.8	38.8	68.002	0	94.586	12843000000	362	O00541	O00541	Pescadillo homolog	PES1	213
27.82298851	27.39435768	27.23753929	27.48646355	27.37807274	27.23452759	27.11237335	26.95726204	27.00891876	27.73473167	27.29622841	27.32731628	27.48523712	27.54266739	27.17483711	27.27595329	27.33687973	27.22425842	27.20517731	27.4007225	26.82529449				8	8	8	52	52	52	32.444	0	133.44	6292800000	247	O00560	O00560	Syntenin-1	SDCBP	216
27.15585899	27.41417503	27.18706894	27.49716568	27.51292038	27.4007225	27.2193737	27.22269249	27.14744186	27.49533653	27.27666283	27.40600395	27.43157387	27.46520996	27.14092445	27.58534431	27.65355682	27.40308189	27.623312	27.59249115	27.17388535				14	14	14	27	27	27	78.863	0	58.834	6502200000	127	O00566	O00566	U3 small nucleolar ribonucleoprotein protein MPP10	MPHOSPH10	217
29.97213173	29.83949661	29.81155014	29.92959404	29.61577415	29.79177094	29.68175697	29.62737083	29.65889359	30.27963257	29.82556725	29.95795441	29.81228447	29.87381935	29.6223526	29.76589775	29.77077293	29.83112144	29.9046917	30.07724571	30.21904945				39	39	39	71	71	71	66.049	0	220.69	35926000000	701	O00567	O00567	Nucleolar protein 56	NOP56	218
30.94656563	31.0867672	31.05743408	31.08524704	31.1009922	31.15683556	31.03196716	30.98345757	30.90992165	31.24127197	30.99233246	30.94230652	30.96801758	31.06168938	31.02148247	31.14357758	30.9869194	31.13809395	31.23671913	31.07909203	31.14126587				39	38	13	66.6	65	26.1	73.243	0	323.31	85927000000	1355	O00571;Q9NQI0	O00571	ATP-dependent RNA helicase DDX3X	DDX3X	219
24.14654732	24.3176899	24.0052166	24.48695564	24.29480934	24.30994225	24.51538849	24.17157745	24.75414658	24.71093369	24.80950928	24.60065269	24.50506401	24.41680145	23.73913002	24.05274963	24.14289284	24.37980843	24.15707397	23.92687225	23.92243195				4	4	4	22.7	22.7	22.7	29.48	0	12.712	764380000	29	O00584	O00584	Ribonuclease T2	RNASET2	220
25.19054031	25.698349	24.71282387	25.74645233	25.70698738	24.87843895	24.5847435	25.32991982	24.88892555	21.89446068	24.04084587	25.26588631	24.47895622	25.32092857	25.57983208	25.05688858	24.78406715	25.35144424	24.88878632	24.89832115	26.54995346				6	6	6	15.4	15.4	15.4	58.635	0	14.141	1525200000	55	O00592	O00592	Podocalyxin	PODXL	221
22.10851669	20.09455109	19.65056801	22.15719604	22.90512848	20.72429466	20.55618477	20.26384735	21.11857605	21.22281837	22.09989548	20.40228844	20.91765213	21.13510704	20.1091671	21.02032089	21.45938873	17.25994492	21.0388546	20.55665207	22.38747025				2	2	2	7.2	7.2	7.2	32.113	0	6.9067	43649000	5	O00625	O00625	Pirin	PIR	222
27.41570663	27.018713	26.81726456	27.104496	26.84888077	26.97574425	26.93977356	26.61932945	26.78281784	27.41498184	26.95704079	27.27666283	26.94737434	27.21484184	26.80082321	27.09868622	26.89446449	26.92953873	27.27834892	27.30739021	26.41252899				13	9	9	42.2	33.6	33.6	57.886	0	55.86	4926700000	100	O00629	O00629	Importin subunit alpha-3	KPNA4	223
23.29080772	22.36724854	22.45565796	22.45279503	23.02005005	22.81798172	22.83580208	22.79588318	22.42301178	22.6433506	23.00800705	22.82853699	22.00394821	20.28705597	22.57431602	21.70960808	22.5698967	22.57339287	22.70218658	23.28785324	24.00316048				3	3	2	8.1	8.1	5.5	47.441	0.0047995	2.3016	236560000	4	O00712;Q14938	O00712	Nuclear factor 1 B-type	NFIB	224
27.70411491	27.58161545	27.41118813	27.55405998	27.26883316	27.36894608	27.5002079	27.40851784	27.09063339	27.63145256	27.68985748	27.54059982	27.38261414	27.67767906	27.16077232	27.48776817	27.62610054	27.52701187	27.60674858	27.60611343	26.97869301				11	11	11	45.6	45.6	45.6	35.144	0	46.319	7042300000	200	O00743	O00743	Serine/threonine-protein phosphatase 6 catalytic subunit;Serine/threonine-protein phosphatase 6 catalytic subunit, N-terminally processed	PPP6C	225
25.26234245	26.42519951	25.45309067	25.48989677	26.00298882	25.79963875	25.5973587	25.53454208	25.53133202	25.74931908	25.77079773	25.73301125	24.34150314	25.8089447	25.38208771	24.91026688	25.01762962	25.27394485	24.98880196	25.48037529	26.19089699				7	7	7	50.8	50.8	50.8	20.658	0	14.409	1926000000	47	O00746	O00746	Nucleoside diphosphate kinase, mitochondrial	NME4	226
27.16182899	26.10976601	25.72161102	26.35868835	25.97790718	25.67828369	26.03018951	25.88096428	25.99261093	26.25808716	26.24327087	26.3891964	26.31082535	26.26551056	25.84378815	25.90655708	25.93582344	25.93400192	26.14156723	26.19983482	25.63920403				10	10	10	14.4	14.4	14.4	113.74	0	33.312	2560400000	80	O00754	O00754	Lysosomal alpha-mannosidase;Lysosomal alpha-mannosidase A peptide;Lysosomal alpha-mannosidase B peptide;Lysosomal alpha-mannosidase C peptide;Lysosomal alpha-mannosidase D peptide;Lysosomal alpha-mannosidase E peptide	MAN2B1	227
27.43093681	27.28920937	27.09093475	27.22839355	27.01094627	27.08365059	26.76622963	26.53278923	26.59804153	27.6013031	27.18034935	27.13565063	27.28991127	27.37384796	26.77416992	26.74304008	27.02812576	26.92840958	26.44403267	26.75862503	25.82016563				9	9	9	72.6	72.6	72.6	19.652	0	41.823	4966000000	117	O00762	O00762	Ubiquitin-conjugating enzyme E2 C	UBE2C	229
26.93145561	27.19102859	27.10379601	26.58749199	27.43785667	26.73531151	26.58204651	26.97771072	27.27399826	27.78624916	26.69338608	27.72292709	27.6685791	26.92795753	27.77070999	27.35800171	27.44086838	27.83231544	27.53512001	27.46474266	28.02965355				13	13	13	64.1	64.1	64.1	35.102	0	52.227	6207200000	104	O00764	O00764	Pyridoxal kinase	PDXK	230
25.94042206	25.42991447	25.5809536	25.40317917	25.83588409	25.34055138	26.14037895	25.72837448	25.96468353	25.93496895	25.87509155	25.66617012	25.84388351	25.91415215	25.13390732	25.64496231	25.92515182	25.43539429	25.51457596	26.28323174	25.33909035				3	3	3	10.9	10.9	10.9	41.522	0	14.254	1999800000	50	O00767	O00767	Acyl-CoA desaturase	SCD	231
26.4401722	26.69975281	26.16086769	26.80365944	26.55482101	26.39183617	26.23196602	26.39608955	26.5041256	26.19050217	26.18224525	26.60808945	25.85951233	26.73608589	26.25763893	26.48206902	26.58017731	26.53672218	26.45321655	26.51194	26.61076736				25	25	24	17.6	17.6	16.7	242.04	0	70.545	3379900000	160	O14497	O14497	AT-rich interactive domain-containing protein 1A	ARID1A	233
21.4570694	22.28291512	24.44018745	21.41064072	22.12031746	23.2588253	25.69893265	24.82497978	24.92777634	22.46391106	25.85564423	22.33080101	22.55215454	20.31926155	22.89847946	22.43893242	22.99486351	23.27013588	22.7214222	22.42693138	22.65226555				2	2	2	41.7	41.7	41.7	12.365	0	9.7578	513450000	28	O14519	O14519	Cyclin-dependent kinase 2-associated protein 1	CDK2AP1	234
23.5025177	23.66665649	23.65392494	23.89642906	23.68035126	23.62667084	23.89753723	23.31354332	23.9647274	21.84615326	23.17954254	23.52504158	21.53942871	23.71303368	23.37795639	23.38284492	23.91706848	23.19127846	23.57496262	23.94788742	23.77364159				2	2	2	10.7	10.7	10.7	17.043	0.0011161	3.6638	452610000	16	O14521	O14521	Succinate dehydrogenase [ubiquinone] cytochrome b small subunit, mitochondrial	SDHD	235
27.26660156	26.71790314	26.43560028	27.02844238	26.71738052	26.57489014	26.28029633	26.77089882	26.27914619	26.32223701	26.33558655	26.92592239	26.63242531	26.97661781	26.38197136	26.72364235	26.55645943	26.87326241	26.5430069	26.43976021	26.49958611				6	6	6	33.2	33.2	33.2	26.534	0	20.819	3915800000	91	O14530	O14530	Thioredoxin domain-containing protein 9	TXNDC9	236
25.78369141	26.3810482	25.45092201	25.79161263	25.72954178	25.83535385	25.56601715	25.36188698	25.30966377	26.45450401	26.24948692	25.5482502	25.94125175	25.67707443	24.90875626	25.53925323	25.31080818	25.36115074	25.82471275	25.51192474	24.359375				12	12	12	35.1	35.1	35.1	61.877	0	21.882	1890300000	44	O14531	O14531	Dihydropyrimidinase-related protein 4	DPYSL4	237
24.79342461	24.27483368	23.81411362	23.96358109	24.81802177	24.3436718	24.05017662	23.43313599	23.87305069	23.39479828	23.3448925	24.0339756	23.70144653	24.67632103	24.31056595	23.54722023	24.12888336	24.01051903	23.94270706	23.65414429	25.10141373				4	4	4	9.3	9.3	9.3	64.84	0	12.138	687240000	42	O14545	O14545	TRAF-type zinc finger domain-containing protein 1	TRAFD1	238
25.08845139	25.51322174	25.24048996	25.53590775	25.70877838	25.20720863	25.42588806	25.09744072	25.05295753	25.80136681	25.19325066	25.17287445	25.68391609	24.26927948	24.94301987	25.54132271	25.70664597	25.37553978	25.44490051	25.72790718	23.89087486				3	3	3	48.2	48.2	48.2	12.615	0	31.736	1555400000	50	O14548	O14548	Cytochrome c oxidase subunit 7A-related protein, mitochondrial	COX7A2L	239
27.22149467	27.04040718	26.8071022	27.20013428	26.82905197	27.16451645	26.96201515	26.84433746	26.75468063	26.94391441	27.16987801	26.94022179	27.0923481	27.20732117	26.61904907	26.98043633	27.0694828	26.83893967	27.05393028	27.0414505	26.89330673				7	7	7	32.7	32.7	32.7	33.382	0	52.513	4852300000	89	O14562	O14562	Ubiquitin domain-containing protein UBFD1	UBFD1	241
24.24416161	24.77971649	24.55742264	25.2343998	24.16599274	24.52444458	24.33285713	25.14829445	23.93759727	23.91159439	23.78974915	23.91131973	23.52719116	25.07500267	23.44518471	24.26484871	24.5327301	24.72108841	24.48216057	24.09418106	24.00872612				10	10	10	5.3	5.3	5.3	231.43	0	13.427	860750000	26	O14578	O14578	Citron Rho-interacting kinase	CIT	243
29.67651939	29.31559753	29.12694168	29.42594337	29.01398277	28.95543289	29.12543869	28.71561432	29.03096962	29.56240082	29.38632011	29.21041298	29.20517731	29.43294716	28.7297802	29.16722298	29.18075371	29.01627159	29.1991272	29.41203499	28.48688698				15	15	15	73.7	73.7	73.7	34.482	0	221.28	21711000000	313	O14579	O14579	Coatomer subunit epsilon	COPE	244
29.31671906	29.32945633	29.16370201	29.44492149	29.14620399	29.17536163	29.29257011	29.24760056	29.29090118	29.66758156	29.41425514	29.35375977	29.42622375	29.49104118	29.08385277	29.21275711	29.34335518	29.3275528	29.33400536	29.34737396	29.15557098				41	41	41	49.6	49.6	49.6	130.16	0	226.42	24452000000	565	O14617	O14617	AP-3 complex subunit delta-1	AP3D1	245
24.5085144	24.62578011	24.95814705	24.73065567	24.91602135	24.81660652	24.82429886	24.66930962	24.90889359	25.98491859	25.53682518	25.19076538	25.1613102	24.41486931	24.87380219	25.0822506	25.12253952	25.00633049	25.0723877	24.72738838	24.47661018				5	5	5	25.5	25.5	25.5	29.04	0	12.046	1276600000	39	O14618	O14618	Copper chaperone for superoxide dismutase	CCS	246
24.14872169	23.71628189	23.54663086	23.97211075	23.93840599	24.02242279	23.57137871	24.12573433	24.02985382	24.24263573	24.28460884	23.97193527	24.20388985	24.36385918	23.90214539	23.57091713	24.18646431	23.91396904	23.24694633	24.25169182	24.09474564				11	11	11	18.4	18.4	18.4	87.687	0	18.69	647700000	24	O14639	O14639	Actin-binding LIM protein 1	ABLIM1	247
23.15823174	22.98839569	22.68339729	22.78174782	23.00195885	22.88585854	22.88089752	22.72454834	22.80088806	22.9927063	23.06155968	22.74833298	22.171875	21.17645073	22.57082367	21.7834034	21.29592323	22.89183998	23.17230606	22.16663361	22.26477623				3	3	3	6.3	6.3	6.3	73.253	0.00020851	6.3887	215760000	4	P54792;O14640	P54792;O14640	Putative segment polarity protein dishevelled homolog DVL1P1;Segment polarity protein dishevelled homolog DVL-1	DVL1P1;DVL1	248
26.09166145	25.81318474	25.52181053	25.66275215	25.76205254	25.73445892	25.72150612	25.67502975	25.6085701	26.2807045	25.90384674	25.38985252	25.33565331	25.91056442	24.82885742	25.66261673	25.75852394	25.12115669	25.5659008	25.85858727	24.57888222				7	7	6	18.5	18.5	16.8	78.947	0	29.883	1877600000	56	O14641	O14641	Segment polarity protein dishevelled homolog DVL-2	DVL2	249
26.98630905	26.57158279	26.72090721	26.56739616	26.42447853	26.78081703	26.63284111	26.54498291	26.60569	26.98739243	26.95271492	26.48931503	26.8274765	26.68190765	26.65389824	26.70173645	26.75187492	26.53033638	26.75811768	27.00313759	26.19146156				23	22	15	18.4	17.9	13.9	196.69	0	50.991	3915100000	143	O14646	O14646	Chromodomain-helicase-DNA-binding protein 1	CHD1	250
22.07099724	23.93831635	23.90444565	23.86514091	23.70408821	23.36946297	23.47246361	23.99541664	24.54645538	24.05415916	23.75338173	23.96895027	23.67831039	21.32494736	23.38469124	23.52133179	23.7025032	23.31423569	23.90242195	23.72275734	23.44594383				12	4	4	6.7	2.5	2.5	211.34	0.0011154	3.6549	556780000	4	O14647	O14647	Chromodomain-helicase-DNA-binding protein 2	CHD2	251
21.99463081	20.68560028	23.90039635	21.84190369	23.27284241	20.14233208	24.45663452	23.88250351	24.2624855	24.36672974	24.45632172	23.74765587	24.84378815	21.11705399	24.06858063	24.42854309	22.1146431	24.26885223	24.43154144	20.76959229	21.50720787				6	6	6	43.9	43.9	43.9	24.775	0	27.074	488280000	32	O14653	O14653	Golgi SNAP receptor complex member 2	GOSR2	252
29.76206779	29.58695602	29.33225632	29.61254311	29.44992638	29.37813568	29.49604225	29.45759773	29.6182785	29.74837685	29.6911068	29.42193794	29.33643341	29.70021629	29.3743248	29.41181374	29.51065826	29.5438652	29.68021393	29.76903915	29.71204185				41	41	41	49.2	49.2	49.2	133.77	0	277.37	29795000000	886	O14654	O14654	Insulin receptor substrate 4	IRS4	253
25.38479042	25.28298569	25.14476013	25.38357162	24.53878021	25.38340569	25.44357491	25.87164116	25.7361908	25.65731049	25.90076447	25.36826324	26.07318497	25.43666649	25.73443413	24.67959976	24.72795868	26.06685638	25.42149734	25.72574997	25.48274612				7	7	7	22.6	22.6	22.6	37.808	0	18.864	1754800000	41	O14656	O14656	Torsin-1A	TOR1A	254
23.76283836	23.31962013	23.88790321	23.84814072	23.61605072	23.51893425	23.79689407	23.42764664	23.3823185	24.03523445	24.03866959	23.39832687	24.31368256	23.82880974	23.27582932	23.77675819	23.85243416	23.24956703	23.64185143	23.61268044	22.29165268				3	3	3	10.1	10.1	10.1	37.978	0.00019992	5.204	471210000	13	O14657	O14657	Torsin-1B	TOR1B	255
24.17020226	23.94948959	23.95055962	23.9205265	23.14159966	24.34007645	24.33694839	24.1040554	24.1566124	24.85452843	24.55625343	24.13875771	24.81977654	24.00161362	24.10653496	24.30598259	23.72286224	24.20374107	24.57357597	24.4655056	22.47261429				5	5	5	19.4	19.4	19.4	37.031	0	11.756	697170000	13	O14662	O14662	Syntaxin-16	STX16	256
25.0872364	24.69412994	24.4064579	24.5920639	24.45863914	24.49399376	24.05308151	23.78735924	24.19618034	23.22748184	24.11068153	24.08836937	22.74734879	24.66161156	24.705513	24.13476944	23.89096832	24.22493935	23.94055748	24.33197021	24.83011627				7	7	7	11	11	11	84.141	0	11.151	766650000	16	O14672	O14672	Disintegrin and metalloproteinase domain-containing protein 10	ADAM10	257
24.88720703	24.43631554	24.35823631	24.47815514	23.95890045	24.44726753	24.58634758	22.7807579	24.57548332	24.68981934	24.6292305	24.28008461	24.44733238	24.57056999	24.509058	24.02369118	24.13727379	24.54951286	24.13992882	24.30459023	23.51821327				3	3	3	9.1	9.1	9.1	38.964	0.0011244	3.7992	745690000	18	O14681	O14681	Etoposide-induced protein 2.4 homolog	EI24	258
23.78086662	23.92524338	23.5926342	23.95002556	23.63887215	23.54238701	23.44821358	23.2731266	23.47766113	24.19880486	24.25248718	23.97193527	23.26255798	23.94708443	23.38363647	23.91031265	23.77052116	23.81685066	23.32553291	22.21866035	23.91779709				10	10	10	2.6	2.6	2.6	593.38	0	7.0917	526840000	32	O14686	O14686	Histone-lysine N-methyltransferase 2D	KMT2D	259
23.00557709	22.27994347	21.13090134	22.18891144	21.5252552	22.78192711	21.0447731	20.69954491	21.50769806	22.46293831	23.03390694	21.90448189	22.75782204	23.30187225	22.50018501	23.52121162	20.93955421	21.78112793	21.97494888	22.53633881	22.1031456				28	5	1	19	4.4	0.8	198.99	0.0094559	1.8723	146610000	7	O14715	O14715	RANBP2-like and GRIP domain-containing protein 8	RGPD8	260
24.13163376	24.12321091	22.22317505	21.56304169	22.9546814	24.34590721	23.99980927	22.25902557	24.31389046	24.36078262	24.45255661	22.0344162	23.77525139	24.28093338	21.44920921	24.13218307	24.22868729	22.78684044	24.3448925	24.42181778	21.53746605				6	6	6	6.5	6.5	6.5	141.84	0.00075973	4.0956	570830000	5	O14727	O14727	Apoptotic protease-activating factor 1	APAF1	261
25.26176834	25.34051895	25.14211273	25.30966377	24.74750328	25.28100395	25.23571396	24.62265587	24.67632103	25.76933479	25.47144127	25.26431274	25.18192291	24.76526833	25.11866379	25.10121346	25.22320938	24.88035583	25.15746117	25.10393524	24.81562996				7	7	7	22.4	22.4	22.4	47.484	0	14.277	1345000000	42	O14733	O14733	Dual specificity mitogen-activated protein kinase kinase 7	MAP2K7	263
22.86622238	22.35069847	24.10541534	20.99004364	22.3198204	21.5735302	22.0077858	21.81158829	23.90600586	25.65441704	21.83445168	22.50780106	25.8285675	22.20983315	23.37079239	22.62722778	20.81639862	23.56453514	24.83074379	21.18353653	22.61536217				5	5	5	26.6	26.6	26.6	35.914	0	7.6007	555560000	5	O14734	O14734	Acyl-coenzyme A thioesterase 8	ACOT8	264
26.62030792	23.06864548	26.13582611	24.73907852	25.69354439	26.05455208	27.11723709	26.65690041	27.05434418	27.27524376	27.22416687	25.31710243	27.76667213	25.81643486	26.104496	26.69431686	25.90076447	26.23399734	26.19932938	23.23085785	26.11777115				5	5	5	27.2	27.2	27.2	23.539	0	19.677	3193600000	50	O14735	O14735	CDP-diacylglycerol--inositol 3-phosphatidyltransferase	CDIPT	265
31.01524734	31.01982689	31.00577736	31.00644684	31.00242805	31.02419281	30.80023766	30.766119	30.75954628	31.17925835	30.99597549	31.10505867	30.89850616	31.19013405	30.73682976	30.98053169	30.86400414	31.2378006	31.04836655	31.27358818	30.75708389				14	14	14	79.2	79.2	79.2	14.285	0	178.97	80741000000	652	O14737	O14737	Programmed cell death protein 5	PDCD5	266
30.42872238	30.25844765	30.12324524	30.37999535	30.09860992	30.1964798	30.03787041	29.94153786	29.9256382	30.55818939	30.17021179	30.29810905	30.03577423	30.36296082	29.98372841	30.34604263	30.18056297	30.24581146	30.41235924	30.4768219	30.35657501				31	31	31	61.9	61.9	61.9	72.683	0	305.18	46634000000	785	O14744	O14744	Protein arginine N-methyltransferase 5;Protein arginine N-methyltransferase 5, N-terminally processed	PRMT5	267
28.27754974	27.88797379	27.52798271	27.96768761	27.85691452	27.55068779	27.36244011	27.41005516	27.39599228	27.64306259	27.46528816	27.64924431	27.73402023	28.10629463	27.64327049	27.70252991	27.66431236	27.62477684	27.62310219	27.80378151	27.65382957				16	16	16	57.5	57.5	57.5	38.868	0	69.825	8178700000	227	O14745	O14745	Na(+)/H(+) exchange regulatory cofactor NHE-RF1	SLC9A3R1	268
25.27948189	24.89323807	24.84177399	24.92610359	25.05825233	24.91136551	24.5471611	24.45782471	24.28623199	25.75580215	25.06163406	25.11771202	25.35588646	24.93961525	24.77700806	25.0713253	24.93138885	24.99481201	24.66979599	24.52276993	25.6037674				8	8	8	26.1	26.1	26.1	54.433	0	19.266	1215400000	46	O14757	O14757	Serine/threonine-protein kinase Chk1	CHEK1	269
24.66052246	20.88679886	23.46737289	24.15815353	24.13037682	23.6839962	23.59354591	24.22147751	23.49289513	24.08123398	23.75928688	24.03741455	23.98789215	23.97875786	23.73861504	24.00066948	23.626894	23.64328384	23.73024178	23.41802597	24.00169945				4	4	4	11.4	11.4	11.4	47.878	0	14.832	537480000	28	O14763	O14763	Tumor necrosis factor receptor superfamily member 10B	TNFRSF10B	270
25.26202011	25.59681892	25.58081055	24.18593597	24.75969315	25.85050392	26.02574158	25.99451065	26.45715141	25.61506844	26.07785797	24.54309464	26.16945648	25.71952248	24.86565971	25.0980835	25.25774574	24.68875122	25.20940399	25.62572479	21.97180557				4	4	4	13	13	13	61.247	0	25.331	1693600000	34	O14773	O14773	Tripeptidyl-peptidase 1	TPP1	271
28.88521194	28.38162422	28.36598778	28.44604492	28.42298126	28.38689613	28.44502068	28.43165398	28.4388485	28.80965042	28.53248596	28.4668045	28.56459999	28.55182457	28.38475609	28.48350716	28.54163361	28.51694489	28.51231766	28.63062096	28.60537148				33	33	33	34.7	34.7	34.7	123.9	0	96.694	14145000000	325	O14776	O14776	Transcription elongation regulator 1	TCERG1	272
26.25979424	26.31580925	26.22789764	26.37759399	26.40574455	26.35262299	26.15690041	26.1297493	26.11507416	27.15441132	26.22070122	26.6118927	26.63519478	26.49434471	26.23251534	26.17742538	26.37716293	26.39659691	26.17338943	26.15240097	25.82104301				21	21	21	34.1	34.1	34.1	73.912	0	56.095	3178400000	161	O14777	O14777	Kinetochore protein NDC80 homolog	NDC80	273
27.28162384	26.87185287	27.11565018	26.90609741	26.90311241	27.17359924	27.14365196	27.01988029	27.23562241	27.9209919	27.51532745	26.92354393	27.54951286	27.25457764	26.84923935	27.41723633	27.19938469	27.23644447	27.41272163	27.26722717	25.90299797				21	13	13	35.2	26.9	26.9	101.39	0	55.712	5581500000	196	O14787	O14787	Transportin-2	TNPO2	274
25.6894722	25.61369324	26.13002396	25.92822838	26.26808357	25.92553711	26.25778198	26.34311295	26.8282032	26.71253395	26.44148636	26.02768326	26.45183372	26.74740028	26.26429367	26.43160629	26.30836296	26.51869392	26.32075691	27.04166031	26.85946465				26	25	25	25.8	25.2	25.2	155.64	0	59.42	3214300000	83	O14802	O14802	DNA-directed RNA polymerase III subunit RPC1	POLR3A	276
30.51925278	30.43241119	30.29417038	30.48538971	30.29296494	30.27786064	30.21164322	30.37565231	30.20303154	30.65377808	30.31159592	30.43459892	30.22434998	30.5120163	30.33330154	30.38699913	30.37285233	30.3674469	30.24886894	30.38020134	30.37285233				15	15	15	64.1	64.1	64.1	27.887	0	282.88	50920000000	551	O14818;Q8TAA3	O14818	Proteasome subunit alpha type-7	PSMA7	277
28.42878151	28.02590942	27.6456089	28.18791962	27.72103691	27.73356819	27.77900124	27.47072792	27.55442619	27.89683342	27.6936512	27.58606148	27.89527321	28.16178131	27.59633636	27.87402534	28.12711334	27.99544907	27.92025375	28.2132206	27.67519188				10	10	10	39.2	39.2	39.2	38.287	0	163.82	9088700000	266	O14828	O14828	Secretory carrier-associated membrane protein 3	SCAMP3	278
21.93221855	22.12133026	21.57075691	21.94902802	22.29762459	21.6633606	21.06580734	21.81718063	21.66769791	23.06830406	21.3264122	22.02326775	21.38621902	22.46191406	21.71628189	21.74299812	21.93971825	20.23509979	23.33685303	20.61547089	21.9484272				3	3	3	4.5	4.5	4.5	81.957	0.0047986	2.2969	107980000	2	O14867	O14867	Transcription regulator protein BACH1	BACH1	279
24.3954525	23.23189735	23.73262405	24.16798401	24.21393394	23.67820358	24.77026749	23.86816025	24.05167198	24.36345863	24.65130043	23.89096832	24.58279228	24.59639359	23.93445015	24.16399956	24.22751236	23.92605782	23.83865166	24.18055916	23.18918228				3	3	3	12.1	12.1	12.1	46.36	0	7.2918	655560000	17	O14874	O14874	[3-methyl-2-oxobutanoate dehydrogenase [lipoamide]] kinase, mitochondrial	BCKDK	280
24.80572701	24.76587486	25.37162399	25.04918098	25.38495445	25.38554764	25.91145706	25.75524139	26.07824326	26.0413475	26.25235939	25.44075775	26.19204521	23.45287132	25.50615501	25.44227791	25.62226486	25.39839172	25.32154846	24.97530746	24.50579071				3	3	3	32.2	32.2	32.2	16.516	0	15.99	1696400000	65	O14880	O14880	Microsomal glutathione S-transferase 3	MGST3	281
24.48707771	24.20746994	23.78056717	24.60501099	24.12044334	24.05763245	23.72525597	24.25580406	24.44309998	24.15545464	23.45186424	24.07520676	23.91597557	24.0214901	24.14000702	23.98311424	24.13516045	24.15197563	24.23227882	24.19565392	24.65834618				3	3	3	18.9	18.9	18.9	31.585	0.00021048	6.6444	739360000	50	O14893	O14893	Gem-associated protein 2	GEMIN2	282
23.51400375	23.53611374	23.33892059	22.68857002	23.41415787	23.46288681	23.28841591	23.2508831	23.29824066	23.63776779	23.94681549	23.16252518	23.49411583	21.25860977	23.06506538	23.64185143	23.65326881	23.40756226	23.45726204	23.53990555	22.75452232				3	3	3	39.5	39.5	39.5	13.735	0	16.012	497310000	8	O14907	O14907	Tax1-binding protein 3	TAX1BP3	283
27.74297523	27.31302452	27.18829536	27.33654022	27.32885742	27.15073776	27.08009529	27.06507111	26.98880196	27.68237686	27.22195625	27.02199936	27.19751167	27.43229103	27.14549828	27.02284431	27.01733398	27.11038208	26.94167709	27.26731682	27.14043617				14	14	14	58	58	58	36.049	0	76.655	6238600000	187	O14908;Q8TF64	O14908	PDZ domain-containing protein GIPC1	GIPC1	284
25.1820755	21.07470131	22.48880768	22.41108322	22.77549171	22.74622154	21.94842148	23.15676689	22.59071732	21.01447487	24.2588253	21.99455452	24.60184288	22.09206963	22.98792648	22.8936367	22.20508957	22.68322563	22.76692772	22.45208359	23.54910278				7	3	3	36.9	14.2	14.2	25.996	0.0012811	3.3692	317120000	14	O14910	O14910	Protein lin-7 homolog A	LIN7A	285
24.38093185	24.02816772	24.01860619	23.51207542	23.72878838	24.65102577	24.10445595	24.22611618	24.14693642	24.54668999	24.44903374	23.81655693	23.52193069	23.98745918	20.98626518	23.6139164	21.32762909	20.32933807	22.16802216	23.84890556	24.25896835				12	12	12	19.3	19.3	19.3	86.563	0	14.779	579160000	16	O14920	O14920	Inhibitor of nuclear factor kappa-B kinase subunit beta	IKBKB	286
28.26405334	28.06435013	28.12519264	28.19549561	27.88704491	28.02337456	27.80955887	27.79581642	27.75321579	28.0111599	28.10893822	27.99938011	28.19732475	28.15778732	27.91513252	27.85055161	28.07055664	28.16825294	27.64862823	27.89382744	26.95260429				7	7	7	61.7	61.7	61.7	21.943	0	104.01	9588400000	193	O14925;Q5SRD1	O14925;Q5SRD1	Mitochondrial import inner membrane translocase subunit Tim23;Putative mitochondrial import inner membrane translocase subunit Tim23B	TIMM23;TIMM23B	287
28.49876404	28.2921524	28.10094261	28.34912491	28.31047058	28.15484619	28.26266479	28.22494888	28.40088463	28.6815052	28.46150589	28.34912491	28.32761765	28.47247124	28.06291199	28.21465683	28.15310669	28.29552841	28.03590584	28.09984016	27.83888054				15	15	15	58.7	58.7	58.7	49.512	0	160.24	12184000000	283	O14929	O14929	Histone acetyltransferase type B catalytic subunit	HAT1	288
26.6685791	26.13322258	26.37870216	26.25700951	26.01705742	26.51713181	26.42972374	26.11584854	26.4236145	26.72208023	26.54685211	25.8986454	26.5994606	26.24098206	26.02112961	26.11112022	26.21521187	25.92406464	26.4154644	26.27392769	26.93213272				14	14	14	19.5	19.5	19.5	105.12	0	39.604	3333700000	90	O14936	O14936	Peripheral plasma membrane protein CASK	CASK	289
26.171978	26.38702774	26.0443306	26.14067078	26.10537529	26.12665939	25.92569542	26.25239563	26.21183777	26.82880974	26.00673676	26.25042725	26.36654663	26.52113724	26.24572182	25.98468018	26.53258133	26.45464516	26.42874908	26.3315773	25.39116478				3	3	3	35.4	35.4	35.4	9.9062	0	12.539	2793200000	56	O14949	O14949	Cytochrome b-c1 complex subunit 8	UQCRQ	290
30.23477936	30.26628876	30.23979378	30.19964218	30.02340126	30.3195858	30.19460297	30.17759705	30.02313614	29.99401855	30.32195282	30.17104721	30.25934601	30.22974586	30.27308655	30.25236893	30.1544838	30.35783386	30.11990929	30.16602707	29.10301971				9	9	9	63.2	63.2	63.2	19.794	0	239.43	45185000000	397	P19105;O14950;P24844	P19105;O14950;P24844	Myosin regulatory light chain 12A;Myosin regulatory light chain 12B;Myosin regulatory light polypeptide 9	MYL12A;MYL12B;MYL9	291
27.10209465	27.12966919	26.91650009	27.16009903	27.17045021	26.63547134	26.8560257	26.69431686	26.6848526	24.67217255	26.19915962	26.90460587	26.14765549	27.14753914	27.22986031	26.72728348	26.93696785	27.09214592	26.86985397	26.95670891	27.49243546				16	16	16	25.4	25.4	25.4	86.191	0	36.665	4542200000	61	O14964	O14964	Hepatocyte growth factor-regulated tyrosine kinase substrate	HGS	293
25.07732773	24.33619881	24.84124565	24.70059967	23.97875786	24.80365944	23.90085793	24.19610405	24.31125832	24.21793175	24.78486633	24.34170532	24.74668312	24.50736427	24.65867233	24.60845566	24.66351128	23.63356018	24.13422203	24.39675903	24.12778282				5	4	4	18.6	16.6	16.6	45.809	0	12.423	848710000	30	O14965;Q9UQB9	O14965	Aurora kinase A	AURKA	294
21.74968147	24.07120132	24.17599869	21.92695808	25.00526047	24.39937019	22.67035866	25.20176125	24.19670486	25.12095833	24.25486565	24.2882061	24.37961006	21.86966705	23.77705956	24.28362083	24.23768425	24.17440033	24.76627922	24.15197563	23.61245537				7	6	6	19.8	18.9	18.9	70.038	0	25.244	715080000	22	O14967	O14967	Calmegin	CLGN	295
23.43771362	23.68024445	23.97167206	22.95192909	23.78795624	24.12368393	24.20977592	23.57218933	24.03027534	24.60868263	24.35373497	23.97648811	24.41176987	23.8038063	23.67508316	24.20687294	23.79352379	23.68677711	24.32258034	23.61874199	21.92632866				4	4	4	21.9	21.9	21.9	33.01	0	8.0326	569320000	25	O14972	O14972	Down syndrome critical region protein 3	DSCR3	296
28.1457901	27.98793602	27.50688171	27.75887871	27.83912086	27.68431664	27.53006744	27.37873459	27.23872375	27.45630646	27.16182899	27.22940254	27.46995163	27.81689835	27.51945877	27.38895035	27.49754715	27.60201263	27.5135231	27.55705833	27.90506554				25	25	25	26.9	26.9	26.9	115.28	0	133.19	7500300000	201	O14974	O14974	Protein phosphatase 1 regulatory subunit 12A	PPP1R12A	297
27.44821358	27.06136703	27.02030373	27.14355469	26.96377945	27.01041412	27.21456337	26.87993622	26.91296387	27.33031273	27.08972359	26.86584854	27.28779984	27.07816315	26.7850647	27.24653625	27.16298103	27.15653419	27.34553528	27.3433342	27.06126404				15	15	15	34.2	34.2	34.2	70.311	0	71.822	5448600000	177	O14975	O14975	Very long-chain acyl-CoA synthetase	SLC27A2	298
25.35672569	25.16794586	24.9208889	25.41483688	24.95446968	25.43695068	25.51656151	24.88408852	24.94185638	25.36976242	25.48723221	25.05722046	25.23837852	25.31713676	24.92025375	24.60116196	25.09920692	25.49935722	25.02901077	24.79738808	25.25706291				14	14	14	14.6	14.6	14.6	143.19	0	31.129	1380100000	44	O14976	O14976	Cyclin-G-associated kinase	GAK	299
30.29778099	30.17438507	30.14345741	30.23329353	30.01158714	30.20687866	30.24263573	29.862957	30.05646515	30.56329155	30.38370705	30.09660149	30.27297592	30.35520935	30.07367516	30.27619743	30.32988548	30.12176323	30.2773056	30.32474518	29.63649178				15	14	14	29.5	27.6	27.6	46.437	0	240.99	44775000000	578	O14979	O14979	Heterogeneous nuclear ribonucleoprotein D-like	HNRNPDL	300
30.81863594	30.65104294	30.83469772	30.44795799	30.53482437	30.74430656	30.93107605	30.73448944	30.90490723	31.26444435	31.07450485	30.77022171	31.06541634	30.76683044	30.55426025	30.68528748	30.81023216	30.68327904	30.77297592	30.69735146	29.76062584				42	42	42	49.4	49.4	49.4	123.38	0	323.31	68761000000	1381	O14980	O14980	Exportin-1	XPO1	301
26.99129105	27.22131157	27.37384796	27.24345398	27.38525009	27.58577538	27.24072647	27.37085915	27.3572464	27.8363533	27.49052429	27.24680901	27.5157795	27.31544495	27.34087372	27.36619759	27.44837189	27.32500267	27.51284409	27.18328857	27.79339981				29	29	29	24.2	24.2	24.2	206.89	0	105.17	6466100000	175	O14981	O14981	TATA-binding protein-associated factor 172	BTAF1	302
23.14276695	22.80571556	22.74133301	22.40634155	22.92214203	22.14687347	21.4948864	22.31060791	22.79384232	22.34196472	22.74808693	23.54851341	22.08843803	23.10296822	22.3105526	22.40652466	22.73698425	21.96419907	22.66596413	22.9314785	22.53416824				3	3	3	3.6	3.6	3.6	151.19	0.001107	3.5009	220220000	3	O15014	O15014	Zinc finger protein 609	ZNF609	304
26.54674911	26.24871063	25.95693016	26.36063194	26.10749245	26.08614349	26.17774773	26.02770424	25.95741653	26.40756226	25.99940109	26.01533508	25.99785233	26.30093002	25.75490952	26.11757469	26.04880714	25.90669441	26.03950691	26.04685211	25.88334274				30	22	22	16.3	12.9	12.9	271.32	0	46.82	2654800000	162	O15020	O15020	Spectrin beta chain, non-erythrocytic 2	SPTBN2	305
28.50244904	27.51254272	27.19159508	28.08522224	27.549366	27.53778839	27.53474998	27.37277031	27.11644363	27.71966743	27.44805717	27.21687889	27.5614357	27.74001884	27.22149467	27.6724968	27.61287689	27.38146019	27.71920967	27.99134636	27.65143585				35	35	35	27.2	27.2	27.2	251.89	0	133.28	7549400000	296	O15027	O15027	Protein transport protein Sec16A	SEC16A	306
26.25691986	26.1363945	25.70163155	26.20780373	25.63059235	26.02403069	26.14074898	26.01252556	26.24523163	25.44975662	26.2334671	25.88950729	25.58181572	26.51228714	25.75087929	25.44436455	25.86230659	25.89958954	25.72619247	25.57660675	25.67737007				24	24	23	19.7	19.7	19.4	205.12	0	46.443	2447600000	86	O15031	O15031	Plexin-B2	PLXNB2	307
29.08489227	28.91053581	28.786623	29.00418282	28.79197311	28.60084343	28.6512661	28.81677628	28.81884956	29.21148109	28.72806168	28.8465519	29.00378227	28.93382072	28.9739399	28.86268997	28.83403397	28.98103523	28.83083534	28.99366951	29.42594337				32	32	32	41.3	41.3	41.3	118.29	0	132.06	19240000000	504	O15042	O15042	U2 snRNP-associated SURP motif-containing protein	U2SURP	309
25.22622681	24.58548927	24.05241776	24.18222618	23.89513588	24.22486496	24.38113022	24.11306953	23.77766037	24.46413422	24.13430023	24.247715	24.25515556	24.62978745	24.22051811	24.48062134	24.04184914	24.31644821	23.68795204	24.47661018	24.06907272				10	10	9	8.1	8.1	7.4	186.03	0	15.441	748710000	25	O15047	O15047	Histone-lysine N-methyltransferase SETD1A	SETD1A	310
30.27453232	30.29142761	30.32549477	30.32795906	30.37191963	30.47865677	30.4685936	30.50341606	30.46499634	30.6547184	30.77972221	30.38154221	30.53704834	30.38812828	30.26226234	30.55673027	30.36796761	30.46411896	30.6098156	30.4700489	29.9046917				44	44	44	49.7	49.7	49.7	144.73	0	323.31	55724000000	963	O15067	O15067	Phosphoribosylformylglycinamidine synthase	PFAS	312
25.10469627	23.87661362	24.23943329	24.78276825	24.45117378	24.09884644	24.39786911	24.83402824	25.20213509	24.98459244	25.04485321	24.65572739	24.7136631	25.02753448	24.235569	24.12462997	24.15244102	24.42233086	24.44537544	24.15800095	24.03035927				4	4	4	6.9	6.9	6.9	82.223	0	21.367	919090000	46	O15075	O15075	Serine/threonine-protein kinase DCLK1	DCLK1	313
25.17592239	25.6025219	25.83665466	25.80156326	25.73784065	25.79822922	25.80781555	25.839468	26.0444355	26.37339973	26.25792694	25.62764549	26.06223106	25.34187508	26.07191849	25.97971725	26.12425613	26.18655968	26.15946388	25.88103294	25.11020279				13	13	12	17.6	17.6	15.8	112.96	0	27.514	2207300000	61	O15084	O15084	Serine/threonine-protein phosphatase 6 regulatory ankyrin repeat subunit A	ANKRD28	315
23.39086914	23.72192383	23.94181061	23.62856483	23.63311768	23.95420265	24.72655678	24.51935387	24.51364326	24.19895363	24.86055374	23.77635574	24.77801132	23.921978	23.739851	23.63533401	23.86863136	23.64416504	23.25508308	23.42879677	22.79988289				6	6	6	12.7	12.7	12.7	67.315	0	12.309	614930000	24	O15091	O15091	Mitochondrial ribonuclease P protein 3	KIAA0391	316
25.3660965	25.19272232	24.37112617	25.32020569	24.91145706	24.16361618	25.72964478	25.20612907	25.31941414	25.23282623	25.60164452	25.10757256	25.29582596	25.0091114	25.29186249	24.77991676	25.17592239	24.9903183	25.43777657	25.67874146	24.96534348				11	11	11	17.6	17.6	17.6	84.639	0	21.785	1416700000	69	O15111	O15111	Inhibitor of nuclear factor kappa-B kinase subunit alpha	CHUK	317
26.41330338	26.27090263	26.78294373	26.35707855	26.47447586	26.86218834	27.23196602	26.76065636	26.68618965	27.23343086	27.21586037	26.49814034	27.28973579	25.92915535	26.35267448	27.02654266	26.76926041	26.63131523	26.89168549	26.94044495	24.35393524				4	4	4	48.9	48.9	48.9	15.179	0	16.235	3977700000	112	O15116	O15116	U6 snRNA-associated Sm-like protein LSm1	LSM1	318
25.28887367	24.82381439	24.42751884	25.05577278	24.79748726	24.64850426	24.5613327	24.52348709	24.48443794	24.74211502	24.06258202	24.5354023	24.82793808	24.60438919	24.20940399	24.63217545	24.81528664	24.67201042	24.66003418	24.63350487	24.78745842				6	6	6	7.3	7.3	7.3	142.17	0	17.278	1004900000	41	O15118	O15118	Niemann-Pick C1 protein	NPC1	319
23.7113533	23.70197487	23.79649734	24.03967476	23.89384079	24.07594109	24.0146122	23.65883636	24.61526489	21.76846313	23.83354568	23.66589928	24.00710106	24.13531876	23.53041077	23.98407173	24.63461304	23.79471397	23.80203247	24.01248169	23.45022964				3	3	3	10.1	10.1	10.1	30.914	0	8.1411	598010000	12	O15120	O15120	1-acyl-sn-glycerol-3-phosphate acyltransferase beta	AGPAT2	320
26.7356987	26.45563316	26.78979874	26.73943901	26.65458107	26.89839172	26.59590912	26.35322952	26.07569695	26.91056442	26.67114639	26.56160927	26.89827538	26.72481346	26.65703773	26.7395668	26.99453163	26.80611992	26.19895363	26.26938629	24.84799767				5	5	5	18	18	18	37.866	0	21.487	3743600000	104	O15121	O15121	Sphingolipid delta(4)-desaturase DES1	DEGS1	321
27.50559425	27.26865578	27.11296844	27.32491684	27.12267685	27.45481682	27.33815575	27.56710625	27.38129425	24.74663162	26.56242561	27.1725502	27.3012104	27.6467762	27.12849045	27.10249519	27.53741837	27.20545769	27.43730164	27.33883667	27.57014847				7	7	7	37.3	37.3	37.3	37.92	0	48.998	5667800000	85	O15126	O15126	Secretory carrier-associated membrane protein 1	SCAMP1	322
27.80513573	27.6074543	27.44632149	27.64340782	27.31389046	27.46326256	27.2674942	27.07500267	26.90873337	27.50899696	26.77140236	27.30478096	27.59690475	27.65846825	27.03307152	27.54811668	27.65853691	27.77712059	27.76566124	27.88646317	27.13819313				4	4	4	14.3	14.3	14.3	36.648	0	39.761	6725100000	88	O15127	O15127	Secretory carrier-associated membrane protein 2	SCAMP2	323
27.04364395	27.65512657	27.30286598	27.25529861	27.41441727	27.38829231	27.24834824	27.31863785	27.17978096	26.93595695	27.60646629	27.04322624	26.76369858	27.42558479	27.06105804	27.12405777	27.47521973	27.14384651	27.26847649	27.50892258	27.63498688				11	10	10	39.2	33.1	33.1	40.949	0	41.595	6201900000	142	O15143	O15143	Actin-related protein 2/3 complex subunit 1B	ARPC1B	325
29.10354614	29.10196877	28.9171257	29.08694267	28.9985733	28.91256523	28.80636597	28.96993828	29.18430519	29.08342171	28.84071159	29.0675087	28.8503418	29.27841377	28.94159317	28.99193954	29.06072235	29.08863831	29.08215332	29.24008942	29.25304604				16	16	16	60.3	60.3	60.3	34.333	0	97.702	20240000000	382	O15144	O15144	Actin-related protein 2/3 complex subunit 2	ARPC2	326
27.4428463	27.75512695	27.88460159	27.54450989	27.45896721	27.86135864	27.69252205	27.39819527	27.49632835	28.18494415	28.14904213	27.7203846	27.9237709	27.87044334	27.5111866	27.76711464	27.64663887	27.83593178	27.80568886	27.65437698	27.75442696				9	9	9	57.3	57.3	57.3	20.546	0	44.368	8773600000	321	O15145	O15145	Actin-related protein 2/3 complex subunit 3	ARPC3	327
22.46088982	24.2359333	24.87145424	24.840765	24.70292664	24.5654068	24.72961998	24.81235123	24.83079338	24.79297829	24.74683571	24.65992355	25.1534462	24.78221893	24.69008446	25.03107452	25.00251579	24.77781105	25.06443405	25.06579018	23.43568039				2	2	2	24.6	24.6	24.6	13.289	0	17.116	1050500000	47	O15155	O15155	BET1 homolog	BET1	328
28.33926201	28.21498108	27.95742798	28.16791725	28.09103584	28.12814522	27.98679733	27.9842453	27.7888031	28.12000847	28.02917862	28.22614288	28.00768852	28.27355385	27.94167709	28.12794876	28.18243599	28.25083351	28.23356819	28.26838684	28.06932831				14	14	14	56.1	56.1	56.1	39.249	0	92.448	10957000000	339	O15160	O15160	DNA-directed RNA polymerases I and III subunit RPAC1	POLR1C	329
25.48637199	25.7869606	25.30208206	25.71706772	25.50427628	25.46051407	25.08204651	25.13237953	25.25648689	25.85723495	25.07785797	25.51668167	25.79014587	25.73205376	25.25385666	25.53886986	25.40856552	25.61456299	25.679842	25.51267815	25.35880661				13	13	13	20.7	20.7	20.7	116.83	0	35.938	1777600000	73	O15164	O15164	Transcription intermediary factor 1-alpha	TRIM24	330
28.42169762	28.14097404	27.84296036	28.19375801	27.79358673	28.08375168	28.00742149	27.87073708	28.08906746	27.67242813	28.05713654	27.95980644	27.7940197	28.23662758	27.6818409	27.86525917	28.10264587	28.0376873	28.13369179	28.3441391	27.91461945				13	13	12	50.7	50.7	50.7	23.818	0	64.62	9776200000	147	O15173	O15173	Membrane-associated progesterone receptor component 2	PGRMC2	331
29.43940353	29.13246727	28.92682648	29.29552841	28.96732903	28.84445763	29.12971878	28.84750748	28.93792343	29.3424015	29.34621239	29.13459778	29.39605331	29.29212952	28.8384285	29.25478172	29.15670395	29.09948921	29.37840462	29.31842232	28.46271515				10	10	10	53.5	53.5	53.5	14.582	0	145.52	22231000000	310	O15212	O15212	Prefoldin subunit 6	PFDN6	332
27.32336998	26.81457901	26.90987778	26.86124039	26.67599869	26.91399193	26.81347847	26.74534988	27.01775742	27.49060059	27.17987633	26.85198021	27.09948921	27.10908699	26.63131523	27.23480225	27.00313759	26.67060661	27.30964661	27.39402962	26.61750793				13	13	13	31.8	31.8	31.8	68.07	0	69.903	4831600000	80	O15213	O15213	WD repeat-containing protein 46	WDR46	333
24.42335701	24.26956558	23.67616081	24.15838623	24.14786911	23.78066635	23.77786064	21.15235519	23.81411362	24.32292366	24.25846481	24.22920036	23.82123756	24.41744614	24.04168129	24.33592606	24.40697861	24.13766479	24.11155701	23.82425117	22.82648277				3	3	3	16.2	16.2	16.2	25.704	0.00058252	4.5577	610810000	17	O15217	O15217	Glutathione S-transferase A4	GSTA4	334
28.73727989	28.66800499	28.60879517	28.6788559	28.59459305	28.59142113	28.37583733	28.31259155	28.41421509	28.55592537	28.01627159	28.42161751	28.31842232	28.77099228	28.51133728	28.34942055	28.47684288	28.5308857	28.50400352	28.82575035	28.75875282				31	31	31	49.6	49.6	49.6	77.672	0	87.577	14779000000	300	O15226	O15226	NF-kappa-B-repressing factor	NKRF	335
26.3805027	25.88357544	25.94955635	25.99206924	25.84117317	26.23748398	26.68685722	26.27637863	26.52708626	26.66492271	26.66343117	26.14332008	26.73453712	25.46220207	26.1409626	26.31713676	26.06572723	26.17560005	26.38751984	26.06835556	25.59985733				16	16	16	29	29	29	77.187	0	38.709	2889600000	91	O15228	O15228	Dihydroxyacetone phosphate acyltransferase	GNPAT	336
22.95562172	22.82403755	22.80583382	21.20564842	22.31997871	22.27747536	23.42624092	23.07270622	22.42162514	22.08072281	23.25086975	21.98683357	22.12656975	21.42111015	20.83631706	23.22383499	21.57769203	21.30108643	22.94765472	22.55260086	24.46562958				3	3	3	9.4	9.4	9.4	76.277	0.0002079	6.2968	183630000	6	O15234	O15234	Protein CASC3	CASC3	338
28.01595116	27.23753929	27.19403839	27.53333855	27.25754929	27.11832619	27.15315628	27.02485466	27.04071999	27.62303352	27.20321846	27.10689354	27.34773254	27.56187248	26.96466064	27.31172562	27.45677567	26.94748497	27.21983528	27.4760685	27.20788002				6	6	6	33.7	33.7	33.7	22.958	0	55.511	5954700000	132	O15258	O15258	Protein RER1	RER1	340
26.73879433	27.21456337	27.70054626	26.12587166	27.03422737	27.58168602	27.61617661	27.322855	28.57571411	28.07928276	28.01552582	27.83231544	28.53319168	27.07653236	27.76572418	27.72741318	27.45450401	28.06891823	27.8426609	26.90667152	27.92857933				6	6	6	27.5	27.5	27.5	30.394	0	81.297	8392100000	216	O15260	O15260	Surfeit locus protein 4	SURF4	341
24.47116089	24.30305862	24.12864685	24.5428009	24.53510666	24.16928482	23.93255997	24.3403492	24.11457825	25.85761452	24.55572891	24.22096062	24.98754501	24.67868805	24.24365234	24.51713181	24.24474144	24.27937508	24.34136772	24.56476784	24.54874992				8	8	8	22.7	22.7	22.7	42.089	0	15.98	790810000	32	O15264	O15264	Mitogen-activated protein kinase 13	MAPK13	342
26.57830811	26.10858917	26.00026131	26.39191818	25.84103012	26.10053062	25.8551693	25.53055954	25.79151344	26.16785049	25.96485901	25.67079544	26.38452721	26.2471714	25.6711731	25.94275093	26.52103233	25.96128654	25.87380219	26.19029427	25.82730675				8	8	8	22.6	22.6	22.6	52.743	0	19.701	2503400000	86	O15269	O15269	Serine palmitoyltransferase 1	SPTLC1	343
25.52716255	25.78790665	25.62800789	25.24706268	25.45773125	25.49652672	25.55262375	25.61868477	25.73277855	25.35692787	26.13412285	25.62555695	25.5671196	24.79644775	25.63848495	25.44673157	25.64016914	25.70091629	25.64545631	25.23618889	24.88841438				12	12	12	28.6	28.6	28.6	62.924	0	42.684	1785600000	73	O15270	O15270	Serine palmitoyltransferase 2	SPTLC2	344
28.80384254	28.53860283	28.59914207	28.75062943	28.60688972	28.70266151	28.58010674	28.48262215	28.50055122	28.55123901	28.58122063	28.47800064	28.5602684	28.74082184	28.46909714	28.40673447	28.59170723	28.48416138	28.20340538	28.38022232	28.02194595				35	35	35	39	39	39	116.92	0	156.12	14348000000	388	O15294	O15294	UDP-N-acetylglucosamine--peptide N-acetylglucosaminyltransferase 110 kDa subunit	OGT	345
26.82917213	26.65088844	26.52704239	26.6511631	26.63837624	26.6831131	26.42846298	26.41932869	26.60002899	26.58376884	26.73427963	26.84923935	26.42865372	26.79649734	26.34729385	26.59163666	26.71816444	26.67276573	26.7888031	26.79339981	26.81139755				11	11	10	44.7	44.7	41.9	28.082	0	32.582	3911900000	138	O15305	O15305	Phosphomannomutase 2	PMM2	346
24.07879448	23.67325211	23.22881889	23.44505882	23.72764778	23.50482178	23.03927231	23.58106995	23.06475449	21.25994301	23.56045914	23.90435219	23.54651451	23.49460411	23.34353638	23.32388687	21.10080338	23.57577133	23.26699448	23.44442749	22.84947777				3	3	3	7.6	7.6	7.6	68.86	0.0001996	5.1803	392540000	18	O15321	O15321	Transmembrane 9 superfamily member 1	TM9SF1	347
25.69861412	25.61217499	25.33657455	25.59832573	25.17904091	25.62594795	25.46092033	25.41496468	25.22309875	25.92492676	25.35056877	25.64405441	25.35927582	25.76162148	25.28457451	25.38633728	25.39283562	25.45541191	25.53709221	25.90703773	26.10998535				9	9	9	15	15	15	75.25	0	20.846	1813700000	46	O15344	O15344	E3 ubiquitin-protein ligase Midline-1	MID1	348
28.97210503	28.87199974	28.48093033	28.83782768	28.54675674	28.74220467	28.37019348	28.80611992	28.56656075	28.56909943	28.73818207	28.63595581	28.33304596	28.8256588	28.56092453	28.4474659	28.75062943	28.71774101	28.66972923	28.7881813	28.85774612				7	7	7	37.5	37.5	37.5	22.98	0	33.944	15548000000	148	O15347	O15347	High mobility group protein B3	HMGB3	349
29.88171577	29.4766674	29.30367088	29.68476868	29.47243309	29.36602974	29.16305351	29.20340538	29.21349907	29.73394012	29.39803314	29.39089775	29.16872978	29.71728325	29.16987801	29.32309151	29.5222683	29.28740501	29.51823997	29.70752525	29.78883362				23	23	23	52.4	52.4	52.4	59.271	0	262.22	27603000000	650	O15355	O15355	Protein phosphatase 1G	PPM1G	350
23.835186	23.45462799	23.54780769	24.16353798	23.82667732	23.80420113	23.22387886	23.78086662	24.38119507	23.84747124	23.40989304	23.48505211	24.1181488	23.66903877	23.82987404	23.65173721	23.60523796	23.70682907	24.0464344	24.03548622	23.824543				9	9	9	10.4	10.4	10.4	138.6	0	16.057	513220000	27	O15357	O15357	Phosphatidylinositol 3,4,5-trisphosphate 5-phosphatase 2	INPPL1	351
29.94531059	29.86900139	29.59937286	29.87147141	29.63207817	29.66871452	29.67133141	29.35443306	29.47442627	30.23111916	29.87283707	29.90354347	29.70516968	29.99563789	29.36738396	29.51195908	29.85758209	29.72348022	29.73062325	29.76635551	28.98983002				26	26	26	62.4	62.4	62.4	63.972	0	276.06	33350000000	673	O15371	O15371	Eukaryotic translation initiation factor 3 subunit D	EIF3D	352
29.2386322	29.01014709	28.61147118	29.05330849	29.0152874	28.81753922	29.04267883	29.20666885	29.00265503	29.35451698	29.19873047	28.94893456	29.01629639	29.030653	29.10606956	28.73256493	28.69958687	28.92155838	28.46886444	28.73599052	29.16482925				20	20	20	66.5	66.5	66.5	39.93	0	159.86	20582000000	366	O15372	O15372	Eukaryotic translation initiation factor 3 subunit H	EIF3H	353
28.41820335	27.76230621	27.58555984	27.96333885	27.77240944	27.74059677	27.78581429	27.60540771	27.64168549	27.95232582	27.87379074	27.57080078	27.72409821	27.92631721	27.43793488	27.48769188	27.65833092	27.55420685	27.60872459	27.85453987	27.97240639				26	26	26	38.6	38.6	38.6	95.05	0	103.01	8271200000	282	O15381	O15381	Nuclear valosin-containing protein-like	NVL	354
26.75008774	26.19005013	26.5699749	26.27861404	26.54648399	26.67882156	26.65717316	26.72312164	26.41815376	27.11802864	26.74213982	26.36476135	26.99679565	26.63450241	26.36212158	26.52193069	26.73298645	26.44156456	26.68819237	26.28765869	25.98888969				13	13	13	42.9	42.9	42.9	44.287	0	37.523	3687100000	73	O15382	O15382	Branched-chain-amino-acid aminotransferase, mitochondrial	BCAT2	355
27.69145584	27.42141724	27.38665009	27.3933754	27.38993454	27.37840462	27.5970459	27.24626541	27.40989304	27.78269386	27.48983574	27.43364525	27.62428856	27.60250854	27.3036499	27.58046532	27.5341568	27.71600723	27.66790199	27.66078186	27.12484741				19	19	19	24.9	24.9	24.9	119.94	0	72.256	7044800000	275	O15397	O15397	Importin-8	IPO8	357
28.31237602	27.72325325	27.30443382	27.78805542	27.39884758	27.29508972	27.37600327	27.32714462	27.34570503	27.9209919	27.48868752	27.38755417	27.75340652	27.83773804	27.46870995	27.47289848	27.6444397	27.39239311	27.51073456	27.74477196	27.75251389				9	9	9	59	59	59	29.815	0	100.16	7274600000	218	O15400	O15400	Syntaxin-7	STX7	358
27.01616478	26.59277725	26.66275215	26.93663216	26.48213005	26.93348312	26.91136551	26.79587936	27.01083946	27.10309601	26.88704491	26.51192474	26.87126541	26.86726379	26.67532539	26.96422005	26.78618813	26.93348312	27.15981102	26.84864235	26.51395988				22	22	22	24.5	24.5	24.5	149.52	0	91.045	4638000000	143	O15439	O15439	Multidrug resistance-associated protein 4	ABCC4	361
27.02390289	26.69909096	25.92138863	26.8274765	26.62992668	26.27717781	26.16970634	26.22394562	25.96780777	26.44279861	26.26458168	26.1221447	25.96952248	26.51675606	26.06954384	26.3767662	26.57873917	26.07767296	26.57078552	26.67667198	26.7863121				8	8	8	31.6	31.6	31.6	54.985	0	54.138	3230700000	132	O15446	O15446	DNA-directed RNA polymerase I subunit RPA34	CD3EAP	362
26.461092	25.13449478	25.44789886	25.36061478	25.25201797	26.03237724	25.69351959	25.16599274	25.61720085	25.81655693	25.44600677	24.55929184	25.93460846	25.99271774	25.76202583	25.54763222	25.70680428	25.23231506	25.52945709	25.69540596	24.47364044				10	10	10	26.2	26.2	26.2	60.901	0	30.18	1743200000	47	O15460	O15460	Prolyl 4-hydroxylase subunit alpha-2	P4HA2	363
27.84308052	27.66125679	27.66722679	27.69444847	27.52357674	27.6654644	27.78075409	27.58218956	27.68839264	28.19709015	28.06430054	27.80125427	27.69378471	27.86614418	27.42165756	27.98885727	27.76167107	27.79296494	28.00244141	27.98788071	27.65232658				10	10	10	63.6	63.6	63.6	22.417	0	54.719	8503800000	216	O15498	O15498	Synaptobrevin homolog YKT6	YKT6	364
26.18455505	26.2253437	25.96881866	25.92718887	25.98335457	25.92442703	26.02677536	25.45798111	25.62343788	26.26434898	26.04136848	25.89617538	26.19042587	26.02995872	25.52936745	25.9037323	26.10007095	25.77776146	25.90582275	26.21756172	25.42678452				5	5	5	19.4	19.4	19.4	44.871	0	15.611	2401000000	28	O15504	O15504	Nucleoporin-like protein 2	NUPL2	365
27.60773659	27.67080879	27.32044601	27.78743362	27.48845863	27.32208061	27.43125534	27.37650108	27.19882393	27.84409904	27.47243309	27.53400803	27.49625206	27.76572418	27.18725777	27.42221832	27.62804985	27.62610054	27.57629013	27.55427933	27.20732117				6	6	5	57.6	57.6	52.3	16.32	0	22.189	7260800000	136	O15511	O15511	Actin-related protein 2/3 complex subunit 5	ARPC5	366
24.27234459	24.55970001	23.90747452	19.79616165	23.06844902	24.06381607	24.63101006	25.30483437	25.02060127	25.328722	25.80882263	21.26720047	21.91483688	22.28299904	23.81577492	24.79109001	24.20858574	21.60712814	24.01214027	24.34102821	22.12723732				8	8	8	20.5	20.5	20.5	63.151	0	17.863	714580000	21	O15530;Q6A1A2	O15530;Q6A1A2	3-phosphoinositide-dependent protein kinase 1;Putative 3-phosphoinositide-dependent protein kinase 2	PDPK1;PDPK2P	368
22.48081589	23.27852631	23.6724968	23.70059967	23.89541245	20.81040382	21.4846077	24.18895721	23.64405441	23.16107941	21.57444572	23.71292877	23.01306152	23.77072144	23.90389442	22.89228439	23.29516029	23.67658997	21.69075775	22.89999199	24.28940201				2	2	2	4.9	4.9	4.9	47.625	0.00039393	4.8845	379320000	21	O15533	O15533	Tapasin	TAPBP	369
23.33657455	21.37035751	23.36733055	23.44846535	23.37012672	23.56232262	23.14943504	24.10461617	23.78106689	25.18351555	21.62689018	24.2131176	23.19355011	23.93651962	23.73954201	22.910429	23.63156509	24.13523865	23.9755249	24.22846603	25.33507538				4	4	4	16	16	16	38.787	0.00020133	5.3812	573640000	16	O15541	O15541	RING finger protein 113A	RNF113A	370
22.0260067	21.67620277	20.82111931	21.62649345	22.53052902	21.89829445	21.89892197	21.88300705	21.85809898	22.22585106	21.543396	20.82329941	21.31168938	22.40519905	21.55669785	21.76320267	21.67439461	21.31484413	21.68217468	21.67826843	22.47771072				5	5	4	6.5	6.5	5.3	154.17	0	7.6177	138860000	22	O15550	O15550	Lysine-specific demethylase 6A	KDM6A	371
30.73707008	30.41397285	30.21094704	30.46849632	30.1544838	30.22204781	30.26259804	30.18907356	30.23557663	30.47990799	30.45110703	30.36431885	30.3762722	30.5220623	30.19425011	30.30018425	30.36817551	30.41689491	30.46975708	30.60505486	30.46528816				38	38	37	54.5	54.5	53.3	90.932	0	175.15	52713000000	937	O43143	O43143	Pre-mRNA-splicing factor ATP-dependent RNA helicase DHX15	DHX15	372
26.41908646	26.50274467	26.18642807	26.15630341	26.45732498	26.54274178	26.0850296	26.3489151	26.12380219	26.17050743	26.17695045	26.34148598	26.34698868	26.24419785	26.2528286	26.03223038	26.28528023	26.42881393	26.35117531	26.1689415	26.82553673				10	10	10	25.4	25.4	25.4	54.843	0	30.987	3072000000	61	O43148	O43148	mRNA cap guanine-N7 methyltransferase	RNMT	373
25.52360725	24.89527321	24.80326462	25.29151154	24.85889626	24.79079247	24.57496262	25.1741333	24.68677711	24.664814	24.78151703	24.67847252	24.66893005	25.12462997	24.41879845	24.78461647	24.66362	24.3627243	25.0097084	25.22051811	22.5929184				14	14	14	6.4	6.4	6.4	331.07	0	34.094	1104000000	54	O43149	O43149	Zinc finger ZZ-type and EF-hand domain-containing protein 1	ZZEF1	374
25.18434715	23.90416908	24.25234222	24.05407524	23.99334526	24.55695534	24.74036598	24.47240257	25.01269531	24.45010376	24.38784981	24.24633789	24.16054153	24.65003967	23.80252457	24.1114769	24.09152031	24.20149994	23.74057198	24.44455338	24.53564072				6	6	6	7.7	7.7	7.7	122.07	0	17.683	794420000	32	O43156	O43156	TELO2-interacting protein 1 homolog	TTI1	375
25.50938988	23.83759308	24.66476059	25.09160042	24.88105774	24.64289856	24.81518936	24.74750328	24.33108139	24.74010849	24.57727051	24.68495941	24.1735611	24.95584297	24.47184372	24.64954567	24.51965332	24.60834312	24.67330551	24.8207016	25.69306755				7	7	7	27.4	27.4	27.4	50.714	0	20.392	1067900000	41	O43159	O43159	Ribosomal RNA-processing protein 8	RRP8	376
24.05291557	23.88650894	23.37358284	23.83836365	24.04201508	24.39813042	23.7025032	21.78160477	23.55917549	23.87417603	24.26735115	23.22564507	24.07960701	24.46251297	23.40093422	22.98898506	23.85395622	21.19751549	23.27241516	19.82557869	23.35272408				5	5	5	12.9	12.9	12.9	78.213	0	11.769	435070000	19	O43164	O43164	E3 ubiquitin-protein ligase Praja-2	PJA2	377
28.58813667	27.84505653	27.79519653	28.16820526	28.07551384	27.60632515	27.737957	27.77881432	27.90345764	28.09416199	27.64368248	27.98386574	27.85293388	28.27075005	27.91530418	28.0522213	28.24131775	28.04249573	28.08825874	28.24680901	28.02554131				5	5	5	59.3	59.3	59.3	16.694	0	116.41	9851400000	272	O43169	O43169	Cytochrome b5 type B	CYB5B	378
28.00260162	27.72273064	27.49297142	27.80267334	27.74432373	27.64546967	27.53133202	27.43412209	27.35699463	28.17245483	27.82553673	27.86082649	27.8477459	27.84350014	27.6477356	27.68672371	27.83773804	27.88896179	27.7847538	27.86325073	27.56681442				17	17	17	39.5	39.5	39.5	58.449	0	56.761	8144800000	208	O43172	O43172	U4/U6 small nuclear ribonucleoprotein Prp4	PRPF4	379
31.23523521	31.02115059	30.97069359	31.07539749	31.10655594	31.05898285	30.90884781	30.97076225	31.28647995	31.48553467	31.43787575	31.18877983	31.05400848	31.10948563	30.93894577	30.79753304	31.0232029	31.08752441	31.01478195	30.99577332	31.0712471				25	25	25	58.7	58.7	58.7	56.65	0	312.96	84689000000	912	O43175	O43175	D-3-phosphoglycerate dehydrogenase	PHGDH	380
26.55252075	26.02458	25.9271431	26.50310898	26.39067268	25.98217964	25.70524788	25.61245537	25.46929932	26.8766613	25.64897156	26.11804962	26.58147049	26.24345398	26.39648247	26.34111214	26.32621956	26.54091072	25.9689064	26.64705086	26.09756088				3	3	3	19.4	19.4	19.4	20.108	0	7.5445	2754300000	25	O43181	O43181	NADH dehydrogenase [ubiquinone] iron-sulfur protein 4, mitochondrial	NDUFS4	381
27.3651123	27.07704163	27.40705872	27.19262886	27.361269	27.52932358	27.43340492	27.11812782	27.26776314	27.88959885	27.67694092	27.08192444	27.7514286	27.47444534	27.3328743	27.57945824	27.4889183	27.19798088	27.57528114	27.38442802	27.25664902				18	17	17	49.8	47.2	47.2	54.099	0	105.38	6475400000	202	O43237	O43237	Cytoplasmic dynein 1 light intermediate chain 2	DYNC1LI2	382
30.46051025	30.25304604	30.12188721	30.39927673	30.26985931	30.23945236	30.08309174	30.2866993	30.23876953	30.65309525	30.30845451	30.36118507	30.39733887	30.44894218	30.26840973	30.19284058	30.37451172	30.36233521	30.24115944	30.36494446	30.29230499				31	31	31	59.7	59.7	59.7	60.977	0	158.06	50445000000	769	O43242	O43242	26S proteasome non-ATPase regulatory subunit 3	PSMD3	383
23.37530708	23.25364113	23.76698685	23.36252213	23.051754	23.84239769	23.81127357	23.33306313	23.48296165	23.91451645	23.63189697	23.51135254	23.4582634	23.51026535	23.56975746	23.8111763	23.41454506	23.83132362	23.57565498	23.28121758	23.02097511				4	4	4	15.4	15.4	15.4	41.373	0	16.671	430910000	33	O43251;Q9NWB1;A6NFN3	O43251;Q9NWB1	RNA binding protein fox-1 homolog 2;RNA binding protein fox-1 homolog 1	RBFOX2;RBFOX1	384
27.19149971	26.17998886	26.51944351	26.35519791	26.51571846	27.08790398	26.82917213	26.56414223	26.99830437	27.09264946	26.83629417	26.65389824	27.0729599	25.93777657	26.87572479	26.6746521	26.68056679	27.00720787	26.48069954	26.60328674	26.40384483				14	13	13	31.2	29	29	70.832	0	35.951	4080700000	57	O43252	O43252	Bifunctional 3-phosphoadenosine 5-phosphosulfate synthase 1;Sulfate adenylyltransferase;Adenylyl-sulfate kinase	PAPSS1	385
27.92936897	27.77523804	27.58777809	27.89116478	27.84242058	27.7972393	27.67855263	27.72273064	27.62184525	28.19173622	27.86070824	27.83249664	27.82298851	27.87788963	27.5564003	27.62282372	27.68271065	27.79352379	27.81378365	27.8463726	27.58154297				25	25	25	44.4	44.4	44.4	88.828	0	127.27	8504200000	216	O43264	O43264	Centromere/kinetochore protein zw10 homolog	ZW10	387
28.07224464	27.90345764	27.73821449	28.0327034	27.92019653	28.06440163	27.69856071	27.72929573	27.50831795	28.20569038	27.90747452	27.87946892	27.7850647	28.11555099	27.72181892	27.90029335	27.94547653	27.92953873	27.97065163	28.11485672	27.8365345				24	24	24	40.4	40.4	40.4	90.254	0	96.638	9194500000	276	O43290	O43290	U4/U6.U5 tri-snRNP-associated protein 1	SART1	388
22.10776901	24.26549339	23.92379379	24.8194828	25.15699768	24.7789135	24.13265419	24.99265289	24.62014008	24.43948936	22.24678421	24.08253479	22.07155418	24.86296844	24.02816772	23.67658997	23.62053299	24.28785324	24.02833557	24.20806503	24.22721863				3	3	3	14.3	14.3	14.3	28.228	0.00020235	5.5496	739160000	10	O43291	O43291	Kunitz-type protease inhibitor 2	SPINT2	389
25.1866169	25.06217003	25.21593475	25.08569717	25.12770271	25.02896881	25.03900528	24.81821632	24.78925133	24.83812332	25.20052719	24.98137283	25.39126205	24.34299469	25.52357674	24.87023163	25.47914124	25.05523491	25.30180168	25.16257858	23.86315727				5	5	5	9.7	9.7	9.7	67.622	0	10.812	1281100000	21	O43292	O43292	Glycosylphosphatidylinositol anchor attachment 1 protein	GPAA1	390
22.33336258	23.4402504	23.58657646	24.15969467	22.30254173	23.86816025	22.00549126	22.90334129	21.28554726	23.01736641	23.29109001	23.22203636	23.69083023	23.40743256	23.3755722	24.69747543	22.27215958	23.82619286	22.28875542	22.9579258	22.29465866				4	4	2	9.3	9.3	5.7	52.535	0.00019732	4.9616	380440000	18	O43293	O43293	Death-associated protein kinase 3	DAPK3	391
27.96752167	27.55566978	27.24154472	27.24272728	27.15730667	26.98489761	27.50506401	27.64154816	27.67242813	28.21382332	27.9498806	27.41062164	27.74470901	27.33951569	27.3537178	27.33611488	27.39001656	27.13955879	27.56172562	27.37218857	27.45732498				9	9	9	18.5	18.5	18.5	74.977	0	32.302	6947100000	64	O43301	O43301	Heat shock 70 kDa protein 12A	HSPA12A	392
21.21296692	21.39094353	21.86536789	22.09732628	21.66357803	21.53427887	21.77052116	22.02286148	21.8770256	22.15340614	21.71468925	21.44637299	21.75796509	22.38532257	21.910326	21.4589901	21.63975525	22.15675163	21.67888641	21.25455284	22.4356575				2	2	2	1.6	1.6	1.6	140.41	0.0011109	3.5695	91427000	7	O43314	O43314	Inositol hexakisphosphate and diphosphoinositol-pentakisphosphate kinase 2	PPIP5K2	395
25.33398438	25.12324905	24.70788383	25.39090157	25.57004738	25.06328201	24.8191433	25.01937103	24.85756874	25.41609383	24.93377686	24.95122528	24.77786064	25.44742584	24.98072052	24.89458084	24.91661263	24.78361702	24.97854042	25.34766579	25.38732338				9	9	9	21.1	21.1	21.1	67.195	0	20.457	1357900000	64	O43318	O43318	Mitogen-activated protein kinase kinase kinase 7	MAP3K7	396
28.0590992	28.50963974	28.95817566	28.35157013	28.61831474	29.03241539	29.26286697	28.80267334	28.93052483	29.12804794	29.27775002	28.62034416	29.25435257	28.69049072	28.44600677	28.93309021	28.84747696	28.99523354	29.13126564	28.6495533	29.5854702				10	10	10	64.4	64.4	64.4	19.81	0	55.041	19481000000	204	O43324	O43324	Eukaryotic translation elongation factor 1 epsilon-1	EEF1E1	397
25.38350487	25.16679764	24.84794998	24.99916458	24.72275734	25.30225563	25.32865334	25.28528023	25.44249916	25.73853683	25.4299469	25.22813606	25.52871323	25.32013702	25.26255798	25.07234764	25.49865723	25.06463814	24.91291809	25.43679237	24.63256264				8	6	6	31.2	25.7	25.7	39.124	0	26.059	1464800000	49	O43347	O43347	RNA-binding protein Musashi homolog 1	MSI1	398
23.89882851	23.86164284	21.1190033	23.85452843	23.87979507	23.51857376	23.35850334	23.89772224	23.91049576	24.33169746	23.59080887	24.08156013	23.94431686	24.03212547	23.76273727	23.96455193	23.93562126	24.06923676	24.31775856	23.88446045	23.92206955				5	5	4	11.5	11.5	10	61.194	0.00019853	5.0681	546460000	20	O43353	O43353	Receptor-interacting serine/threonine-protein kinase 2	RIPK2	399
26.04695511	25.47249413	25.36218834	25.91435623	25.25216103	25.57195854	25.36479568	25.12561607	25.21748924	26.05030251	25.16645241	25.55587387	24.99139977	25.63137054	25.2321682	24.99692535	25.01563263	24.91451645	25.03288269	25.32199478	24.46344948				14	14	14	13	13	13	165.95	0	38.266	1546500000	74	O43379	O43379	WD repeat-containing protein 62	WDR62	400
30.96382141	31.01863289	30.96182251	30.97486877	30.76097488	31.14254379	31.02650452	30.73674774	30.86334038	31.63555908	31.17367172	30.94440269	31.16044807	30.91819191	30.80716515	31.05070496	31.06779099	30.9939518	31.17456436	31.15665627	30.34635925				30	23	23	50.4	41.2	41.2	70.942	0	323.31	79254000000	1201	O43390	O43390	Heterogeneous nuclear ribonucleoprotein R	HNRNPR	401
28.25399208	28.13286018	27.74650383	28.06450462	27.76704979	28.03228378	27.77209473	27.75735474	27.6689167	28.33994102	28.17821503	28.10024071	28.11530304	28.01073265	27.6870575	27.99112892	27.99884224	28.01589775	27.87683678	28.13672638	27.72657013				18	18	18	38.1	38.1	38.1	77.528	0	76.689	9592400000	172	O43395	O43395	U4/U6 small nuclear ribonucleoprotein Prp3	PRPF3	402
29.15665627	28.995718	28.89509964	29.11817741	29.00077629	28.88495064	28.78044128	28.76683044	28.75241852	29.42770386	29.06108284	29.12297249	28.72556114	29.18084717	28.75388527	29.0504055	28.99946022	28.91427612	29.04163361	29.15742683	29.09926224				14	14	14	58.5	58.5	58.5	32.251	0	103.63	19368000000	313	O43396	O43396	Thioredoxin-like protein 1	TXNL1	403
29.29603195	29.17300415	28.7192421	29.2206192	28.79439163	28.81607437	28.85367775	28.68835831	28.67236137	29.08689308	28.89258385	28.85260582	28.64120293	29.4040966	28.48004341	28.67188835	29.13204956	28.6897583	28.96933556	29.20137405	28.56452751				13	13	13	75.7	75.7	75.7	22.237	0	260.3	18102000000	237	O43399	O43399	Tumor protein D54	TPD52L2	404
24.16698837	23.74108505	23.88175774	24.09788322	23.89938354	24.40249634	24.12194633	23.94663811	23.91378593	24.95309258	24.25810623	23.97254944	24.5917778	24.34536552	23.4575119	24.01937103	24.51099014	23.83922768	24.12068176	23.68217468	22.83379745				3	3	3	12.4	12.4	12.4	23.773	0	13.277	655570000	15	O43402	O43402	ER membrane protein complex subunit 8	EMC8	405
25.54277039	25.27987099	25.49414635	25.70627594	25.13883591	24.97219849	25.18725777	25.07728767	25.47354889	24.88133621	25.08857155	25.07622719	25.30726814	25.37534142	25.2990799	24.75164604	25.06126404	25.33360863	24.58983803	24.96807098	23.75409508				7	7	7	12	12	12	59.482	0	11.966	1512100000	51	O43405	O43405	Cochlin	COCH	406
21.92350578	20.76228714	23.37172318	23.07180977	23.04223251	23.28079224	23.75460434	22.59489059	24.08505058	24.64229202	23.1930542	23.38534927	22.84540558	23.13894653	23.03126717	23.38113022	21.39015961	22.96655846	23.26670837	21.31487656	21.65308952				2	2	2	7.4	7.4	7.4	37.238	0	7.9411	309940000	9	O43414	O43414	ERI1 exoribonuclease 3	ERI3	407
24.72525597	25.15375519	24.78606224	25.10153389	23.84718513	24.41170502	24.81181335	25.10773087	24.94458389	25.32495117	25.27483368	24.60048103	25.49026489	24.41060448	25.03921509	24.82701683	24.60862541	20.76445198	24.24742508	24.82909966	24.01750374				12	12	12	11.2	11.2	11.2	173.1	0	23.289	1054800000	28	O43426	O43426	Synaptojanin-1	SYNJ1	409
25.38748741	25.39937019	25.37722969	25.33868408	25.03946495	24.71910477	25.43558502	25.41741371	25.00864029	26.04136848	25.48861122	25.47834015	25.30900383	25.44714165	24.96190453	25.44729996	25.35511398	25.29242516	25.77200699	25.42908478	24.66112137				7	7	7	26.9	26.9	26.9	41.878	0	13.803	1543800000	19	O43427	O43427	Acidic fibroblast growth factor intracellular-binding protein	FIBP	410
27.61526489	27.72390366	27.46263885	27.6827774	27.66851234	27.52529526	27.51840782	27.56041527	27.50627518	27.16125298	27.54811668	27.53689957	27.40673447	27.77812386	27.41441727	27.33637047	27.32001686	27.4543457	27.15585899	27.30591202	27.39132881				32	28	28	23.2	20.9	20.9	176.65	0	93.702	7010000000	221	O43432	O43432	Eukaryotic translation initiation factor 4 gamma 3	EIF4G3	411
27.09244919	26.92998886	26.89585114	27.0483284	27.2238903	26.86112213	26.99561119	27.08810616	27.25736809	27.31656837	27.20144272	27.2571888	27.0774498	27.19319344	26.99755096	27.04447746	27.13692284	27.21641541	27.19102859	26.75429916	27.51773262				9	9	9	65	65	65	19.208	0	55.447	5329200000	102	O43447	O43447	Peptidyl-prolyl cis-trans isomerase H	PPIH	412
22.75922585	21.66583443	22.12117195	21.63355446	22.17221832	21.73700905	21.73153305	21.55908585	21.54229927	22.6738987	22.29457855	21.6523056	21.4098587	21.41355705	22.86050797	21.98607063	21.60122681	22.8715477	20.53826141	21.71205521	22.02157402				3	3	3	9	9	9	47.907	0.0023302	3.029	63115000	2	O43463	O43463	Histone-lysine N-methyltransferase SUV39H1	SUV39H1	413
25.67459869	24.04859924	25.68056679	23.09561539	25.66383743	25.09912682	25.77923965	25.53922462	25.88173294	26.61062622	25.96066856	25.96219063	26.35482788	25.38241768	25.59710312	25.97596359	24.06455612	25.42059708	26.16474724	24.13547516	25.54250526				5	5	5	15.7	15.7	15.7	48.84	0	8.0928	2104500000	34	O43464	O43464	Serine protease HTRA2, mitochondrial	HTRA2	414
24.35366631	24.23680878	24.10509491	24.3561554	23.26384735	23.90912247	23.89300728	23.64790154	23.68260384	23.07224846	21.66831779	24.12518311	23.68816566	24.24952316	23.9221611	23.91488075	23.71795654	23.98346329	23.85519409	23.69826889	24.0372467				2	2	2	14	14	14	24.691	0	9.8961	545980000	28	O43482	O43482	Protein Mis18-beta	OIP5	415
27.96322823	28.06814957	27.85679626	27.81616592	27.68190765	28.08370209	28.2386322	27.94776344	28.05806732	28.40819359	28.37077522	28.27359962	27.8993721	28.21182823	27.43173409	28.12863731	28.13065147	28.09547043	28.23265266	28.13682365	27.24054527				9	9	9	32.9	32.9	32.9	39.589	0	34.586	10021000000	158	O43488;Q8NHP1	O43488	Aflatoxin B1 aldehyde reductase member 2	AKR7A2	416
29.70479012	29.47099876	29.23630714	29.65382957	29.38576508	29.29502487	29.34807014	29.28098297	29.13087273	29.64490318	29.25133133	29.09395981	29.20396423	29.58942223	29.22566032	29.19408607	29.3033886	29.29944229	29.35169792	29.5796032	29.53662109				38	38	35	48.1	48.1	45.5	112.59	0	227.97	25640000000	625	O43491	O43491	Band 4.1-like protein 2	EPB41L2	417
22.11233902	18.68455696	22.72631645	22.17575455	22.56409264	21.32695961	17.70880127	21.38031006	17.54547691	21.06693268	22.1599865	21.04686737	18.4326973	21.53620911	22.74974442	21.05966377	18.86263084	20.55027771	18.39765739	18.24998283	23.57761574				5	5	5	16	16	16	45.879	0	10.128	106980000	20	O43493	O43493	Trans-Golgi network integral membrane protein 2	TGOLN2	418
25.1007328	25.30378914	25.34627914	25.53688431	25.24564934	25.48200798	25.66798401	25.59997177	24.9208889	26.36397743	25.62393951	25.3698616	25.32251167	25.21608353	24.77881432	25.74085426	24.78984833	25.45004082	25.70194817	25.48366928	24.7449913				7	7	7	26.1	26.1	26.1	42.189	0	30.136	1583300000	15	O43502	O43502	DNA repair protein RAD51 homolog 3	RAD51C	419
23.50058365	24.39871788	24.35561752	24.50639725	24.10972595	24.72114182	24.86665154	24.85638046	24.62226486	25.03191566	24.7490387	24.68811226	25.17831802	24.81967926	24.69343948	24.98715401	24.29879951	25.25017548	23.92261505	22.08804703	22.31304932				6	6	6	28.4	28.4	28.4	47.119	0	16.721	910680000	24	O43505	O43505	Beta-1,4-glucuronyltransferase 1	B4GAT1	420
24.50560951	21.82850266	23.17902565	22.0794754	22.86947823	22.861063	22.91630363	22.54210281	22.83707428	23.88976097	23.26327324	22.34567451	23.1034317	23.95597649	23.61605072	23.12363625	21.48770523	22.93055916	21.51185799	23.51026535	23.36599731				2	2	2	15	15	15	27.245	0.00057571	4.2979	327800000	6	O43513	O43513	Mediator of RNA polymerase II transcription subunit 7	MED7	421
24.28121758	22.64502335	22.29852104	23.37358284	23.30033684	22.79390144	23.36426163	23.38968849	23.16504288	22.19436264	23.61750793	22.94295692	21.89107895	23.64603424	22.89679909	22.89346886	23.57876778	22.72238159	23.19359589	23.26885223	23.51328087				3	3	2	8	8	5.9	71.276	0	22.572	344300000	37	O43524	O43524	Forkhead box protein O3	FOXO3	422
23.44316292	23.61896515	24.60693359	23.43071365	24.11227417	24.67098427	24.17310333	23.8496685	23.93219948	24.9959774	24.75893021	24.58577538	24.41757584	24.35930824	23.59445763	23.83296585	24.57346153	23.69625473	24.36606407	24.07846832	23.8345108				6	6	6	21.4	21.4	21.4	37.849	0	13.292	706760000	22	O43542	O43542	DNA repair protein XRCC3	XRCC3	423
24.66405487	25.0297699	25.0865078	25.03258896	25.50096893	24.60082245	24.01937103	25.07606316	24.49600792	25.33902359	24.15753746	25.60766602	23.80311584	25.32027435	25.41283607	25.27049255	24.85133743	24.76971436	25.07169342	25.29484558	26.43136597				9	9	9	35.4	35.4	35.4	22.092	0	141.23	1434900000	206	O43583	O43583	Density-regulated protein	DENR	424
28.49663162	28.5489254	28.80143929	28.41260147	28.43698311	28.73382568	28.78821182	28.53307915	28.82201576	29.21268654	29.11122894	28.77350998	28.7719059	28.6413765	28.34379959	28.6971035	28.64718819	28.808424	28.86399078	28.77972221	28.23680878				29	29	29	40.9	40.9	40.9	109.96	0	139.88	16192000000	424	O43592	O43592	Exportin-T	XPOT	425
27.68819237	27.41231918	27.28268433	27.48039055	27.12415695	27.44553375	27.51675606	27.55501175	27.84864235	28.08901596	28.12005806	27.40803146	27.60780716	27.43587112	27.09516716	27.18546295	27.35917473	27.18886185	27.09607315	27.37077522	26.66817284				7	7	7	60.3	60.3	60.3	19.108	0	64.894	6726500000	190	O43598	O43598	2-deoxynucleoside 5-phosphate N-hydrolase 1	DNPH1	426
29.31352234	29.04518127	29.127285	29.2831707	29.19542503	29.13963127	29.16559601	29.0987606	29.09063339	29.40348816	29.1683712	28.96518517	29.23311043	29.11180115	28.77962875	29.32152176	29.18054008	29.15119743	29.28878975	29.31163979	28.89772797				19	19	19	42	42	42	51.355	0	86.448	21646000000	265	O43615	O43615	Mitochondrial import inner membrane translocase subunit TIM44	TIMM44	427
26.8646698	26.60879517	26.59548187	26.47943497	26.30646896	26.32680321	26.40186119	26.24742508	26.34235001	26.29935837	26.90861893	26.59917641	26.20947838	26.84923935	26.43552208	26.34136772	26.35868835	26.3885231	26.37709618	26.53034973	26.76179886				8	8	8	40.6	40.6	40.6	20.274	0	21.924	3452100000	131	O43617	O43617	Trafficking protein particle complex subunit 3	TRAPPC3	428
25.3448925	25.50884628	25.63023186	25.42710304	25.90685463	25.17736816	25.34231758	25.66166496	25.56845474	21.27222252	24.91916275	25.51809311	24.17653084	25.16157913	25.71855736	25.42646408	24.86693382	25.71494675	25.13002396	25.35383606	25.2877121				5	5	5	18.9	18.9	18.9	25.104	0	19.348	1618900000	37	O43633	O43633	Charged multivesicular body protein 2a	CHMP2A	429
24.0354023	22.20737076	22.59235954	22.77282143	22.30220795	22.58799553	21.70133781	22.59057999	23.02988625	24.25068092	20.59137344	23.2462368	20.74173164	23.50178909	22.45813751	22.79825974	23.02855492	22.48197746	22.90225601	23.15104675	22.95794296				2	2	2	9.8	9.8	9.8	27.563	0.0049683	2.2775	243560000	5	O43657	O43657	Tetraspanin-6	TSPAN6	430
28.78749657	28.26391792	28.10134315	28.34828186	28.1887207	28.14710236	28.08451271	27.90035057	27.85721207	28.62041283	28.15325165	27.9755249	27.99701118	28.31553268	27.99442482	28.22719955	28.32358551	28.14515877	28.32624626	28.49205399	27.69404984				19	19	19	55.6	55.6	55.6	57.193	0	143.4	11071000000	220	O43660	O43660	Pleiotropic regulator 1	PLRG1	431
26.4807148	26.64828491	26.66776848	26.59633636	26.77943993	26.61133003	26.72429466	26.43366051	26.52839851	27.36477852	27.03873253	26.50409508	26.63006401	26.5644474	26.17401886	26.3237133	26.63311768	26.73078537	26.41628647	26.52133179	25.92553711				20	20	20	37.1	37.1	37.1	71.606	0	56.295	3768000000	104	O43663	O43663	Protein regulator of cytokinesis 1	PRC1	432
25.70664597	25.80717659	25.47648621	25.74046898	25.36235619	25.40833855	25.30587769	25.27880859	25.30924797	22.99674416	25.77477264	25.42326164	25.03422737	25.68896484	24.74201202	25.00453186	25.19005013	25.33919334	25.11517334	25.52662468	25.79029465				5	5	5	28.2	28.2	28.2	21.21	0	22.091	1537100000	74	O43665	O43665	Regulator of G-protein signaling 10	RGS10	433
29.29351234	28.72478104	28.65628624	28.99908447	29.07801056	28.68772507	27.97081757	28.77586555	28.35144424	29.10774231	28.63249397	28.77077293	28.37558937	28.84652138	28.90638542	28.59338188	28.27967644	28.97822952	28.59828949	28.97675514	29.49817467				7	7	7	17.6	17.6	17.6	50.75	0	164.5	17396000000	197	O43670	O43670	BUB3-interacting and GLEBS motif-containing protein ZNF207	ZNF207	434
24.0694828	23.76466179	23.96780777	23.75765991	23.79114151	25.27426529	24.80000877	23.78346825	24.26649475	24.78301811	25.15846252	24.0083847	24.96912575	24.10725212	24.43192482	25.14569283	24.4058094	24.22000122	24.93934631	24.31444359	23.1346302				4	4	4	21.2	21.2	21.2	21.75	0	12.839	813280000	19	O43674	O43674	NADH dehydrogenase [ubiquinone] 1 beta subcomplex subunit 5, mitochondrial	NDUFB5	435
26.91570282	26.30961227	26.07555389	26.351511	26.0371418	26.24867439	26.11036301	25.92831802	26.07732773	26.37447929	26.22366905	26.09621429	26.46555328	26.49988937	25.99287033	26.22650146	26.31447792	26.07398224	26.00041199	26.02049446	25.84529495				3	3	3	28.6	28.6	28.6	11.402	0	12.219	2761700000	64	O43676	O43676	NADH dehydrogenase [ubiquinone] 1 beta subcomplex subunit 3	NDUFB3	436
25.3092823	24.28686714	24.24495888	24.54957199	24.60280609	23.8715477	23.76425552	23.88836861	23.5079689	22.26107025	24.10725212	23.96181679	24.24314499	24.64471436	23.87117195	23.9221611	24.3464489	24.10165405	22.56502342	24.48628044	20.86939049				2	2	2	27.6	27.6	27.6	8.7341	0.00094215	3.9755	604340000	17	O43677	O43677	NADH dehydrogenase [ubiquinone] 1 subunit C1, mitochondrial	NDUFC1	437
26.53520966	26.13029861	25.80427361	26.05475807	25.6959362	25.53726959	25.62786865	25.40330887	25.34129906	26.43052101	25.63903809	25.78339195	25.92478943	26.18618202	25.53869247	25.67852592	26.02835655	25.89485741	25.86964226	26.13094711	25.66459656				5	5	5	42.4	42.4	42.4	10.921	0	17.574	2220100000	96	O43678	O43678	NADH dehydrogenase [ubiquinone] 1 alpha subcomplex subunit 2	NDUFA2	438
27.73013687	27.61940002	27.74900055	27.55024719	27.65737724	27.73046112	27.74136925	27.65389824	27.55830002	28.0624485	27.80008316	27.58197403	27.68672371	27.6749897	27.57773209	27.71751213	27.66492271	27.89023781	27.79575539	27.68545341	26.88669586				10	10	10	44.3	44.3	44.3	38.792	0	43.844	7880700000	157	O43681	O43681	ATPase ASNA1	ASNA1	439
28.64612389	28.89599609	28.51791954	28.62589073	28.55621719	29.02456284	27.87981987	28.1362381	28.29797745	28.54303551	28.27985382	28.50111961	27.9307785	28.80516624	28.27030563	27.95648575	28.35737228	28.12415695	27.76515388	28.37885857	28.35590363				4	4	4	6.5	6.5	6.5	122.37	0	9.6245	12687000000	20	O43683	O43683	Mitotic checkpoint serine/threonine-protein kinase BUB1	BUB1	440
30.46109581	30.14916229	30.02643776	30.34042931	29.83100128	30.12706375	30.05374908	30.09748077	30.01038742	30.33607101	30.25732422	30.07507896	30.06342506	30.29603195	29.801548	30.19636345	30.17996979	30.10324669	30.29471779	30.30942917	30.45522881				14	14	14	59.1	59.1	59.1	37.154	0	217.14	44267000000	567	O43684	O43684	Mitotic checkpoint protein BUB3	BUB3	441
33.49464417	33.22245026	33.00048065	33.25715637	32.97903442	33.05969238	32.96104431	32.80096817	32.77890015	33.53797531	33.2046051	33.10155487	33.13919449	33.31216431	32.80351257	32.9615097	33.0199585	32.9540062	32.97137833	33.21041107	32.7478714				67	67	48	74.3	74.3	53.8	104.85	0	323.31	3.4583E+11	3689	O43707	O43707	Alpha-actinin-4	ACTN4	442
25.38617134	24.23564148	24.85884857	24.14701462	24.35743141	24.5844574	24.64943695	24.56505775	25.13418198	25.53978729	24.86990166	24.86325073	24.63787842	24.49978256	24.43192482	24.59286118	24.55584526	24.73686028	24.91383171	24.31886292	23.23143578				4	4	4	23.6	23.6	23.6	24.212	0	7.5913	963070000	46	O43708	O43708	Maleylacetoacetate isomerase	GSTZ1	443
26.09137917	25.7888279	25.82177162	26.02892685	25.94920158	25.93849564	25.9088707	25.66817284	25.54229736	26.17394257	25.89571381	25.96868706	25.9642868	25.85131454	25.7358551	25.98596191	25.61854553	25.92460823	25.95242691	26.03349113	24.75287056				6	6	6	33.1	33.1	33.1	31.88	0	28.967	2227200000	97	O43709	O43709	Probable 18S rRNA (guanine-N(7))-methyltransferase	WBSCR22	444
27.72858238	27.40576172	27.30782509	27.75709915	27.6486969	27.48654175	27.5086956	27.49632835	27.59583855	27.4581852	27.20162964	27.53630638	27.19497871	27.83821869	27.57701111	27.47258759	27.5780201	27.62742233	27.47072792	27.67606544	27.7943306				24	24	24	39.6	39.6	39.6	85.852	0	163.85	7640300000	289	O43719	O43719	HIV Tat-specific factor 1	HTATSF1	445
28.8422718	28.28303719	28.5555954	28.53967476	28.45438576	28.66264915	28.74730492	28.48631096	28.63464165	29.01400948	28.61185837	28.546978	28.78914452	28.64351082	28.4889183	28.62836266	28.68267822	28.72230721	28.81411934	28.77699661	28.53526878				23	23	23	37.1	37.1	37.1	91.35	0	115.31	15368000000	230	O43747	O43747	AP-1 complex subunit gamma-1	AP1G1	446
24.50342751	22.69257736	23.44581795	21.93017387	23.07162666	23.62945366	23.81685066	23.36826324	23.32168579	24.06652832	23.64207268	22.89302444	23.90600586	22.49035072	23.30785942	22.95757103	23.14229965	22.91435242	23.4127388	22.81833267	20.65548134				3	3	3	22.4	22.4	22.4	29.176	0	22.744	358460000	28	O43752	O43752	Syntaxin-6	STX6	447
26.04026031	25.56261444	24.94024277	25.52261925	25.18967247	25.12951279	25.32831001	24.86159706	24.86296844	25.71003914	25.51677132	25.24263573	25.43396378	25.65056038	24.48621941	24.99632263	25.36862946	25.10809135	25.11195564	25.37099266	24.95611				2	2	2	10.3	10.3	10.3	25.455	0	7.5958	1541000000	23	O43759	O43759	Synaptogyrin-1	SYNGR1	448
27.3572464	27.2193737	26.78793144	27.31068611	26.90873337	26.69789886	26.84780693	26.42478371	27.51803398	23.84764099	26.36773109	26.83641434	26.29914856	27.30434608	26.81506729	27.17083359	27.33296013	26.99345207	27.14549828	27.69192314	27.17550468				4	4	4	17	17	17	24.81	0	9.0271	4946600000	23	O43760	O43760	Synaptogyrin-2	SYNGR2	449
28.76878738	28.4025116	28.22163391	28.59612274	28.6468792	28.30269241	28.03202057	28.66769981	28.23054695	27.81200981	28.22940254	28.76597595	27.91090775	28.81732559	28.47560501	28.55288696	28.2515564	28.56550789	28.47657204	28.41643143	28.76284409				11	11	11	37.4	37.4	37.4	34.063	0	55.275	13573000000	365	O43765	O43765	Small glutamine-rich tetratricopeptide repeat-containing protein alpha	SGTA	450
27.68478584	27.19159508	27.18574715	27.34104347	27.51622963	27.06630325	26.76749229	27.30321503	27.01903152	25.62547302	26.88215446	27.21224594	26.72247124	27.6456089	27.44347954	26.96521187	26.88588142	27.29998779	27.16182899	27.29070282	27.6005249				10	10	9	75.2	75.2	66.1	13.389	0	28.504	5686300000	189	O43768	O43768	Alpha-endosulfine	ENSA	451
30.00611115	29.85140038	29.7165966	29.8194294	29.7734623	29.82784081	29.71112442	29.85390091	29.58665276	30.2660656	30.01518059	29.87220573	29.73033142	29.90109825	29.61377335	29.97213173	29.93550873	30.02221107	30.02366447	29.99023628	29.27233124				26	26	26	56.6	56.6	56.6	62.942	0	213.07	35834000000	737	O43776	O43776	Asparagine--tRNA ligase, cytoplasmic	NARS	453
27.73930931	27.75289536	27.73097992	27.44616508	27.50741005	27.95986176	27.83255577	27.74085426	27.84421921	28.32675934	28.07841682	27.57542419	28.0799427	27.88971519	27.40794945	27.61090851	27.86396027	27.61245537	27.82353401	27.69385147	26.88971519				27	27	27	30.1	30.1	30.1	131.98	0	78.507	8196900000	171	O43795;Q9UBC5	O43795	Unconventional myosin-Ib	MYO1B	454
25.52073288	24.72525597	24.65222931	25.03132629	24.87309837	24.69864082	24.21859741	24.61329842	24.38876915	24.59189224	24.82784081	25.12301254	24.88664818	25.08602142	24.57253647	24.60110474	24.62700653	24.99027443	24.57790375	24.67109299	24.06027412				4	4	4	42.9	42.9	42.9	13.596	0	20.12	1023400000	19	O43805	O43805	Sjoegren syndrome nuclear autoantigen 1	SSNA1	455
25.50036049	24.95393562	25.49625206	25.01192856	24.82551384	25.23158264	25.32158279	25.23761177	25.67130852	25.47472382	25.76903343	25.01983833	25.78917694	25.31160545	24.88976097	25.4779377	24.94476318	25.19569206	25.30785942	25.3448925	25.40034676				11	11	11	44.6	44.6	44.6	34.566	0	26.485	1571100000	62	O43808	O43808	Peroxisomal membrane protein PMP34	SLC25A17	456
29.52557564	29.23758507	29.18364334	29.45000458	29.30280113	29.06229401	29.17600441	29.03341293	29.20962334	29.81523514	29.37985039	29.41979027	29.31771088	29.41334724	28.99938011	29.31641769	29.37716293	29.39964294	29.39703369	29.46172142	29.17355156				16	16	16	81.1	81.1	81.1	26.227	0	70.958	24576000000	340	O43809	O43809	Cleavage and polyadenylation specificity factor subunit 5	NUDT21	457
27.31337166	26.91307831	26.57198715	26.98706818	26.87431717	26.68418312	26.6607132	26.71279716	26.8646698	27.22655678	27.0083847	26.9518261	26.49165726	27.07479858	26.56729317	26.58218956	26.79203415	26.822258	27.00560379	26.90460587	26.86396027				9	9	9	27.3	27.3	27.3	45.283	0	24.25	4453700000	107	O43813	O43813	LanC-like protein 1	LANCL1	458
26.4236145	26.23761177	25.82427597	26.0403862	26.25304604	26.12768364	26.17790031	26.21475029	26.24963188	26.28709602	26.11112022	26.17763519	25.78144264	26.17358017	26.11693954	26.31889725	26.20245171	26.4180088	26.50498772	26.11261177	25.77115059				13	12	12	25.9	25	25	86.131	0	37.193	2745600000	34	O43815	O43815	Striatin	STRN	459
27.28700829	26.75773621	26.71030235	26.90839005	26.85305214	26.75264168	26.68525314	26.68271065	26.64430237	26.90816116	26.74470901	26.75008774	27.17978096	26.98272324	26.90586853	26.85281372	26.92739296	26.97224236	27.15913582	27.1188221	27.63290977				10	10	10	27.2	27.2	27.2	51.84	0	53.459	4787800000	150	O43818	O43818	U3 small nucleolar RNA-interacting protein 2	RRP9	460
25.09691811	25.8776207	25.8560257	26.0872364	26.13856316	25.74522209	25.76357269	25.98617744	25.79039574	25.66166496	25.28132248	25.77793694	23.61268044	25.70279312	26.10579491	25.80321503	25.79488754	25.94364548	25.7624836	25.84522438	26.83110619				6	6	6	44.7	44.7	44.7	29.81	0	99.314	2336200000	113	O43819	O43819	Protein SCO2 homolog, mitochondrial	SCO2	461
26.68992424	26.41895866	25.75246239	26.3679142	26.37388229	26.1716156	25.90648842	25.75281906	25.89113045	26.33046532	26.05214882	26.0117569	26.22821045	26.07948494	25.68840599	26.19520378	26.2909317	26.08407593	26.25837517	26.5059433	26.62631035				9	9	9	23.7	23.7	23.7	76.107	0	37.234	2774700000	142	O43823	O43823	A-kinase anchor protein 8	AKAP8	463
24.49643517	23.79530907	23.55086327	23.67841911	23.60433388	23.48775291	23.72889328	23.77052116	24.15938759	24.10269547	24.2359333	23.91488075	23.95233727	24.10581589	23.63167572	23.42636871	24.23987198	23.83508873	23.799366	23.96314049	23.59968758				4	4	4	15.9	15.9	15.9	46.36	0	11.406	562880000	21	O43826	O43826	Glucose-6-phosphate translocase	SLC37A4	464
28.71561432	28.59775734	28.57614517	28.66424561	28.77121353	28.68240929	28.67714119	28.74573517	28.64495468	28.92087746	28.83016968	28.60636139	28.64171982	28.64842224	28.43674469	28.35951042	28.30986404	28.42666435	28.19535446	28.45041847	28.29245949				13	13	13	45.2	45.2	45.2	42.183	0	66.654	14528000000	228	O43837	O43837	Isocitrate dehydrogenase [NAD] subunit beta, mitochondrial	IDH3B	465
28.27652931	28.22568321	28.09159088	28.14506149	28.10529518	28.2129879	28.22953987	28.0350666	28.14501381	28.57913589	28.391819	28.27244186	28.21729469	28.44308472	27.99938011	28.25705338	28.25988388	28.34844971	28.20466423	28.22843933	28.16173363				25	25	25	25.4	25.4	25.4	131.7	0	114.43	11508000000	291	O43847	O43847	Nardilysin	NRD1	466
29.92535591	29.7124691	29.5074482	29.81506729	29.46021843	29.82206154	29.65447807	29.37110901	29.50742912	29.698246	29.87132454	29.48636818	29.76840782	29.73824692	29.43755913	29.65751457	29.58555984	29.6836319	29.72383881	29.62427139	29.30105591				22	22	22	69.5	69.5	69.5	37.106	0	318.62	30900000000	472	O43852	O43852	Calumenin	CALU	467
27.90982056	27.26713753	27.25250435	27.37906456	27.54067421	27.51960945	27.55164146	27.3358593	27.49052429	27.67444992	27.36177063	27.61554527	27.60731316	27.73524857	27.43332672	27.25475883	27.62477684	27.16758347	27.41143036	27.6790905	27.12080002				16	16	10	36.6	36.6	24.7	58.951	0	44.529	6587600000	107	O43865	O43865	Putative adenosylhomocysteinase 2	AHCYL1	468
22.95533752	23.15829277	22.82849884	23.12839508	23.14881516	22.90172195	22.56420898	23.4284153	22.92148781	21.5303669	22.81813812	23.41092873	22.88295174	23.86834717	22.96787834	22.83699608	22.85098457	22.88166428	22.77735901	22.69905472	22.7283535				5	2	2	4.8	1.7	1.7	122.95	0.0018038	3.1361	305820000	4	O43896	O43896	Kinesin-like protein KIF1C	KIF1C	471
26.00791359	25.76093674	26.68284416	26.3905735	26.40322685	25.05063438	26.62658882	26.36663055	26.58677673	26.67546082	26.77404404	26.39777184	25.96408844	26.18296623	26.11255264	26.38770103	26.04410172	26.27040291	26.26828003	26.19882393	26.14707184				9	9	9	20.9	20.9	20.9	50.282	0	27.503	3083300000	44	O43913	O43913	Origin recognition complex subunit 5	ORC5	472
26.76293945	26.43249893	26.14945793	26.56534767	26.12768364	26.11919785	26.26513481	25.76306534	26.12988663	26.3521862	26.44960022	26.33308029	26.25925636	26.72364235	25.98222351	26.1696682	26.54779434	26.30093002	26.58734894	26.60413551	25.9281826				4	4	4	35.8	35.8	35.8	12.517	0	8.3415	2957100000	28	O43920	O43920	NADH dehydrogenase [ubiquinone] iron-sulfur protein 5	NDUFS5	473
24.21830177	24.77374268	24.68517303	24.68479919	24.82711411	24.70651436	24.59781456	24.92297745	24.68255043	25.38271332	25.4653492	25.16698837	25.06537819	24.74606705	24.48664856	24.96772003	24.98228836	25.23165512	24.74832153	25.06389809	22.72549057				3	3	3	25.3	25.3	25.3	17.42	0	9.3719	1099600000	22	O43924	O43924	Retinal rod rhodopsin-sensitive cGMP 3,5-cyclic phosphodiesterase subunit delta	PDE6D	474
26.20890236	26.12839127	26.47855568	26.35652351	26.20110703	26.54779434	26.59434319	26.46833611	26.80611992	27.22232437	26.86997223	26.45131493	26.95015907	26.23176575	26.23432541	26.52513123	26.50101471	26.50416946	26.64485168	26.32659721	26.16859627				13	13	13	44.5	44.5	44.5	50.377	0	42.084	3514800000	111	O43929;CON__Q2YDI2	O43929	Origin recognition complex subunit 4	ORC4	475
27.65136719	26.90758896	26.97268105	27.17121506	26.88506699	26.94335556	27.04479027	26.7863121	26.79761124	27.43857002	27.24961472	27.17025948	27.41239929	27.18876839	26.99312973	26.93337059	27.04009247	26.93988419	26.87888336	27.26158905	26.54375839				20	20	19	50.9	50.9	49.6	71.689	0	82.252	5157200000	207	O60216	O60216	Double-strand-break repair protein rad21 homolog	RAD21	476
27.9063282	27.71692276	27.66675186	27.78899002	27.67539406	27.75512695	27.76768112	27.35758209	27.44505882	28.16925621	27.67707443	27.5747757	27.78444099	27.95759392	27.45387459	27.86005783	27.68251038	27.77379227	27.90890503	27.97530746	27.76951218				28	27	27	31.9	31	31	119.26	0	89.278	8452700000	251	O60231	O60231	Putative pre-mRNA-splicing factor ATP-dependent RNA helicase DHX16	DHX16	477
27.11475754	26.37014389	26.50453377	26.5886364	26.35959435	26.49559593	26.29797745	26.50638199	26.18837166	25.89242744	25.37517548	26.27072334	26.40587425	26.16482353	26.09711838	26.60837173	26.29768181	26.45809174	26.65362549	26.45288658	25.18922043				3	3	3	22.1	22.1	22.1	21.474	0	18.017	3252900000	66	O60232	O60232	Sjoegren syndrome/scleroderma autoantigen 1	SSSCA1	478
24.51153374	24.22309875	24.73075867	23.86523628	24.41899109	24.74770737	24.67168617	24.40872765	24.75434875	25.22162437	25.2746563	24.41176987	25.32374763	24.23044586	24.37212181	24.72910118	25.0871563	24.68490601	24.87445831	24.59331894	23.4402504				10	10	10	11.5	11.5	11.5	160.6	0	17.797	957790000	32	O60244	O60244	Mediator of RNA polymerase II transcription subunit 14	MED14	479
28.19540024	28.30438995	28.51803398	28.01733398	28.48200798	28.60236549	28.61715889	28.50657845	28.34786034	28.84846306	28.76809311	28.38479805	28.56201744	27.85566902	28.26221657	28.65611649	28.48849678	28.49769783	28.63342857	28.51355934	27.84433746				16	16	15	54.2	54.2	50.4	40.925	0	80.725	13368000000	188	O60256	O60256	Phosphoribosyl pyrophosphate synthase-associated protein 2	PRPSAP2	480
30.4279232	30.12386131	29.96609306	30.21326637	30.15797997	30.11805344	30.06085205	30.0083847	29.99131775	30.07686424	29.95601654	30.01251984	30.11631966	30.2536087	30.02841568	29.95850754	30.12669563	30.20116234	30.07239914	30.191782	29.83306885				53	53	38	50.6	50.6	39.1	121.9	0	323.31	41743000000	879	O60264	O60264	SWI/SNF-related matrix-associated actin-dependent regulator of chromatin subfamily A member 5	SMARCA5	482
28.19680786	27.97530746	27.72637367	28.06219101	27.77599144	28.00233269	27.78612518	27.69318581	27.78948784	28.16863441	28.1287365	28.01515388	27.8080864	27.93803406	27.39419365	27.95188141	27.77987862	27.72682953	28.02432632	28.27119637	28.3035202				34	34	33	39.3	39.3	38.6	146.2	0	190.41	9579700000	301	O60271	O60271	C-Jun-amino-terminal kinase-interacting protein 4	SPAG9	483
22.05295372	25.48009682	26.73039627	25.91042709	26.15094948	25.26191139	26.63726997	21.91453171	25.42867088	26.10775185	27.22398186	26.25154686	26.31674004	21.98659134	25.4214325	26.04395676	25.80702972	25.89518166	24.10932732	20.37672997	21.83495903				6	6	6	2.5	2.5	2.5	304.81	0.0065979	2.0992	2184100000	12	O60281	O60281	Zinc finger protein 292	ZNF292	484
25.56112862	25.30368423	25.07206154	24.99351692	25.20847511	25.12892342	25.18691826	25.41222191	24.92329407	25.32855034	25.39492989	25.04951286	25.01665306	25.23907089	25.17115784	25.01145935	25.01996422	25.15653419	24.89795303	25.07834625	26.03281975				21	11	9	26.6	13.7	10.7	109.49	0	37.451	1419300000	95	O60282	O60282	Kinesin heavy chain isoform 5C	KIF5C	485
27.3933754	26.92953873	27.11336708	26.87981987	26.98891068	27.00688744	27.08840942	26.95149231	26.91227913	27.22444153	27.04687309	26.75684547	27.10868835	27.07897758	26.80020523	26.9197979	27.13887596	26.92852211	27.0506134	27.18791962	27.07551384				30	30	30	16.8	16.8	16.8	254.39	0	59.157	4997900000	140	O60287;REV__Q5T5N4	O60287	Nucleolar pre-ribosomal-associated protein 1	URB1	486
23.86731148	23.0098877	22.61804581	23.11935234	23.32923508	22.90451813	23.10752487	23.21418571	22.16017151	23.08908081	22.61313057	22.53654099	23.18198395	22.65577888	22.45202637	23.48701668	23.18504333	21.14660835	22.94667435	22.6289196	20.64884758				2	2	2	5.4	5.4	5.4	60.752	0.0039841	2.489	232710000	2	O60291	O60291	E3 ubiquitin-protein ligase MGRN1	MGRN1	487
25.92356682	25.8028698	25.22055435	25.65121841	25.81274414	25.42780685	25.15811539	25.65058708	25.14918709	22.16087151	25.27710724	25.09494591	25.08090973	26.18669128	25.42937279	25.49075508	25.69029808	25.25320816	20.71632385	25.94710541	21.41592979				3	3	3	2.9	2.9	2.9	194.61	0	7.995	1270700000	20	O60292	O60292	Signal-induced proliferation-associated 1-like protein 3	SIPA1L3	488
22.32506752	23.3649292	22.31215858	22.9565258	23.3269062	22.71588326	22.42682838	22.85889626	22.23172188	21.53835106	22.62265587	22.83186531	21.73698425	23.2367363	22.65719986	22.60161591	21.48369026	22.39068604	22.44505882	22.38863754	22.86126518				7	7	7	3.5	3.5	3.5	226.35	0.00057383	4.2271	239400000	16	O60293	O60293	Zinc finger C3H1 domain-containing protein	ZFC3H1	489
24.76172256	24.44354248	24.66025162	23.88072968	23.6775589	24.89730644	25.56182861	24.94565582	24.81019592	25.38066673	25.10908699	24.35917473	25.75669289	23.11165237	24.53005219	24.90481186	24.05796242	24.664814	24.77901459	23.86787605	25.69091034				5	5	5	11.4	11.4	11.4	75.601	0	12.095	1087300000	37	O60294	O60294	tRNA wybutosine-synthesizing protein 4	LCMT2	490
27.74470901	27.59462929	27.56463623	27.73840904	27.54561615	27.50967789	27.54958725	27.66050911	27.59334755	27.73911667	27.52432442	27.45340538	27.80488968	27.77787399	27.63996315	27.71056557	27.68498611	27.74098396	27.67242813	27.65259933	27.59605217				40	39	39	35.2	34.7	34.7	171.29	0	127.64	7630900000	294	O60306	O60306	Intron-binding protein aquarius	AQR	491
27.90953445	27.90207672	27.77906418	27.93230057	27.91854858	27.92382622	27.94982529	27.79222107	27.96834755	28.1763134	28.01350403	27.85198021	28.02896881	28.12849045	27.70140648	27.95293808	28.03731918	27.9472065	27.92665672	27.9903183	27.69245529				30	30	30	37.2	37.2	37.2	111.63	0	104.58	9428600000	323	O60313	O60313	Dynamin-like 120 kDa protein, mitochondrial;Dynamin-like 120 kDa protein, form S1	OPA1	492
24.22044373	25.03603172	24.55759811	24.82118797	24.9556675	24.31782722	24.73050117	25.01605797	25.21263695	21.77346039	24.61795616	24.93782234	23.92759514	24.98984146	24.59866524	24.46101379	24.96481514	24.95349312	25.04930496	24.98163414	23.8854847				7	7	7	5.1	5.1	5.1	218.4	0	7.301	1001000000	32	O60318	O60318	Germinal-center associated nuclear protein	MCM3AP	493
23.55508423	24.31174469	23.10592651	23.73778915	23.9196167	23.23445702	22.86831093	23.54096985	23.09182739	23.23540688	23.76435661	23.46712303	22.79582405	23.34773254	23.35326385	23.33401871	23.12140846	23.27241516	23.17401886	22.60686493	23.28093338				13	6	5	8.8	4.2	3.5	204.47	0	10.999	400710000	16	O60333	O60333	Kinesin-like protein KIF1B	KIF1B	494
28.06388855	27.97852898	27.67902374	27.72097206	27.69557762	27.64746284	27.67317009	27.42758369	27.8040905	28.04759979	28.06968689	27.94859886	28.1096859	27.99771118	27.5621624	27.83448601	27.8075943	27.83996201	27.79470253	27.93252563	27.54649925				27	27	27	52.3	52.3	52.3	92.902	0	104.53	8693000000	245	O60341	O60341	Lysine-specific histone demethylase 1A	KDM1A	496
27.23999786	26.97945595	26.84529495	27.08172226	26.99980927	26.86017609	26.84553528	27.28029633	26.83905983	26.91604424	27.04343414	26.92297745	26.87384796	27.17493248	27.04395676	27.00710106	26.94055748	26.99927139	27.1268177	27.1487999	27.46489906				24	24	24	25	25	25	146.56	0	90.151	5073900000	146	O60343	O60343	TBC1 domain family member 4	TBC1D4	497
25.41728592	24.25968742	24.01384544	24.55332756	24.49405479	24.41099358	24.19121742	23.92506218	24.36399269	25.18165779	24.0639801	24.30924797	24.59137917	24.92782211	24.26820946	24.18161964	24.49679947	24.13836861	24.54851341	24.84162903	24.60461617				10	1	1	66.4	7.3	7.3	15.529	0.0036745	2.6373	821860000	12	O60361	O60361	Putative nucleoside diphosphate kinase	NME2P1	498
26.67478752	26.81921577	26.8071022	26.78892708	26.62114716	26.76053047	26.99312973	26.78119278	26.97901917	27.34409523	27.07694054	26.59590912	26.49280357	27.01009369	26.45646286	26.81127357	26.94234848	26.87232208	26.75633621	26.99183273	26.86738205				17	15	15	35.4	31.4	31.4	79.187	0	96.912	4449900000	184	O60488	O60488	Long-chain-fatty-acid--CoA ligase 4	ACSL4	501
28.42310143	28.63284111	27.98766518	28.3651123	28.10529518	28.16307831	27.95443535	28.0414505	28.16973495	25.64562225	27.84941864	28.34180832	27.96884155	28.40332413	28.01791763	27.89017868	28.27466583	28.25795364	28.05439758	28.20354462	28.16834831				13	13	11	75.3	75.3	71	18.762	0	34.196	10823000000	280	O60493	O60493	Sorting nexin-3	SNX3	502
24.88427544	24.69784546	24.53427505	24.58663368	24.55777359	24.53700447	24.70165825	24.72640038	24.60178566	25.23293686	24.8314209	24.57259369	24.8116169	24.84947777	24.60399437	24.63101006	24.97412491	24.87244034	24.65436172	24.89333153	23.78086662				7	7	7	43.8	43.8	43.8	28.114	0	17.062	997310000	37	O60499	O60499	Syntaxin-10	STX10	503
28.68274498	28.38804626	28.26042366	28.59864426	28.34807014	28.40616608	28.33103943	28.0489521	28.19135857	28.88165855	28.3428669	28.33065414	28.25992966	28.53203964	28.09853554	28.41340828	28.29675293	28.32294083	28.51156235	28.44537544	28.52043343				32	32	32	54.1	54.1	54.1	102.91	0	115.21	12955000000	348	O60502	O60502	Protein O-GlcNAcase	MGEA5	504
25.11909866	25.10417557	25.48695564	24.90297508	24.60648155	25.21163368	25.13363266	25.22247124	24.99351692	25.59738731	25.29803085	24.9025135	25.12695503	25.04372597	24.69104385	25.32741928	25.23487473	25.46650124	25.00812721	25.12797928	24.67954636				7	7	7	14.9	14.9	14.9	75.34	0	25.768	1386300000	23	O60504	O60504	Vinexin	SORBS3	505
32.18346405	32.24501801	32.11113739	32.15218735	32.00771713	32.14722443	32.09471512	31.8864193	31.86038399	32.56390381	32.35466003	32.23514938	32.19680405	32.12216568	31.94443703	32.29824448	32.23332214	32.27370071	32.41837692	32.38417053	31.66458321				30	30	23	58.7	58.7	49.4	69.602	0	323.31	1.7806E+11	1848	O60506	O60506	Heterogeneous nuclear ribonucleoprotein Q	SYNCRIP	506
27.29079056	27.00881195	26.97410393	27.0625	26.79822922	27.1064949	27.04071999	26.85816193	26.85566902	27.25277519	27.10898781	26.75608253	27.17797661	27.06917381	26.6511631	27.16346169	27.05299759	27.03191566	26.98533249	27.20471191	26.49257469				14	14	14	34.2	34.2	34.2	65.521	0	30.775	5096900000	104	O60508	O60508	Pre-mRNA-processing factor 17	CDC40	507
20.28002739	22.9536705	23.21723747	22.93185616	22.49874878	23.06670952	19.3913784	18.99929047	23.50275993	23.24742508	20.15893936	23.23874855	23.97272301	21.23759651	22.75794411	23.29445839	22.99464035	23.16530418	22.93639374	20.09558296	22.15597916				7	5	5	8.4	6.7	6.7	124.71	0	12.115	265130000	29	O60518	O60518	Ran-binding protein 6	RANBP6	509
26.46424484	26.23452759	26.13811493	26.55793381	26.25947189	26.29216194	25.95433617	26.11523438	26.21068764	25.65138245	25.61834908	26.42465591	25.84054947	26.47094536	25.8712883	25.61371994	25.64628029	25.97753525	25.72559357	25.68867111	26.71947098				13	13	13	14.4	14.4	14.4	122.95	0	25.401	2647300000	60	O60524	O60524	Nuclear export mediator factor NEMF	NEMF	511
27.62449837	27.40080261	27.0163765	27.2386322	27.21687889	26.98522377	26.95991707	26.98065567	27.2110405	27.97366524	27.35598755	27.32714462	27.11921692	27.4318924	27.09033012	27.14433289	27.3259449	27.15537643	27.16930389	27.46068764	27.18470764				13	13	13	46.5	46.5	46.5	41.949	0	33.363	5843500000	138	O60547	O60547	GDP-mannose 4,6 dehydratase	GMDS	512
23.64976501	24.09410095	23.02150726	24.16875076	22.35752296	23.84450531	24.67168617	24.14771271	23.73840904	22.11855125	24.94645882	22.43321037	23.52025414	24.04017639	20.7996006	21.35469627	24.68158531	23.46151352	23.23982811	23.45178223	23.27582932				7	4	4	20.5	11.6	11.6	56.98	0.000204	5.7746	440740000	13	O60551	O60551	Glycylpeptide N-tetradecanoyltransferase 2	NMT2	513
26.30730247	25.58986664	25.59403038	26.22752953	25.72213173	25.68011093	24.97009277	25.3096981	25.18446159	25.92779922	25.79669571	25.72603607	25.80084801	25.78591347	25.55027771	25.54167747	25.7684021	25.36462784	25.63053703	25.80953407	25.78907776				9	9	9	24.8	24.8	24.8	80.684	0	37.488	1991700000	72	O60563;O60583	O60563	Cyclin-T1	CCNT1	514
26.52921867	26.19460297	26.15437317	26.1613102	26.08036041	26.22585869	26.05318451	26.20502853	26.04360199	26.51487732	25.98750114	26.13498497	26.12959099	26.39019585	25.95666313	26.10641479	26.00251579	26.18927765	26.06837463	26.30582619	26.06763649				20	20	20	24.6	24.6	24.6	119.54	0	47.829	2743500000	162	O60566	O60566	Mitotic checkpoint serine/threonine-protein kinase BUB1 beta	BUB1B	515
26.416996	26.23489189	25.51280022	25.88357544	26.06544113	25.84527206	25.90852737	26.1352005	26.13803673	26.17869949	25.97574425	25.70083809	25.94639206	26.18122292	25.57481956	25.56648064	25.98089409	25.86992455	25.68107605	25.99079323	25.87467003				16	16	16	31.7	31.7	31.7	84.784	0	48.681	2409400000	98	O60568	O60568	Procollagen-lysine,2-oxoglutarate 5-dioxygenase 3	PLOD3	516
24.96899414	25.3899498	25.23684692	25.65897179	25.58577538	25.66630554	25.51974297	25.24445152	25.3241272	25.53151131	25.21378517	25.3403492	25.24803925	25.82529449	25.26703072	25.39819527	25.33759499	25.09285164	25.21808052	25.13382912	26.25776482				6	6	6	38	38	38	28.362	0	19.193	1813700000	83	O60573	O60573	Eukaryotic translation initiation factor 4E type 2	EIF4E2	517
28.53006744	28.76198959	28.82635689	28.9842453	28.63516045	28.71999359	28.81307983	28.61754417	28.65690041	29.1391201	28.81041718	28.65335083	28.89119339	28.82238007	28.67512321	28.65894508	28.58078957	28.68006325	28.69756699	28.89475441	28.68428421				38	38	37	37.7	37.7	37	141.35	0	231.05	16690000000	470	O60610	O60610	Protein diaphanous homolog 1	DIAPH1	518
21.62367821	20.86241913	23.60093498	24.32443619	23.79916763	23.82395935	22.65595627	24.25263023	21.92730713	22.45307159	22.32189178	25.29347801	23.43163681	22.91623116	24.07634926	23.5021534	21.2980442	23.98302841	21.04720879	21.3731575	24.52528				2	2	2	9.1	9.1	9.1	28.017	0.00075743	4.0529	438420000	16	O60637	O60637	Tetraspanin-3	TSPAN3	520
24.74678612	24.04435158	25.14670372	24.73758316	25.79200935	25.63101006	25.95712852	25.82585335	25.75638771	26.1257534	26.80378151	25.96258926	26.73000717	25.71397781	26.35361671	24.82395935	25.86374855	25.96875381	24.78636169	24.5148468	25.19057655				12	12	12	21.2	21.2	21.2	85.566	0	22.732	2165300000	53	O60645	O60645	Exocyst complex component 3	EXOC3	521
21.75865555	21.66709137	23.16204834	24.29417801	24.52921867	24.01324844	22.20827293	24.71376801	18.81001854	23.23352242	23.45199013	24.7536869	23.40379715	21.1169281	22.06570625	21.79598236	19.2461834	23.0494957	20.55693245	22.88790321	23.25558472				3	3	3	5.8	5.8	5.8	93.303	0.0031808	2.7943	361550000	18	O60658	O60658	High affinity cAMP-specific and IBMX-insensitive 3,5-cyclic phosphodiesterase 8A	PDE8A	522
27.36402702	26.96344948	26.54763222	27.02770424	26.73660278	26.80820847	26.71148491	26.93629456	26.85221863	27.24680901	27.44750404	26.65499115	26.64003181	27.07846832	26.34568787	26.51468086	27.04447746	26.45074844	26.56415749	26.94782066	26.59405899				11	11	11	43.5	43.5	43.5	47.074	0	79.714	4472900000	127	O60664	O60664	Perilipin-3	PLIN3	523
22.9069767	23.58726311	23.98320198	23.59696198	23.90756607	23.95482445	23.91287231	23.81068611	23.76567268	24.58198929	24.03590584	24.20284462	24.27852631	21.60548592	23.4299469	23.64899826	23.32855034	23.68923187	24.04426956	23.40587425	21.84790421				2	2	2	11.7	11.7	11.7	31.827	0	14.128	507620000	14	O60671	O60671	Cell cycle checkpoint protein RAD1	RAD1	524
26.87794876	26.94257164	26.87431717	26.70001793	26.74752808	27.04572678	26.99107552	26.99862671	27.23187447	27.33670998	27.40015221	26.85780525	27.19055939	26.44922256	26.8475666	27.35178185	27.16163635	27.34036446	27.42958069	27.21521187	26.05521393				12	12	12	29.6	29.6	29.6	59.902	0	39.078	4951700000	110	O60678	O60678	Protein arginine N-methyltransferase 3	PRMT3	525
28.83569145	28.67444992	28.53032875	28.72598457	28.40007019	28.65253067	28.65782166	28.28290558	28.52649117	28.85075951	28.78749657	28.41098595	28.44450569	28.7515564	28.2019577	28.3506012	28.52544594	28.47359467	28.40060043	28.70908737	28.21683121				13	13	7	27.1	27.1	13.2	60.029	0	88.53	15456000000	344	O60684	O60684	Importin subunit alpha-7	KPNA6	526
27.43722153	27.54517365	27.43459892	27.45763779	27.35354996	27.33892059	27.60872459	27.50445747	27.43880844	27.97147369	27.86118126	27.40112877	27.61013412	27.64711952	27.33398438	27.54760361	27.61259651	27.34231758	27.49434471	27.4760685	27.31751633				17	17	17	48.6	48.6	48.6	55.023	0	82.511	6986000000	229	O60701	O60701	UDP-glucose 6-dehydrogenase	UGDH	527
28.27092934	27.92925644	27.49434471	27.71966743	27.65594673	27.57888222	27.3867321	27.35296059	27.30399895	28.0623455	27.50332069	27.48868752	27.76951218	27.84547615	27.3627739	27.59313202	27.89619827	27.5886364	27.53192711	27.77712059	27.68845749				21	21	21	31	31	31	108.17	0	108.81	7887600000	261	O60716	O60716	Catenin delta-1	CTNND1	528
24.73722267	24.58152962	24.03582191	24.20142365	24.14507103	24.09022903	24.43853951	23.8700428	24.02106667	24.1633091	24.02495956	24.22457123	24.4434166	24.46743584	23.91743279	24.18790054	24.35036659	24.54657364	24.31271362	24.25544357	24.06175804				5	5	5	23.2	23.2	23.2	31.938	0	14.81	732960000	29	O60725	O60725	Protein-S-isoprenylcysteine O-methyltransferase	ICMT	529
25.31478882	21.05116844	25.40778732	20.98349762	24.18691826	25.14476013	24.73603439	23.66514015	23.93364143	24.80439758	25.76759338	24.69434166	24.98698044	22.49060249	24.07700157	25.04639435	24.665411	24.66443443	25.11676025	24.91725159	24.72655678				7	2	2	64.6	29.2	29.2	12.823	0	37.087	993530000	25	O60739	O60739	Eukaryotic translation initiation factor 1b	EIF1B	530
28.56561661	28.48776817	28.2296772	28.68137169	28.55186081	28.34422302	28.31319809	28.43666649	28.3577919	28.5439949	28.25673866	28.59953117	28.08400536	28.652771	28.17064285	28.52301598	28.5317421	28.64907455	28.6650238	28.66020393	28.7182312				21	21	19	38.7	38.7	34.7	58.47	0	73.407	13578000000	281	O60749	O60749	Sorting nexin-2	SNX2	531
28.02279282	27.79085541	27.7940197	27.74451637	27.2571888	27.61203384	27.78069305	27.51938438	27.7325325	28.30295372	27.92484665	27.8978138	28.12149239	27.82971573	27.50013351	27.64175415	27.53652954	27.7356987	27.69856071	27.58749199	26.30167961				11	11	11	45.4	45.4	45.4	29.634	0	58.801	7896000000	123	O60762	O60762	Dolichol-phosphate mannosyltransferase subunit 1	DPM1	532
27.40884209	27.61259651	27.74547768	27.77517509	27.84080124	27.8143959	27.44403267	27.6853199	27.5693531	27.88034439	27.64711952	27.84248161	27.3452816	27.83128738	27.92495918	27.75779915	27.60667801	27.78811836	27.79544449	27.87853241	28.07055664				25	25	25	36	36	36	107.89	0	149.01	8753000000	340	O60763	O60763	General vesicular transport factor p115	USO1	533
24.2694931	24.27753258	24.32889175	24.34218025	24.35029793	23.69561768	24.1611557	24.29914856	23.68206787	24.55098152	24.48179245	24.17127228	23.91113663	24.27781677	24.24278069	23.99438095	26.71973228	24.18381691	24.33939743	24.21704483	23.59274864				2	2	2	21.9	21.9	21.9	15.139	0	12.12	887200000	41	O60783	O60783	28S ribosomal protein S14, mitochondrial	MRPS14	534
24.89605904	23.68078041	23.1682148	22.95990753	23.85395622	23.70450974	24.07993317	24.09659576	24.50257874	24.44360542	23.85519409	24.4186039	24.52951622	23.5184536	24.16530418	23.33197021	24.25767517	24.25161934	23.84143829	23.90370941	24.5985527				5	5	5	17.3	17.3	17.3	53.818	0	17.273	642870000	36	O60784	O60784	Target of Myb protein 1	TOM1	535
26.2393074	25.69654655	25.52593803	25.80343628	25.54330254	26.01867104	25.74960136	25.67973518	25.97561264	26.04678917	26.11131859	25.72179413	26.0371418	25.42255592	25.63031578	26.16551399	25.8457737	25.85348129	25.88957596	25.88855362	24.75399208				14	14	14	31.4	31.4	31.4	70.755	0	39.978	2137500000	77	O60826	O60826	Coiled-coil domain-containing protein 22	CCDC22	536
28.20918083	27.46053123	27.15518379	27.69657326	27.39198303	27.31328392	27.08060455	27.06681633	26.97224236	27.82171059	27.26140976	27.45034027	27.3960743	27.61988831	27.28779984	27.21512032	27.42758369	27.33628464	27.2800312	27.77486229	27.44758415				10	10	10	52.5	52.5	52.5	30.472	0	63.746	6947300000	238	O60828	O60828	Polyglutamine-binding protein 1	PQBP1	537
25.80183411	25.74798965	25.80052757	25.70342827	25.92018509	25.60181427	25.57432747	25.39813042	25.57562637	26.15470123	25.71017075	25.65831757	25.88899612	24.91319275	25.39640045	25.76060677	25.93350601	25.52022362	25.93039513	25.91168594	25.0745945				7	7	5	41.3	41.3	34.3	18.273	0	52.327	2015800000	105	O60830	O60830	Mitochondrial import inner membrane translocase subunit Tim17-B	TIMM17B	538
25.67406082	24.61133003	24.79689407	24.74391365	24.57195854	24.6063118	24.85219574	24.31492805	24.46269989	24.56767082	24.55561066	24.04234886	24.2588253	24.70028305	24.60303116	24.41306114	24.07520676	20.67676353	24.2311058	24.49868774	23.84009361				2	2	2	12.4	12.4	12.4	19.258	0.00020101	5.343	831980000	23	O60831	O60831	PRA1 family protein 2	PRAF2	539
28.73114204	29.15790939	29.00391579	29.05258369	28.97618103	29.08820724	28.93536758	28.85881233	28.91689873	29.45379639	29.12452698	29.1415329	29.10464668	29.00501442	28.83557129	29.05760193	29.02138901	28.99806213	29.19861221	29.0587883	29.2750206				24	24	24	51	51	51	57.673	0	197.1	20666000000	387	O60832	O60832	H/ACA ribonucleoprotein complex subunit 4	DKC1	540
29.74438858	29.46645546	29.29112053	29.60420609	29.4400177	29.41707611	29.27348709	29.28321457	29.14884758	29.72044945	29.35575676	29.35508347	29.37590027	29.58817291	29.30693436	29.45861626	29.54683113	29.43503571	29.5994072	29.76509094	29.57620049				43	43	43	37.8	37.8	37.8	138.83	0	203.77	26957000000	495	O60841	O60841	Eukaryotic translation initiation factor 5B	EIF5B	541
28.90532303	28.53137016	28.02954865	28.26123047	28.86673355	27.92258072	27.72097206	27.703125	27.59605217	27.43332672	27.86496353	28.40993309	28.23073006	28.38327408	28.42546463	28.44015503	28.02242279	28.4675827	27.87114716	27.93994141	28.7892704				4	4	4	30.4	30.4	30.4	16.368	0	81.571	11809000000	180	O60869	O60869	Endothelial differentiation-related factor 1	EDF1	543
26.00990105	26.05893326	25.62374496	25.93494606	25.82114029	25.68616295	25.16534233	25.58092499	25.57216072	25.26008224	25.51141167	26.04218292	25.43166924	25.85131454	25.89626694	25.46204567	25.37911415	25.62892532	24.96569633	25.568367	25.86192703				12	12	12	36.1	36.1	36.1	45.373	0	43.057	1922100000	98	O60870	O60870	DNA/RNA-binding protein KIN17	KIN	544
23.17479515	23.27255821	23.25666618	23.14485359	23.25796127	22.04126358	23.25753021	22.8080368	23.16071129	23.12283134	23.2273941	22.80846786	23.03508377	23.49777412	22.51641083	23.26585007	22.83601379	22.69661522	23.30103493	23.46176338	22.69104385				3	3	3	3.9	3.9	3.9	125.57	0.0012839	3.4071	318730000	3	O60879	O60879	Protein diaphanous homolog 2	DIAPH2	545
28.47838593	28.58143616	28.5784874	28.353508	28.60960579	28.71852493	28.92951012	28.58416176	28.93988419	29.28709602	29.08217812	28.58616829	29.12794876	28.71404266	28.68260956	28.6624794	28.84269142	28.66864777	28.91803551	28.6624794	28.66986275				16	16	16	52.7	52.7	52.7	45.745	0	190.45	17864000000	375	O60884	O60884	DnaJ homolog subfamily A member 2	DNAJA2	546
28.50172806	27.98744774	27.95299339	28.16734314	27.93399048	27.89070129	27.87273407	27.73143387	27.75391579	28.22384453	27.83978081	27.80267334	27.93629456	28.22393608	27.83575249	27.86195183	28.07428741	27.93736076	27.88215446	28.20559692	27.99474716				24	24	18	19.8	19.8	16.6	152.22	0	54.855	9908900000	246	O60885	O60885	Bromodomain-containing protein 4	BRD4	547
26.54071808	25.81855774	25.93869591	26.49555016	25.68126297	26.48641777	27.59277725	27.20247078	26.70622444	27.13819313	27.55610847	26.9755249	26.68819237	26.30150604	26.19766235	26.66030502	26.48435974	26.66952515	26.55205154	25.91237068	25.6547451				3	3	3	29.6	29.6	29.6	19.116	0	35.542	3839900000	79	O60888	O60888	Protein CutA	CUTA	548
21.95200729	23.40353584	23.70112801	23.7470417	24.42438316	24.39969635	24.29066849	23.78536415	22.49504471	24.70059967	24.025383	24.32223701	24.28171158	24.06151009	23.72650337	24.08553505	24.48603439	24.21348953	24.28065109	23.99343109	22.78612328				5	5	5	25.7	25.7	25.7	31.691	0	10.898	619960000	20	O60921	O60921	Checkpoint protein HUS1	HUS1	550
28.89562035	28.16791725	27.91210747	28.22871399	28.01025391	27.75474548	27.87226295	27.80679512	27.69079018	28.28418541	28.15078545	28.02464294	27.81677628	28.35005379	28.02300453	27.20461845	27.88599777	27.96548653	28.13124084	28.1866436	28.01918983				9	9	9	64.8	64.8	64.8	14.21	0	50.976	10019000000	163	O60925	O60925	Prefoldin subunit 1	PFDN1	551
24.10197449	23.59023666	23.27923393	24.28079224	22.93490028	23.65567398	23.29684067	23.85880089	23.77776146	23.69678497	23.87811279	23.93364143	23.79084206	23.95251465	23.85813713	23.91415215	24.20582962	23.01150894	24.01214027	23.64647293	23.66654968				3	3	3	33.3	33.3	33.3	13.952	0.00019763	4.9809	501540000	6	O60927	O60927	Protein phosphatase 1 regulatory subunit 11	PPP1R11	552
26.55786133	26.45866966	26.03275681	26.51666641	26.10827065	26.24172783	26.25394821	26.21948433	26.15742111	26.32084274	26.2501564	26.01915932	26.4045105	26.2990799	26.19225311	26.22949409	26.3578167	26.48890114	26.44810295	26.52454948	26.01290894				20	20	20	35.3	35.3	35.3	84.958	0	45.538	2998700000	110	O60934	O60934	Nibrin	NBN	553
25.80074883	25.7810173	25.75542068	25.72379875	25.70337486	26.10391617	26.41905403	25.72179413	26.19080353	26.93235779	26.26079941	25.98596191	26.20553207	25.84548759	25.71035576	26.26212692	25.8439064	26.04920197	26.22508621	26.18629456	26.63478088				15	15	15	32.8	32.8	32.8	68.556	0	38.135	2595600000	81	O60942	O60942	mRNA-capping enzyme;Polynucleotide 5-triphosphatase;mRNA guanylyltransferase	RNGTT	554
25.41144562	25.57629013	25.70790863	25.65804482	25.758955	26.49266624	26.17837524	26.10585594	26.41528702	26.13306427	26.55236053	25.62438583	26.51977348	25.21992683	26.18199921	25.75281906	26.01767349	25.76943588	25.82276917	25.70764542	25.8866024				12	12	12	28.2	28.2	28.2	82.64	0	75.224	2463700000	135	O75027	O75027	ATP-binding cassette sub-family B member 7, mitochondrial	ABCB7	555
24.19084167	23.56755447	23.9717598	23.61110497	24.20097542	23.73531151	22.99488258	23.6724968	23.84632492	24.04535294	23.53421593	23.5302906	23.37491035	23.46051407	23.41403008	23.59957504	23.08064842	23.49923515	23.56999016	23.60817528	24.14748001				8	8	8	7.6	7.6	7.6	120.87	0	29.909	508800000	36	O75044;P0DMP2;P0DJJ0;Q7Z6B7	O75044	SLIT-ROBO Rho GTPase-activating protein 2	SRGAP2	556
22.38070297	21.36200523	21.92239189	20.42529488	23.83373833	21.75787163	23.32429886	23.80242729	23.70661926	21.48953819	23.36479568	21.26080132	23.58462906	22.10472679	22.5261364	22.26008606	20.87801361	22.25769043	21.21334076	21.7228241	22.95947838				5	3	3	3.4	2.6	2.6	211.1	0.0038394	2.6047	142070000	4	O75051	O75051	Plexin-A2	PLXNA2	557
22.72246933	20.85119247	21.00353622	21.75372696	22.93971443	21.35229301	20.61898804	20.87470245	20.66045952	21.56747818	22.72667694	21.46203804	21.33714485	21.74825096	21.97675323	21.10578346	20.22006798	21.57823753	20.49022865	20.88039398	22.19913483				4	4	4	9.7	9.7	9.7	56.149	0.00057803	4.4138	80286000	6	O75052	O75052	Carboxyl-terminal PDZ ligand of neuronal nitric oxide synthase protein	NOS1AP	558
23.40704346	20.38227463	22.41807747	22.79390144	21.60932922	23.07105446	21.77490997	21.50585175	22.40028191	22.72434044	22.40069962	22.52178764	22.57739067	20.97488976	22.33621788	23.58485794	21.2728138	22.22591019	20.77848434	22.62831879	22.11795616				4	4	4	9.3	9.3	9.3	99.995	0.0039813	2.4862	149240000	2	O75061	O75061	Putative tyrosine-protein phosphatase auxilin	DNAJC6	559
22.22591019	21.80155563	22.69485283	22.13172722	22.94003677	22.60711288	23.10607147	22.81704521	23.62299156	22.97010994	23.83727646	22.41555214	23.20444298	22.21297646	22.89380264	20.34131241	22.16456604	22.11279869	22.63453674	22.33284378	22.48336983				3	3	3	11	11	11	46.432	0	10.228	199700000	4	O75063	O75063	Glycosaminoglycan xylosylkinase	FAM20B	560
30.20815849	29.93803406	29.74696732	29.96788025	29.92082024	29.81092262	29.72591972	29.67259789	29.60033035	30.22733688	29.89473915	29.82310867	29.92733574	30.0349884	29.76550293	30.01238632	30.04166031	29.8310318	29.98087311	30.05930519	29.7669239				29	29	29	64.2	64.2	64.2	66.193	0	323.31	37561000000	707	O75083	O75083	WD repeat-containing protein 1	WDR1	561
23.81802177	21.48018265	23.27027893	23.48689461	23.52145195	23.40275574	21.81118774	23.66828156	22.91777992	22.38179016	20.97603226	23.03072929	23.36171913	23.42278099	22.99757195	23.43948936	22.91374969	22.91823387	21.51219559	22.99770927	22.81727982				6	6	6	8.6	8.6	8.6	100.38	0	8.796	304130000	25	O75113	O75113	NEDD4-binding protein 1	N4BP1	563
26.53434944	26.39806557	26.23118019	26.56265831	26.52263451	26.22916412	25.98491859	26.3025341	26.27018929	26.2447052	25.96338272	26.21473122	26.13251686	26.44338417	26.47353172	26.27691078	26.39145851	26.3407383	26.40037918	26.46215439	26.80513573				22	22	19	22.3	22.3	20.2	160.9	0	56.102	3194100000	124	O75116	O75116	Rho-associated protein kinase 2	ROCK2	564
27.01286507	26.70543289	26.51612473	26.70001793	26.54234314	26.39507675	26.44063187	26.36048126	26.52722168	26.8707943	26.62198639	26.54895592	26.52462387	26.86785316	26.4952755	26.3393631	26.33185005	26.49987411	26.32235718	26.60356903	26.21202469				26	26	22	28	28	24.7	141.06	0	79.125	3680200000	173	O75122	O75122	CLIP-associating protein 2	CLASP2	565
24.22685051	24.25875282	23.99688148	24.073246	23.83807373	24.31118965	24.48769188	24.32765961	23.63367271	23.509058	23.22724724	24.06718636	23.89790726	24.52862358	23.90343475	23.60025597	24.08025932	23.74396324	23.88380814	24.10677338	24.09289169				6	6	6	9.1	9.1	9.1	78.855	0	8.6262	674170000	15	O75127	O75127	Pentatricopeptide repeat-containing protein 1, mitochondrial	PTCD1	566
30.03104782	29.9079895	29.61955643	29.86387253	29.74210739	29.62015152	29.78206825	29.61759567	29.66609192	29.95781517	29.87408257	29.5911541	29.74038887	29.89000511	29.48763466	29.80495071	29.92648697	29.78450394	29.9046917	30.03616714	29.61630058				20	20	19	46.6	46.6	44.9	60.13	0	122.24	34233000000	478	O75131;O95741;Q9UBL6	O75131	Copine-3	CPNE3	567
25.95480156	28.62404442	24.76283836	26.86608505	28.56241798	28.401577	25.93465424	28.5796032	28.83466721	24.55783272	28.30608559	26.16909409	26.07913971	25.85359955	28.39631844	28.4667263	26.38643456	26.18746567	24.85157585	25.89388657	28.11257172				7	7	7	22.6	22.6	22.6	56.571	0	8.8494	8512200000	29	O75143	O75143	Autophagy-related protein 13	ATG13	568
25.23278999	24.70767212	25.08050346	25.15734482	25.55385399	25.76488876	25.38347244	25.44714165	25.75195122	25.37643433	24.75169563	25.37534142	26.24773216	24.08147812	26.05179596	25.17752075	26.03382683	25.66340256	25.5114727	25.12636566	24.4064579				13	13	13	16.9	16.9	16.9	119.39	0	25.838	1588700000	39	O75146	O75146	Huntingtin-interacting protein 1-related protein	HIP1R	569
25.78877831	25.51373291	25.37775803	25.82808304	25.12064171	24.91970825	25.21426773	25.10529518	24.79044533	23.67206383	24.62438583	25.93075752	24.7882061	25.57735634	25.26924324	24.83614922	24.78800583	24.32319832	25.16963005	25.03737259	25.54589653				11	11	11	8	8	8	206.94	0	18.639	1560300000	42	O75147	O75147	Obscurin-like protein 1	OBSL1	570
27.96063423	27.73350334	27.33713531	27.78917694	27.56187248	27.52410126	27.20106888	27.17626572	27.16585922	27.84703064	27.42173767	27.38038635	27.31198692	27.70872498	27.48914719	27.26140976	27.43857002	27.4464798	27.3512764	27.57708359	27.80451965				28	28	25	35.7	35.7	32.7	113.68	0	83.994	6915400000	253	O75150	O75150	E3 ubiquitin-protein ligase BRE1B	RNF40	571
23.55449867	21.50309372	21.62724113	22.17802238	22.30390739	22.44331551	22.28635979	22.85249138	22.18542671	20.70483398	23.03236771	22.49792099	21.35692787	22.86075401	22.3678112	21.13232422	22.70733643	22.62825203	22.20433807	23.64801025	23.1616478				5	3	3	6.6	4.7	4.7	120.77	0	8.6752	189920000	16	O75151	O75151	Lysine-specific demethylase PHF2	PHF2	572
28.00174332	27.5986805	27.12474823	27.74509239	27.42710304	27.23781204	27.15557098	27.08101082	26.97508812	27.76875496	27.03538132	27.43444061	27.41134834	27.76135445	27.30399895	27.13084793	27.58935165	27.38286209	27.48523712	27.67215919	27.7207756				17	17	17	29.4	29.4	29.4	89.13	0	73.129	6699600000	208	O75152;A0A1B0GTU1	O75152	Zinc finger CCCH domain-containing protein 11A	ZC3H11A	573
28.97287178	28.78821182	28.53389549	28.77420235	28.65382957	28.71122169	28.61943436	28.48431396	28.58838654	28.81982422	28.76891327	28.65475082	28.51495171	28.95388031	28.49354362	28.34168053	28.42037201	28.49788857	28.35401154	28.50115776	28.10114288				37	37	36	38.3	38.3	37.8	146.67	0	174.91	14903000000	484	O75153	O75153	Clustered mitochondria protein homolog	CLUH	574
24.2706356	24.42950058	24.53635216	24.22449684	24.25104141	24.50154495	23.5886364	23.74765587	24.88110352	24.91861725	24.1695919	24.15406418	24.9955883	24.02098274	24.49765396	24.4453125	24.37510872	24.5847435	24.05026054	24.2709198	22.93998337				13	10	9	13.2	11.3	10.2	135.25	0	28.251	754400000	41	O75155	O75155	Cullin-associated NEDD8-dissociated protein 2	CAND2	575
26.04508209	25.73771286	25.97031212	26.04531097	25.40681648	26.07506371	26.22626305	26.13386917	26.2945652	26.01648331	26.11640358	25.66592598	26.25060844	25.5880928	25.35555077	26.08316422	25.6563282	25.82624054	26.03359604	26.19368172	25.28559685				23	23	23	13.6	13.6	13.6	254.41	0	46.458	2340800000	86	O75165	O75165	DnaJ homolog subfamily C member 13	DNAJC13	577
22.5520134	24.05796242	21.99154663	24.19595528	23.54882622	22.72265244	24.55666351	24.75011253	23.64074898	24.2401619	23.70598602	23.89726067	23.85195732	24.84186935	24.87778473	23.49558067	24.41854095	25.25292015	23.92868042	23.64240265	23.80074883				7	7	7	11.9	11.9	11.9	104.94	0	10.651	762610000	17	O75170	O75170	Serine/threonine-protein phosphatase 6 regulatory subunit 2	PPP6R2	579
27.50028419	27.06012917	26.8411026	26.98076439	26.64842224	26.71017075	26.85293388	26.49600792	26.52824974	27.07050514	26.97059631	26.7113533	26.84074211	26.97618103	26.60540771	26.55527496	26.63879013	26.70859337	26.5747757	26.76179886	26.7205143				11	11	11	17.3	17.3	17.3	81.871	0	37.163	4622300000	119	O75175	O75175	CCR4-NOT transcription complex subunit 3	CNOT3	580
28.03726768	27.8224411	27.68872452	27.79971123	27.71220589	27.73853683	27.66986275	27.46878624	27.43666649	28.03191566	27.82923317	27.81360054	27.79761124	27.86667442	27.57924271	27.8228054	27.86266136	27.70490646	27.82408142	27.80032921	27.20741463				30	30	18	16.6	16.6	11.1	274.25	0	92.331	8199100000	237	O75179	O75179	Ankyrin repeat domain-containing protein 17	ANKRD17	581
22.73119545	21.82244301	22.17986107	22.56083107	20.9790287	21.30670166	21.58380318	20.94573593	22.91585159	22.26796532	21.61863136	21.91089821	20.99095535	21.62466431	21.28466606	20.81131554	20.61250114	21.45267296	22.03178787	22.9515152	23.06952286				3	3	3	3.4	3.4	3.4	133.06	0.00020842	6.384	58623000	11	O75182	O75182	Paired amphipathic helix protein Sin3b	SIN3B	582
26.20420837	25.48351479	25.29449463	25.47929573	25.23410606	25.54713249	25.5518322	25.21778488	25.92926788	25.16380692	25.56386566	25.6082592	25.33599472	25.78461647	25.09184265	25.32621956	25.73099327	25.29771614	25.06931877	25.42716789	25.08719635				8	8	8	35	35	35	36.087	0	18.252	1690600000	75	O75190;Q8WWF6;Q8NHS0;P25686	O75190	DnaJ homolog subfamily B member 6	DNAJB6	583
24.91447067	23.99144363	24.83614922	24.12943459	24.06225204	24.70329666	24.98167801	23.9996376	24.60269165	24.76222992	24.71219444	23.45136261	24.91911697	24.2041893	24.44796181	24.57294083	24.68624306	24.00290298	24.86339378	24.79644775	24.69503403				5	5	5	22	22	22	35.509	0	24.904	922280000	71	O75208	O75208	Ubiquinone biosynthesis protein COQ9, mitochondrial	COQ9	585
27.75703621	28.1640377	26.92727852	27.4919014	27.40535545	27.22167969	27.15663147	27.44663811	27.31881142	27.66329575	27.40096664	27.6685791	26.73169136	27.57657814	27.23196602	26.99798012	27.33568764	27.33696556	27.23105049	27.33994102	27.77868843				8	8	8	63.3	63.3	63.3	21.007	0	112.6	6883700000	173	O75223	O75223	Gamma-glutamylcyclotransferase	GGCT	586
27.09194374	26.75213051	26.5520668	26.97672844	26.78194237	26.6552639	26.70622444	26.86147881	26.77693367	27.18129921	26.70569611	26.70661926	26.92987633	26.97650909	26.67949295	26.71240425	26.89735222	26.99862671	26.95304871	26.87138367	26.23454475				6	6	6	29.1	29.1	29.1	23.563	0	37.701	4351600000	121	O75251	O75251	NADH dehydrogenase [ubiquinone] iron-sulfur protein 7, mitochondrial	NDUFS7	587
27.92110443	27.79439163	27.9878273	27.71220589	27.69025803	28.21951103	28.15460396	27.86419678	28.24018097	28.40782928	28.17816734	27.97328186	28.34722519	27.84104156	27.87214661	28.02923203	28.00142097	28.13437843	28.21609116	27.95088196	27.14082718				14	14	14	39.7	39.7	39.7	52.545	0	56.251	10026000000	206	O75306	O75306	NADH dehydrogenase [ubiquinone] iron-sulfur protein 2, mitochondrial	NDUFS2	588
26.50136375	26.49963188	26.47795296	26.72338295	26.75531769	26.61343956	26.57111931	26.48809052	26.33517647	26.52699852	26.70292664	26.67357445	26.3891468	26.78294373	26.47875595	26.97180367	26.72129822	26.77994156	27.27301979	26.96653175	26.63837624				13	13	13	38.6	38.6	38.6	50.925	0	63.082	3941900000	171	O75312	O75312	Zinc finger protein ZPR1	ZPR1	589
22.70235443	22.50084114	22.53518867	22.26693726	22.19282913	22.70499611	21.66903496	22.20051193	22.68028831	23.1960907	22.92468071	22.58155251	23.01433945	22.74884415	21.92719841	22.44475555	22.72997093	22.68598557	22.72129822	22.28943062	21.20275497				2	2	1	5.7	5.7	3.5	42.857	0.00020076	5.2987	206390000	25	O75317	O75317	Ubiquitin carboxyl-terminal hydrolase 12	USP12	590
26.05552483	26.20247078	25.34969139	26.00292397	25.59727478	25.71560097	25.84345245	25.99905586	25.81685066	26.56035614	26.1843853	26.20620346	26.085495	26.12103653	25.66893005	25.65255928	25.87584114	25.99658012	25.94732857	25.69455528	26.12315178				8	8	8	43.4	43.4	43.4	33.742	0	19.283	2602400000	101	O75323	O75323	Protein NipSnap homolog 2	GBAS	591
26.49318504	26.03969574	25.3316288	25.51974297	25.45469093	25.71030235	25.54421616	25.81220436	25.96000481	25.9502697	24.31582642	25.81565285	25.32728195	26.09932709	25.78051758	25.16449738	25.89258957	25.41866875	25.30002213	26.06081009	25.69317245				13	13	13	21.7	21.7	21.7	84.099	0	24.228	2185100000	43	O75330	O75330	Hyaluronan mediated motility receptor	HMMR	592
28.74720764	28.84329033	28.92846489	28.63847923	28.73282433	28.9304409	28.94614792	28.7765255	29.00348663	29.79009438	29.1045208	28.98891068	29.10784149	28.95620918	28.63896179	29.02978516	28.90589714	28.94664955	29.13755798	29.0226593	27.3433342				11	11	11	66.5	66.5	66.5	21.868	0	77.43	18644000000	228	O75340	O75340	Programmed cell death protein 6	PDCD6	593
29.73308372	29.94628716	29.82731056	29.8366394	29.96677971	29.62952614	29.5063324	30.041008	29.74746323	29.3270607	29.60521317	30.05982018	29.33272552	30.05788612	29.94726181	29.65081978	29.74331284	29.93114662	29.62936974	29.67222595	30.32635307				14	14	14	63.9	63.9	63.9	12.855	0	94.839	34571000000	377	O75347	O75347	Tubulin-specific chaperone A	TBCA	594
27.68023109	26.94703865	26.68765831	27.24852943	26.86431503	26.87631035	26.85019302	26.79463959	26.80882263	26.70635605	26.97180367	26.75366211	26.89538956	27.34773254	26.77756119	27.0349617	27.322855	27.01329231	27.00549507	27.20573616	26.94346619				4	4	4	41.5	41.5	41.5	13.757	0	253.97	4898700000	120	O75348;O95670	O75348	V-type proton ATPase subunit G 1	ATP6V1G1	595
28.03343964	27.81793594	27.95665359	27.91444778	27.9719677	28.07612419	28.0520134	27.8350296	27.95438004	28.44825363	28.38886642	27.86673355	27.86342812	28.15894318	27.77636909	28.22365952	28.09466553	28.03412247	28.31799126	28.2644558	27.48377609				14	14	12	45.9	45.9	41.4	49.301	0	73.831	9938500000	156	O75351	O75351	Vacuolar protein sorting-associated protein 4B	VPS4B	596
26.20739555	26.51050758	26.67505646	26.72806168	26.3938179	26.61778831	26.82310867	26.53027534	26.80661201	27.25943565	27.31103325	26.31349182	27.79495049	26.45798111	26.80857658	26.83195305	26.73892403	26.59363174	26.52744484	26.30138397	27.03632545				4	4	4	21.1	21.1	21.1	26.638	0	13.54	4123800000	40	O75352	O75352	Mannose-P-dolichol utilization defect 1 protein	MPDU1	597
30.22986031	30.18447113	29.89345169	30.28779984	29.94712257	30.01278496	29.95947456	29.7634449	29.74647141	30.63581848	30.07137489	30.02854729	30.14976883	30.21477318	29.77318001	29.76225853	30.07686424	29.87107468	29.91641426	30.1674633	30.04348755				14	12	12	49.2	42.2	42.2	39.617	0	251.79	41101000000	530	O75367	O75367	Core histone macro-H2A.1	H2AFY	598
26.05521393	26.50987244	26.57030869	26.19942284	26.29547501	26.41556168	26.2256012	26.51245308	26.26856613	26.74919128	26.5042305	27.10049057	25.97701073	26.8872757	25.9858532	26.42022896	26.39206505	26.36831284	26.72351265	26.72364235	25.36559677				7	7	7	78.9	78.9	78.9	12.774	0	35	3486900000	73	O75368	O75368	SH3 domain-binding glutamic acid-rich-like protein	SH3BGRL	599
30.93065262	30.72533417	30.42612457	30.76018143	30.63105392	30.56619835	30.4010067	30.47759438	30.39100075	30.74310303	30.53231812	30.48346901	30.48231506	30.81474686	30.36264801	30.40436172	30.5483017	30.52131271	30.36327553	30.53788185	30.18777657				110	103	100	63.9	61.6	59.9	278.16	0	323.31	57430000000	1512	O75369	O75369	Filamin-B	FLNB	600
23.81215668	22.68639183	23.48787498	23.6320076	22.3109951	24.05440712	22.3384037	23.22737885	23.47184372	24.03027534	22.7936039	23.25824928	23.89605904	23.81450462	22.935009	22.91420555	22.20734978	23.23656082	23.55027771	23.59000778	24.34475708				6	6	6	3.9	3.9	3.9	270.21	0	11.71	377200000	24	O75376	O75376	Nuclear receptor corepressor 1	NCOR1	601
23.69381142	22.69839668	20.78256989	22.95748329	22.28815651	22.47775841	23.19952393	22.89043045	22.85414696	22.26585007	22.71122742	22.57588577	22.52032471	23.07687187	22.76623917	22.84544373	23.23299599	22.64107895	22.73539543	22.71906281	23.30688667				2	2	2	23.4	23.4	23.4	16.397	0.00020371	5.748	258560000	18	O75379	O75379	Vesicle-associated membrane protein 4	VAMP4	602
25.12178802	24.8075943	24.17919159	24.86083794	24.34448624	24.21563911	24.58359528	24.84704208	24.98480988	25.58812141	22.5347538	24.91592979	25.75536919	24.06890869	25.0961132	24.72343445	21.34624863	25.01869202	25.07508469	24.70835686	27.97847366				7	7	7	60.5	60.5	60.5	13.711	0	31.99	1543800000	25	O75380	O75380	NADH dehydrogenase [ubiquinone] iron-sulfur protein 6, mitochondrial	NDUFS6	603
26.87513924	26.54504204	26.23428917	26.8659668	26.59163666	26.41431999	26.26579666	26.13149643	26.24878311	27.0674324	26.23582458	26.61680794	26.6015873	26.60257912	26.20637131	26.14980698	26.57571411	26.57114792	26.50398827	26.33897209	26.6790905				9	9	9	44	44	44	41.236	0	96.785	3521400000	102	O75381	O75381	Peroxisomal membrane protein PEX14	PEX14	604
30.57839775	30.65625381	30.73868179	30.63547134	30.50237274	30.78760529	30.82835579	30.89915466	30.75405884	31.25850296	31.19835472	30.56047058	31.16961479	30.60752487	30.72378922	30.73085022	30.51709366	30.80900574	30.74238205	30.48135376	30.903759				19	19	19	57.1	57.1	57.1	51.712	0	224.17	71802000000	768	O75390	O75390	Citrate synthase, mitochondrial	CS	605
25.30309296	25.02081299	24.29417801	24.64564896	24.89346886	25.40931129	24.83059883	24.23805046	25.29887009	24.90099525	25.61178017	24.80788994	24.82157707	25.21026039	24.66617012	24.42636871	24.73794365	23.12483597	24.62628174	24.73727417	24.68002892				6	6	6	32.6	32.6	32.6	26.034	0	26.541	1062400000	42	O75391	O75391	Sperm-associated antigen 7	SPAG7	606
28.546978	28.02337456	27.842062	27.99139977	27.84308052	27.78238106	27.78718376	27.81878853	27.91854858	28.39128685	28.06830406	27.89203453	28.27604294	28.03815842	27.85531235	27.7237072	27.90913391	27.81402779	27.90454865	27.87935066	27.77178001				9	9	9	47	47	47	24.593	0	201.96	9836300000	269	O75396	O75396	Vesicle-trafficking protein SEC22b	SEC22B	608
28.18456459	28.1763134	27.97852898	28.15426636	27.94458389	28.18593597	28.07907867	27.74567032	27.83773804	28.36486244	28.11837578	27.96366882	27.87020683	28.03946495	27.81586075	28.00136757	28.0111599	28.15436363	28.08856201	28.2812252	28.10234451				25	25	25	25.8	25.8	25.8	108.8	0	114.79	10469000000	179	O75400	O75400	Pre-mRNA-processing factor 40 homolog A	PRPF40A	609
25.89119911	25.28647995	25.1096859	25.6458683	25.08626556	25.57623291	24.96974182	24.87074852	24.90384674	25.00701523	25.49008179	25.31937981	25.34418106	25.87001991	25.11826706	25.1250248	25.10317612	25.42332458	25.16553307	25.26345253	24.59542465				14	14	13	23.7	23.7	22.4	87.793	0	34.654	1483900000	72	O75410	O75410	Transforming acidic coiled-coil-containing protein 1	TACC1	610
25.90437698	25.48471451	24.9998951	25.73039627	25.66671181	25.27643204	25.22633553	25.45079613	25.37481117	25.83081627	25.5671196	25.79223251	25.55940819	25.64116287	25.18525505	25.44878197	25.47997475	25.50376129	25.65823555	25.61445045	25.42930794				9	9	9	18.7	18.7	18.7	65.568	0	20.917	1735900000	46	O75419	O75419	Cell division control protein 45 homolog	CDC45	612
22.42555237	23.79916763	23.52025414	21.75895119	23.79024506	22.12115288	22.34335518	21.34918594	24.36426163	24.29368782	24.11497498	23.93786621	24.22132874	23.99144363	20.77370834	20.74987984	23.93678856	21.21008301	20.92233467	23.90444565	23.33067322				2	2	2	1.4	1.4	1.4	114.6	0.0070743	2.0535	313880000	12	O75420	O75420	PERQ amino acid-rich with GYF domain-containing protein 1	GIGYF1	613
27.87970161	26.86667442	26.64732552	27.12099838	26.70859337	26.73104477	26.22549057	26.38121223	26.20318031	26.45037079	25.66427231	26.69856071	25.70614433	26.91216469	26.50756073	26.1810894	26.27371407	26.66180038	26.5932045	26.68525314	27.66363335				6	6	6	41.4	41.4	41.4	29.763	0	63.196	4147100000	101	O75431	O75431	Metaxin-2	MTX2	614
29.27903557	28.94962883	28.78319359	29.02960014	28.83662415	28.85132599	28.80368996	28.7852211	28.77940941	29.00619125	28.94111824	28.68498611	28.79197311	29.07691574	28.60967636	28.78917694	28.89203453	28.78303719	28.93418694	29.0328083	28.8080864				15	15	14	56.6	56.6	54.4	38.169	0	122.61	18025000000	325	O75436	O75436	Vacuolar protein sorting-associated protein 26A	VPS26A	615
27.46575546	26.7449646	26.8154335	27.23306465	27.0588932	26.54473114	26.59306145	26.61273575	26.3880291	26.55746651	26.27627373	26.78531456	26.44441223	27.06270599	26.57450104	26.92388344	26.92829704	26.99938011	26.67841911	26.90276718	26.56694603				4	4	4	36.2	36.2	36.2	6.9611	0	13.375	4105700000	40	O75438	O75438	NADH dehydrogenase [ubiquinone] 1 beta subcomplex subunit 1	NDUFB1	616
27.71345329	27.82662964	28.06352806	27.70602608	27.87759781	28.05631065	28.0856781	27.93342781	28.12371254	28.43539429	28.29127502	27.79779625	28.21284866	27.83086586	27.91085052	27.90006256	28.03469849	27.91695595	27.82359505	27.65771866	27.1132679				15	14	14	37.4	36	36	54.366	0	66.339	9843700000	223	O75439	O75439	Mitochondrial-processing peptidase subunit beta	PMPCB	617
23.73686028	23.51460648	23.93183899	23.60941505	23.90159416	23.70292664	24.0610981	23.96102142	23.90655708	24.66275215	24.31679344	23.70956612	24.31934547	23.42547226	24.30709457	23.38099861	25.04801559	23.73096657	23.47963524	23.66709137	21.872509				9	9	9	12.4	12.4	12.4	110.3	0	16.282	579250000	30	O75448	O75448	Mediator of RNA polymerase II transcription subunit 24	MED24	618
26.01480293	26.05498695	25.17885017	25.8861599	25.70698738	25.49786568	25.55171585	25.60387993	25.59428596	26.06574821	25.8612175	25.81095505	25.65641022	25.89889908	25.54921913	25.90295029	25.93995285	25.78663635	25.9281826	25.99371147	25.77981567				13	13	12	34.6	34.6	32.2	55.964	0	34.502	2126300000	66	O75449	O75449	Katanin p60 ATPase-containing subunit A1	KATNA1	619
29.24945641	29.05525017	28.68829155	28.97166634	28.76976395	28.99693108	28.85192108	28.67710876	28.94539452	29.25714302	29.01334572	28.89258385	28.87592888	29.06537819	28.64608955	28.67754555	28.92510223	28.7940197	28.86764717	29.01467514	29.12580872				23	23	22	37.4	37.4	37	60.103	0	85.418	19624000000	446	O75475	O75475	PC4 and SFRS1-interacting protein	PSIP1	620
26.39657974	25.65488052	25.49850464	25.86653328	25.63400459	25.5629921	25.34695625	25.40298462	25.41354561	25.92684937	25.54533577	25.29382896	25.78723526	25.75943756	25.67562294	25.4564476	25.72291374	25.55499649	25.91127396	25.80774117	26.14600372				11	9	9	33.3	29.9	29.9	39.171	0	19.766	2042800000	95	O75477	O75477	Erlin-1	ERLIN1	621
22.76905632	22.53186226	22.7196064	22.91916275	22.80390549	22.67740822	23.15979958	22.92065239	22.73402977	22.89908791	22.2124424	22.42408752	22.87530327	22.96292877	22.7120266	23.16254425	22.57107925	22.57128334	21.10671997	22.4247551	22.65593147				3	3	3	7.7	7.7	7.7	62.411	0	8.3234	167480000	14	O75487;Q9Y625	O75487;Q9Y625	Glypican-4;Secreted glypican-4;Glypican-6;Secreted glypican-6	GPC4;GPC6	623
28.31872368	28.45575714	28.52245522	28.2960968	28.20069504	28.60508919	28.43001938	28.33534813	28.39815521	29.08136559	28.5760746	28.46590996	28.92736435	28.28339195	28.23356819	28.69322014	28.63325691	28.61600113	28.65928459	28.60342789	27.22821045				13	13	13	55.3	55.3	55.3	30.241	0	135.25	13572000000	316	O75489	O75489	NADH dehydrogenase [ubiquinone] iron-sulfur protein 3, mitochondrial	NDUFS3	624
28.6031456	27.97366524	27.71705437	28.09002686	27.85329056	28.0065136	27.6764698	28.03427887	27.74432373	28.1273098	27.88250351	27.96587181	28.23425293	28.14053535	27.86502266	28.11961365	28.09154129	28.01653671	28.00072289	28.19704247	26.53501701				9	9	6	31.7	31.7	22.9	31.3	0	42.187	9579300000	132	O75494	O75494	Serine/arginine-rich splicing factor 10	SRSF10	625
25.4159317	24.29635048	24.28919029	24.6227684	24.84488869	23.97832108	24.24807549	24.15468216	23.91159439	21.95233917	24.21756172	24.36359215	24.75801468	24.72878838	24.15305901	24.13241768	24.35326385	24.22066498	24.13672638	24.65976143	24.44392204				7	7	7	38.3	38.3	38.3	23.565	0	17.49	812060000	37	O75496	O75496	Geminin	GMNN	626
24.15081406	24.26226997	23.70218658	23.98032761	23.82026291	23.90242195	24.14949799	23.44177055	23.99127007	23.95845795	24.10093307	23.91970825	23.88743973	24.06931877	20.19112206	23.23191261	23.73624229	23.75531769	23.828228	24.00821304	21.46611977				3	3	3	8.1	8.1	8.1	41.496	0.00020064	5.2847	508880000	7	O75503	O75503	Ceroid-lipofuscinosis neuronal protein 5	CLN5	627
28.75008774	28.37264442	28.29057121	28.4499855	28.34218979	28.3533802	28.44592667	28.2983284	28.28617096	28.72734833	28.63006401	28.29548454	28.56241798	28.6190834	28.05677605	28.4106617	28.56340027	28.38459206	28.54877853	28.62996101	27.82329178				12	12	12	49.5	49.5	49.5	43.585	0	159.02	13111000000	179	O75521	O75521	Enoyl-CoA delta isomerase 2, mitochondrial	ECI2	628
22.53299141	22.04914284	23.51219559	23.47378731	23.99533081	23.98050308	21.82593155	24.8565712	22.1625042	23.96824837	23.39962387	20.58659363	23.73117447	21.81702805	23.72463226	23.97535133	22.02638817	24.65665436	24.1330452	23.98285294	24.20791626				5	3	3	13.3	9	9	38.799	0.0046336	2.3268	624080000	3	O75525;Q5VWX1	O75525	KH domain-containing, RNA-binding, signal transduction-associated protein 3	KHDRBS3	629
22.24929237	23.16166306	22.37531471	22.09123993	22.97771072	22.24237442	22.51414871	22.11391068	22.50091362	22.86162376	20.80247116	22.65665436	21.62983894	22.98933029	22.34161186	21.97253036	22.57581711	21.70865059	21.67089844	23.6413002	22.30524445				3	3	3	13.9	13.9	13.9	48.902	0	6.7275	195540000	9	O75528	O75528	Transcriptional adapter 3	TADA3	630
21.28477859	20.62604713	20.5062027	20.48376465	20.79018593	21.2791214	20.17949677	21.8321743	22.45671082	22.14898491	20.84015083	22.56980515	21.74254608	21.31539726	21.61000061	21.25470734	21.57621002	21.57869911	21.23818016	20.8931179	23.11400604				3	3	3	7	7	7	66.155	0.00020504	5.9253	111790000	23	O75529	O75529	TAF5-like RNA polymerase II p300/CBP-associated factor-associated factor 65 kDa subunit 5L	TAF5L	631
24.21630478	24.49710464	24.82633781	23.95393562	24.10053062	24.36084938	24.59667778	24.56232262	24.6444397	25.52279854	25.11386299	24.74226952	24.48080635	24.68212128	24.4299469	24.76410484	24.61571312	24.42329407	24.54126358	25.15031052	25.32896042				8	8	8	20.4	20.4	20.4	50.197	0	11.743	968420000	39	O75530	O75530	Polycomb protein EED	EED	632
27.91102219	27.40641022	28.94611931	27.25673866	27.64395714	29.227705	28.25074387	28.13970566	28.16595459	28.52361488	28.99728012	28.40434074	29.19645691	27.74284744	27.82529449	28.62693596	27.74355316	28.14038849	27.86266136	27.49312401	26.13228035				5	5	5	58.4	58.4	58.4	10.058	0	27.336	11967000000	122	O75531	O75531	Barrier-to-autointegration factor;Barrier-to-autointegration factor, N-terminally processed	BANF1	633
31.31295013	31.08948326	30.73763466	31.17676544	31.0247879	30.85244179	30.77956581	30.8951149	30.76160812	31.03603554	30.87151527	30.85942078	30.87386322	31.15134239	30.72378922	30.85192108	30.88066483	30.81573868	30.88110352	31.08499336	31.15665627				67	67	67	67.7	67.7	67.7	145.83	0	323.31	78917000000	1462	O75533	O75533	Splicing factor 3B subunit 1	SF3B1	634
30.58468246	30.30801964	30.10824013	30.37337112	30.15049553	30.19624519	29.99873352	29.90196228	29.75943565	30.46606636	30.16110802	30.19952583	30.21315002	30.41618919	30.04257393	29.84015656	30.18281364	30.15001106	29.7841301	29.98590088	29.85907936				36	36	36	50.3	50.3	50.3	88.884	0	229.75	45633000000	959	O75534	O75534	Cold shock domain-containing protein E1	CSDE1	635
24.90504265	24.25601959	24.403862	24.53605461	24.25299072	24.6000843	24.63566589	23.70767212	20.61781883	24.77976608	24.44865608	24.32120514	24.29144096	24.62327003	23.87614632	24.74990845	24.33558655	24.41267395	24.4046402	24.5929184	23.71198273				3	3	3	10.4	10.4	10.4	42.506	0.0012851	3.4236	766220000	7	O75554	O75554	WW domain-binding protein 4	WBP4	636
26.74573517	26.40270805	26.36626434	26.69218826	26.33145714	26.58348083	26.2436161	26.28813553	26.4314785	26.97322845	26.36188698	26.50704765	26.2823658	26.58147049	26.11777115	26.32901192	26.45329475	26.27401733	26.45863914	26.56726456	26.50765228				9	9	9	38.7	38.7	38.7	34.404	0	36.841	3364600000	157	O75569	O75569	Interferon-inducible double-stranded RNA-dependent protein kinase activator A	PRKRA	637
24.57894135	24.45738602	24.32237434	24.48191452	23.84182167	24.86759377	24.18955994	24.19182014	24.5759449	24.68346024	24.64488029	24.55999184	24.6041069	24.56621933	24.21785927	24.41202736	24.63356018	23.88985443	24.67022896	24.42937279	23.55824089				6	6	6	10.3	10.3	10.3	89.864	0	9.8828	831090000	19	O75582;O75676	O75582	Ribosomal protein S6 kinase alpha-5	RPS6KA5	638
22.55260277	23.01775932	20.50049782	22.30296898	21.12923431	21.66475105	21.80554008	21.47635078	21.21720695	21.25601768	21.99962044	21.20461082	22.51725197	21.13908195	21.46780777	21.74747276	20.37979317	21.51644135	21.35399818	20.93128014	23.13933372				4	4	4	13.4	13.4	13.4	28.424	0.0070874	2.0714	87439000	5	O75586	O75586	Mediator of RNA polymerase II transcription subunit 6	MED6	639
23.8133316	24.3973465	24.00795746	24.72972298	23.47654915	24.72707558	24.76075935	23.93903351	23.6568737	24.48597336	23.31202126	24.20657539	24.1613102	23.96824837	23.62488747	24.3663311	24.25096893	24.64949226	23.99757195	24.48265457	24.66866112				14	14	14	4.3	4.3	4.3	513.63	0	16.409	694260000	18	O75592	O75592	E3 ubiquitin-protein ligase MYCBP2	MYCBP2	640
28.78503418	28.61161232	28.55237579	28.47030067	28.5013485	28.54653549	28.67013359	28.44915962	28.5789547	29.53963852	28.93660355	28.8086071	28.70315742	28.72634125	28.39509201	28.62801361	28.50899696	28.49216843	28.70582771	28.71017075	28.41808128				6	6	6	60.1	60.1	60.1	19.343	0	258.45	15667000000	241	O75607	O75607	Nucleoplasmin-3	NPM3	641
26.97180367	26.76850319	25.90591431	26.66315842	26.34313011	26.19217682	26.59135056	26.53814316	26.45754433	26.26622581	26.81628799	26.5724926	26.26223373	26.82541656	26.31368256	26.02738762	26.17516136	26.32218552	25.7358036	26.15616798	26.79538345				8	8	8	67.8	67.8	67.8	24.669	0	37.23	3353400000	87	O75608	O75608	Acyl-protein thioesterase 1	LYPLA1	642
24.98763275	24.93120766	24.17089081	24.82065201	24.70898819	23.93894386	24.43695068	24.13727379	24.27170372	24.866745	24.6288414	24.36058235	24.22464561	24.71329498	24.23586082	24.61616325	25.00371742	24.47165871	24.70672417	24.8657074	24.30723381				8	8	8	26.1	26.1	26.1	48.349	0	8.9043	891360000	33	O75616	O75616	GTPase Era, mitochondrial	ERAL1	643
24.2898941	25.57424164	26.14542198	24.82303619	25.04685211	26.21089172	26.65744591	25.8757	26.32020569	26.46721649	26.45257187	24.84450531	26.91877556	24.36412811	25.7577858	26.31603241	25.49859619	25.3790493	25.97901917	24.5764637	21.71669388				2	2	2	15	15	15	24.074	0	20.531	2122500000	74	O75629	O75629	Protein CREG1	CREG1	644
31.28195572	31.26517105	31.29082298	31.26164436	31.15243149	31.34265518	31.30116653	31.24462128	31.37585831	31.59876823	31.54033089	31.27990913	31.53547287	31.27919006	31.14619064	31.36968422	31.33564568	31.36869621	31.40303993	31.38453102	31.04335594				102	102	102	57.8	57.8	57.8	244.5	0	323.31	1.0184E+11	2118	O75643	O75643	U5 small nuclear ribonucleoprotein 200 kDa helicase	SNRNP200	645
26.65608215	27.26615524	27.79816818	27.7203846	27.94681549	27.55968666	27.35640717	27.6936512	27.43976021	28.16973495	27.57434273	27.85346985	27.23744774	27.72676468	27.75417137	27.68210793	27.36260605	27.50982857	27.57556915	27.32825851	28.87129402				13	13	13	67.6	67.6	67.6	31.444	0	65.896	8184800000	246	O75663	O75663	TIP41-like protein	TIPRL	647
22.60824203	21.53309631	20.94663811	21.45332527	22.4552803	20.86481667	21.48978806	21.80778122	22.87175369	22.28803253	22.42141914	22.1909008	22.38570213	21.45588303	21.81889915	22.37750626	21.7073307	22.2713623	22.63254166	22.2854805	22.04272461				8	8	8	9.4	9.4	9.4	116.67	0	14.088	283490000	9	O75665	O75665	Oral-facial-digital syndrome 1 protein	OFD1	648
24.95526695	25.02647972	24.89017868	25.26079941	24.79506111	24.61885262	24.80675888	24.53034973	24.67653656	24.89430237	24.72801018	24.74457932	24.74468231	25.27646828	24.73096657	24.81567764	24.85619164	24.7863121	24.93858528	24.99075127	24.71434402				7	7	7	23.3	23.3	23.3	52.988	0	8.3987	1174200000	26	O75674	O75674	TOM1-like protein 1	TOM1L1	649
24.57403946	26.15751839	25.66158295	26.55730629	25.96763229	26.19700623	26.02396584	25.64828491	25.79297829	26.56855583	26.2892971	26.30612183	26.26920891	25.91791153	25.66579056	25.67731667	26.12008858	26.15630341	26.23055649	25.48910141	26.57530975				11	11	11	34.3	34.3	34.3	41.45	0	43.388	2746100000	90	O75683	O75683	Surfeit locus protein 6	SURF6	650
25.73088837	26.19132996	25.8596077	26.1550293	25.71738052	25.91093063	25.84407425	26.15826988	26.00793457	25.62427521	25.89108467	25.94089317	25.62978745	26.42638397	26.21765518	25.93014717	26.09581184	26.27284241	26.36738014	26.27173996	26.56990242				10	10	7	22.5	22.5	16.1	52.642	0	29.415	2677200000	64	O75688	O75688	Protein phosphatase 1B	PPM1B	651
28.16987801	28.00822449	27.83563042	28.07239914	27.91119385	27.99991608	28.11555099	27.95582199	27.69278717	27.90058136	28.07393074	27.79327583	28.19573021	28.12479782	27.93505859	27.96460533	28.0239563	28.17049789	28.22894287	28.06527519	28.15547371				46	46	46	21.1	21.1	21.1	318.38	0	158.02	10041000000	297	O75691	O75691	Small subunit processome component 20 homolog	UTP20	653
30.30508614	30.11060715	30.05620766	30.13136292	29.87213135	30.09043121	30.0895462	29.76030731	29.79764175	30.40314293	30.20244789	29.95892143	30.30443382	30.12065125	29.89459419	29.88880157	29.91270828	29.89249802	29.79971123	29.95656967	29.33300209				37	37	37	40.3	40.3	40.3	155.2	0	323.31	39307000000	718	O75694	O75694	Nuclear pore complex protein Nup155	NUP155	654
25.31309509	24.95260429	24.82303619	24.98333168	24.72458076	25.16407585	24.67793465	24.78166771	24.2908783	25.43726921	24.97871399	24.38679695	25.10988426	25.28443336	24.8903656	24.95872307	24.94846535	24.96035957	25.11052132	24.93777657	24.80833054				6	6	6	12.3	12.3	12.3	39.641	0	10.231	1171000000	36	O75695	O75695	Protein XRP2	RP2	655
26.84971619	26.69604301	26.20858574	26.5889225	26.53503227	26.35264015	26.35479355	26.0521698	26.27854347	26.5903511	26.40658951	26.36639786	26.19403839	26.57159615	25.9253788	26.11330795	26.38256454	26.01588821	26.09301376	26.62268448	25.69338608				16	16	16	18.9	18.9	18.9	125.97	0	24.505	3066100000	86	O75717	O75717	WD repeat and HMG-box DNA-binding protein 1	WDHD1	656
24.8802166	25.55417633	25.65594673	25.6288414	25.81386948	25.26463509	26.32623672	25.35756493	26.13141823	26.74778366	26.48019028	25.77688217	26.37137413	25.52978516	25.90662575	25.09466553	25.88790321	26.14779091	25.36972809	25.52534103	24.25414658				12	12	12	38.9	38.9	38.9	46.561	0	53.341	2086400000	64	O75718	O75718	Cartilage-associated protein	CRTAP	657
24.82079887	24.76258469	24.8517189	24.39584541	24.46494484	25.01605797	24.80360985	24.8764267	24.89272881	24.58657646	25.23513031	24.82556152	25.33268738	24.86287308	24.80444717	25.02783012	24.80030441	25.36459541	24.76587486	25.22438622	23.80173683				11	7	7	19.8	14.2	14.2	74.761	0	21.044	1123100000	28	O75746	O75746	Calcium-binding mitochondrial carrier protein Aralar1	SLC25A12	658
26.37888336	26.36342621	26.70740891	26.76091003	26.43680763	26.4591713	26.53198624	26.27218437	26.34251976	27.06424904	26.42513657	26.63754654	26.87044334	24.60167313	26.44524956	26.71109009	26.33444405	26.68685722	26.6224041	26.62366104	26.48185349				9	9	9	34	34	34	39.008	0	27.255	3487100000	90	O75787	O75787	Renin receptor	ATP6AP2	660
27.86738205	27.27213097	27.05341339	27.43499756	27.31328392	26.93247032	27.01913834	26.76192474	27.0496788	27.49731827	27.27843666	27.22038841	26.92240906	27.49312401	26.93438339	26.93786621	27.20433807	27.11485672	27.0524807	27.36711311	27.14024162				13	13	13	46.2	46.2	46.2	33.395	0	42.134	5596200000	140	O75792	O75792	Ribonuclease H2 subunit A	RNASEH2A	661
27.91769409	27.30103493	27.0039959	27.43133545	27.17731094	27.04916	26.99420929	26.89908218	26.756464	27.36494446	27.18933296	27.20443153	27.02844238	27.57203102	27.0175457	26.90678596	27.11008453	27.03138924	26.77278709	26.93898773	26.92229652				12	12	12	47	47	47	39.134	0	38.958	5338000000	166	O75794	O75794	Cell division cycle protein 123 homolog	CDC123	662
24.40697861	24.39001656	24.1722641	24.49777412	24.13422203	23.41299629	24.69641304	23.69200325	24.34421539	24.78626251	24.85381317	24.29740143	24.65567398	24.38060188	24.16277122	24.44158173	23.5378933	24.34184265	24.60031128	24.32759094	24.378685				6	6	6	25.1	25.1	25.1	41.833	0	18.344	807200000	25	O75818	O75818	Ribonuclease P protein subunit p40	RPP40	664
29.8000679	29.40641022	29.14126587	29.61735153	29.19255829	29.19011116	29.13848495	29.02318954	29.06779099	29.51990891	29.23224068	29.13589478	29.06802177	29.59104729	29.07178497	28.98793602	29.27315331	28.99860001	28.81170273	29.21131897	28.93215942				20	20	20	58.4	58.4	58.4	35.611	0	323.31	23818000000	560	O75821	O75821	Eukaryotic translation initiation factor 3 subunit G	EIF3G	665
28.05558586	27.74695206	27.47684288	27.91854858	28.02912712	27.54192924	27.41481972	27.53934288	27.52760887	27.39321136	27.66675186	28.03165245	27.32414436	27.96394539	27.63664818	27.80094719	27.81004906	27.83563042	27.84074211	27.71914482	28.02014542				12	12	12	50.8	50.8	50.8	29.062	0	72.781	8374700000	233	O75822	O75822	Eukaryotic translation initiation factor 3 subunit J	EIF3J	666
27.78069305	27.64862823	27.60547829	27.94167709	27.87155914	27.90213394	27.97508812	27.93803406	27.96730232	27.99107552	28.12159157	27.99900246	27.51178932	28.28753662	27.67472076	27.80224228	27.86879539	27.93730545	27.85988045	28.19910431	27.77919006				12	10	10	56	45.5	45.5	30.85	0	57.616	10592000000	161	O75828	O75828	Carbonyl reductase [NADPH] 3	CBR3	667
28.12351608	27.4835453	27.20582962	27.61981964	27.57419777	27.3179493	27.21641541	27.03380585	27.0823307	28.02014542	27.51562881	27.31906891	27.19854164	27.81353951	27.40819359	27.44426918	27.51148796	27.36026382	27.44490051	27.85537148	27.33713531				8	8	8	46.9	46.9	46.9	24.428	0	111.18	6810300000	161	O75832	O75832	26S proteasome non-ATPase regulatory subunit 10	PSMD10	668
25.02669144	24.61183739	24.66036034	24.98063278	24.72775078	24.54486465	24.62834167	24.59684753	24.69774055	25.80020523	24.62984276	24.53082657	24.31527328	25.15255547	24.99998093	24.71198273	24.85951233	24.89633751	25.05080032	25.10725212	24.82206345				6	6	6	10.8	10.8	10.8	87.116	0	27.029	1082800000	31	O75843	O75843	AP-1 complex subunit gamma-like 2	AP1G2	669
28.16533279	28.02923203	28.06028557	28.00276375	27.60477257	27.79928017	28.25205231	27.98353958	27.97350121	28.15281677	28.28029633	27.6196785	28.30595589	27.83128738	27.98070908	27.99129105	28.2619915	28.24531364	28.19751167	28.11649323	28.29026413				16	16	16	40.8	40.8	40.8	54.812	0	116.16	10283000000	307	O75844	O75844	CAAX prenyl protease 1 homolog	ZMPSTE24	670
28.15663147	28.37405586	28.13202667	28.14942932	28.04713249	28.21581459	28.31133652	28.33368492	28.41062164	28.67438316	28.62996101	28.19032288	28.22434998	28.47185135	27.89579391	28.40108871	28.45763779	28.3594265	28.38619614	28.41623116	27.84792519				18	18	17	52.9	52.9	50.7	46.659	0	79.883	12161000000	311	O75874	O75874	Isocitrate dehydrogenase [NADP] cytoplasmic	IDH1	671
22.77305794	23.31741333	23.70630264	23.21074295	23.4355526	23.45236778	22.90076447	22.90284538	24.46413422	24.28376198	23.48505211	24.31762123	24.63062096	23.70038795	23.99851799	23.79808044	23.97683716	24.11695862	24.17394257	23.51532745	23.42969131				5	5	5	19	19	19	61.863	0	16.712	529080000	47	O75879	O75879	Glutamyl-tRNA(Gln) amidotransferase subunit B, mitochondrial	GATB	672
26.75251389	26.79153824	26.93809128	26.82941437	27.06373405	26.95526695	26.85031319	27.13868141	27.25358772	26.70477295	25.93593597	26.92592239	26.63837624	26.92173004	27.17121506	26.87290955	26.82953453	27.19807434	27.17340851	26.67653656	28.0759201				9	9	9	27.2	27.2	27.2	33.814	0	26.833	5048400000	78	O75880	O75880	Protein SCO1 homolog, mitochondrial	SCO1	673
26.51713181	25.59428596	25.11112022	24.98489761	25.36275673	24.75006104	24.86169052	24.93179321	25.66725349	26.20200348	25.13676643	25.09687805	24.53694344	25.55569839	24.61526489	25.42441559	26.17917252	25.30005836	25.48809052	25.62547302	24.39040947				4	4	4	4.9	4.9	4.9	158.54	0	7.1586	1547800000	20	O75882	O75882	Attractin	ATRN	674
26.31250572	26.87478638	26.84002113	26.79711533	26.62964821	26.82432365	27.08911705	27.07275581	26.83231544	27.31241989	27.04092979	26.53645515	25.69160271	26.46256065	26.7644577	26.40522575	26.7565918	26.53642654	26.56453514	26.88121986	27.00195885				8	8	8	62.9	62.9	62.9	21	0	38.565	4361700000	96	O75884	O75884	Putative hydrolase RBBP9	RBBP9	675
24.92592239	24.26935196	24.1838932	24.67163277	24.42828751	24.34928703	24.26756668	24.54851341	24.39904404	24.51983261	24.52695274	24.73546791	24.42149734	24.60365486	24.1747036	24.71156311	24.68570709	24.6025219	24.88287735	24.8038063	24.12581253				6	5	5	14.3	12.4	12.4	58.164	0	39.04	872240000	20	O75886	O75886	Signal transducing adapter molecule 2	STAM2	676
22.89428329	22.63876152	22.52396584	23.47827721	22.57135582	22.65005112	22.61200523	22.85633278	22.64341545	23.08825684	22.47615242	20.96725655	22.39377785	22.67247391	23.09355354	22.54144096	22.92074394	22.73407173	22.63787842	21.59905243	22.66794586				3	3	3	43.6	43.6	43.6	12.074	0.0011119	3.587	222100000	3	O75896	O75896	Tumor suppressor candidate 2	TUSC2	677
26.41751099	26.1578846	26.13306427	26.45862389	26.26495743	25.77039337	26.00133514	25.9573288	25.85721207	26.47789192	25.91752434	25.87140656	25.94337654	26.36976242	26.0315361	26.23859596	26.05525589	26.02584648	26.20271492	26.3363533	26.08310318				8	8	8	19.7	19.7	19.7	64.239	0	21.447	2754400000	88	O75909	O75909	Cyclin-K	CCNK	678
25.97971725	27.02780914	26.8649044	26.6502037	26.55293274	26.8554306	26.72364235	26.66519356	26.5903511	26.31073952	26.42951584	26.44409561	26.73698997	26.65962601	26.69776535	26.76407814	26.76103783	26.9755249	26.85650063	26.52883148	27.1818676				5	5	5	25	25	25	21.614	0	31.428	4012300000	135	O75915	O75915	PRA1 family protein 3	ARL6IP5	679
24.52653503	24.69540596	23.84737587	24.69657326	22.41658401	21.55646515	24.12911987	21.8826828	23.86834717	23.46361732	24.06315804	24.16277122	22.29490662	24.90481186	24.67664528	21.59443283	21.34546471	21.94358635	25.81286621	24.47642517	24.23622513				2	2	2	1.2	1.2	1.2	237.29	0.0083626	1.9619	548870000	24	O75923	O75923	Dysferlin	DYSF	680
24.87459946	24.14094353	23.64877892	24.37006187	24.17409515	24.46014023	24.06735039	24.00718689	24.20813942	24.03439522	23.99740028	23.94395828	23.89245033	24.26642227	23.72712708	23.90242195	23.97228622	24.10173416	23.74416924	24.002388	24.33176422				4	4	3	9.4	9.4	7.1	71.835	0	17.875	664790000	35	O75925	O75925	E3 SUMO-protein ligase PIAS1	PIAS1	681
23.4155159	23.41599655	21.51593399	21.45273781	22.91235542	21.22016907	21.5288372	21.76101303	21.09905434	23.42367363	21.79443741	22.28087425	21.78219604	21.75476837	21.45681763	22.1247673	21.57241249	23.00852776	22.76362228	21.32156563	20.84357643				3	2	2	5.8	3.4	3.4	68.24	0.0039806	2.4842	24493000	2	O75928	O75928	E3 SUMO-protein ligase PIAS2	PIAS2	682
29.20932007	28.88197899	28.93699646	28.91259384	28.93840027	28.95390892	28.85513306	28.7297802	28.59544754	29.42858124	28.99393845	29.03909874	29.19666862	28.97010422	28.87809563	29.2739315	29.15491867	29.03438377	29.23781204	28.99986267	27.77026749				13	13	13	77.8	77.8	77.8	26.131	0	108.25	19308000000	351	O75934	O75934	Pre-mRNA-splicing factor SPF27	BCAS2	683
26.42807961	26.99518013	26.5687294	27.02051544	26.49921989	26.52456284	26.47830963	26.30505943	26.42462349	26.57398224	26.14907074	26.5613327	26.24563026	26.8659668	26.35024834	26.54206276	26.49390221	26.47297478	26.42038918	26.9049511	26.53269958				7	7	7	32.3	32.3	32.3	21.119	0	14.079	3912200000	79	O75935	O75935	Dynactin subunit 3	DCTN3	684
28.56710625	28.42085457	28.31954193	28.53634453	28.32513046	28.39251518	28.45638466	28.48015976	28.40718079	29.01374435	28.59885788	28.35577774	28.56579971	28.32130814	28.20377922	28.2777729	28.53863907	28.26499176	28.31613731	28.30773735	28.4719677				13	13	13	50.6	50.6	50.6	29.841	0	98.74	13156000000	215	O75937	O75937	DnaJ homolog subfamily C member 8	DNAJC8	685
27.85703468	27.58777809	27.28850555	27.4919014	27.24907112	27.59427261	27.38170815	27.15923309	27.28126907	27.62387085	27.48469925	27.34494209	27.24381638	27.82316971	27.02358627	27.37856865	27.46131134	27.41586876	27.47537422	27.66587257	27.61245537				9	9	9	47.1	47.1	47.1	26.711	0	130.62	6746200000	157	O75940	O75940	Survival of motor neuron-related-splicing factor 30	SMNDC1	686
29.28984642	29.71404266	29.65601349	29.60121536	29.62825775	29.56897163	29.65128326	29.50313187	29.56719589	29.91613007	29.65872383	29.56496429	29.73178864	29.78255272	29.40691757	29.58908272	29.72061348	29.66397285	29.7781086	29.76089478	29.38479805				11	11	11	74.5	74.5	74.5	18.491	0	68.87	30444000000	594	O75947	O75947	ATP synthase subunit d, mitochondrial	ATP5H	687
27.65737724	27.0896225	27.66682053	27.6746521	27.79079247	27.75639915	27.64175415	27.92852211	27.72018814	28.40255356	27.91090775	27.65860367	27.52790833	27.67976189	27.86195183	27.42229843	27.44600677	27.71168137	27.46964073	27.29544067	27.98923492				20	20	20	61.6	61.6	61.6	47.355	0	85.134	8641000000	270	O75955	O75955	Flotillin-1	FLOT1	688
24.01495171	23.43083954	24.51412392	23.80331421	23.67809677	24.03447914	24.05366135	24.70424652	24.16560936	24.68222809	24.9504261	23.99489975	25.19276047	24.72977448	24.23073959	24.85723495	24.51647186	23.43249893	24.25320816	23.97561264	23.92288589				14	14	14	5.6	5.6	5.6	346.9	0	23.963	758810000	29	O75962	O75962	Triple functional domain protein	TRIO	689
28.60992241	27.98353958	27.85168266	28.07546234	27.89284515	27.9479866	27.94519806	28.13965607	27.94943428	28.06342506	27.9237709	27.75970459	28.09652519	28.1476841	27.81225395	27.91410637	27.9739933	28.07862091	28.03564262	28.04671669	28.17897415				7	7	7	54.4	54.4	54.4	11.428	0	24.204	10143000000	208	O75964	O75964	ATP synthase subunit g, mitochondrial	ATP5L	690
25.17249298	25.2960701	25.01265335	19.96424103	25.05618668	24.4832077	25.07822418	25.2256012	24.57120514	26.12677765	24.89610672	24.40295029	25.49963188	24.88990021	25.23282623	25.00555992	25.11684036	24.48339272	24.80434799	24.7869606	22.03064346				8	8	7	7.1	7.1	6.7	221.62	0	8.6667	1111300000	18	O75970	O75970	Multiple PDZ domain protein	MPDZ	691
27.98440742	27.87660217	27.76761818	27.92795753	27.87993622	27.71174812	27.75436211	27.92970848	27.75206757	27.78892708	27.71161652	27.552742	27.89533234	27.86832428	27.91347885	27.75989532	27.69025803	27.94413757	27.68371582	27.86260223	27.91056442				27	27	27	24.6	24.6	24.6	152.93	0	101.51	9125100000	381	O75976	O75976	Carboxypeptidase D	CPD	692
30.03275681	30.06855965	29.88203621	29.96306229	29.8961544	30.04270363	29.95282555	29.84750748	29.92493248	30.52813148	30.38669014	30.19190025	30.13442612	30.23797226	29.62355614	30.13185501	30.1149559	30.11197472	30.16146851	30.0492115	29.72880936				15	15	15	56.4	56.4	56.4	37.432	0	257.26	42209000000	530	O76003	O76003	Glutaredoxin-3	GLRX3	693
29.20410538	29.99401855	29.84891129	30.12669563	29.90181923	29.98372841	29.94948959	30.00530815	30.06149483	30.30029297	30.12903023	30.21500397	30.24852943	30.09521866	30.11507988	29.8613739	29.99980927	30.23077583	30.21315002	30.02815247	30.29931068				20	20	20	44.9	44.9	44.9	54.972	0	174.96	41182000000	534	O76021	O76021	Ribosomal L1 domain-containing protein 1	RSL1D1	694
23.21969032	23.30563354	23.77424622	23.46985817	22.72144318	24.36218834	23.45763779	22.87363243	23.18193817	23.6292305	23.36626434	22.86744308	23.62488747	23.6738987	22.98600006	23.51496696	23.30410194	23.52540016	23.25709915	23.48049927	22.02550125				7	7	7	9.9	9.9	9.9	100.29	0.00020288	5.6336	420420000	29	O76024	O76024	Wolframin	WFS1	695
28.52510834	28.11565018	27.84254074	28.20013428	27.94564438	28.04327774	27.88965797	27.85655975	27.93567657	28.33202171	27.76021194	27.89429092	27.92354393	28.2058773	27.94664955	27.90466309	28.12514305	28.03967476	27.98869324	28.20298576	28.1757412				20	20	20	39.7	39.7	39.7	69.223	0	75.628	10125000000	195	O76031	O76031	ATP-dependent Clp protease ATP-binding subunit clpX-like, mitochondrial	CLPX	696
26.22652054	25.85630989	25.86171532	25.91127396	25.65488052	25.77999115	25.76058006	25.6295929	25.88245773	26.21020317	25.99535179	25.75207901	25.75013733	26.15690041	25.5233078	25.68923187	25.84876251	25.85939407	26.12776184	26.15674782	25.58299255				8	8	8	33.9	33.9	33.9	37.84	0	29.515	2203800000	85	O76071	O76071	Probable cytosolic iron-sulfur protein assembly protein CIAO1	CIAO1	698
22.64024162	22.50518608	23.10106087	22.97077751	22.44009781	24.18646431	24.39852142	24.94234848	24.18933296	24.88911247	25.02702904	23.51593018	24.58709145	20.61351204	23.59160805	23.93786621	23.58943748	22.73086357	23.79382133	23.34570503	22.88570976				4	4	4	18.3	18.3	18.3	39.109	0	19.854	537170000	19	O76075	O76075	DNA fragmentation factor subunit beta	DFFB	699
24.02030373	23.04651833	24.58840752	23.67970848	23.97482491	22.89709473	22.67944908	23.17432404	22.52375031	22.75527763	22.93720245	23.58439827	22.73109055	23.75938797	22.73318291	22.54762077	22.2819252	22.17343903	21.25827408	21.48394585	23.00968361				3	3	3	33.8	33.8	33.8	23.132	0.00019743	4.9652	307540000	14	O76080	O76080	AN1-type zinc finger protein 5	ZFAND5	700
30.17819023	30.27530861	30.12299728	30.38411903	30.24660492	30.33522034	30.26996994	30.20885658	30.11941528	30.23831367	29.97664642	30.22974586	29.93887711	30.30475998	30.08727264	30.20454788	30.25529861	30.4718895	30.09257507	30.33180809	30.1964798				23	23	23	42.9	42.9	42.9	74.605	0	169.22	45642000000	375	O76094	O76094	Signal recognition particle subunit SRP72	SRP72	701
28.46894264	28.08420753	27.86307526	28.18678665	28.03752899	27.83207321	27.78618813	28.05817032	27.79426765	28.60077286	28.04645538	28.16365433	28.27048302	28.25858307	28.07668495	28.12183762	27.88261986	28.074543	28.14087486	28.19041824	28.06820107				13	13	12	50.9	50.9	48.1	31.121	0	60.302	10601000000	271	O94760	O94760	N(G),N(G)-dimethylarginine dimethylaminohydrolase 1	DDAH1	704
23.85690308	24.2550106	23.74088097	24.52522087	23.43351746	24.26277161	23.93102837	24.49917412	23.66968727	23.88557816	23.94207954	24.88813591	23.8877182	24.3569603	24.59080887	23.44884491	22.66238213	22.45447731	22.61382675	22.62392807	21.48608398				5	5	5	5	5	5	108.86	0.00057715	4.3685	517770000	33	O94762	O94762	ATP-dependent DNA helicase Q5	RECQL5	705
25.35853767	24.88762474	25.34045029	25.590065	24.49814034	25.27912712	25.28637314	24.90035057	25.33572197	25.52205086	25.20392799	24.41705894	25.28093338	25.26892281	24.79847717	25.01886177	24.45732498	24.80602074	24.9568634	25.44031334	23.97936821				10	10	10	30.5	30.5	30.5	59.832	0	24.961	1289900000	45	O94763	O94763	Unconventional prefoldin RPB5 interactor 1	URI1	706
23.2469902	24.59485626	24.53124428	24.23088646	24.42930794	24.45744896	23.77474785	24.39316177	23.84134102	25.19524193	24.94279671	24.53700447	24.12904167	22.22234726	24.53249168	24.26713753	23.94628143	24.4187336	24.37590408	24.30931664	25.25702667				4	4	4	17.9	17.9	17.9	37.121	0	11.521	846950000	32	O94766	O94766	Galactosylgalactosylxylosylprotein 3-beta-glucuronosyltransferase 3	B3GAT3	707
28.74201202	28.42326164	28.26257515	28.64426804	28.38216209	28.47884941	28.35279274	28.12691689	27.99172401	28.6065731	28.26158905	28.32975578	28.41872597	28.59644318	28.19605827	28.31708527	28.44426918	28.41078377	28.30764961	28.42654419	28.31414986				27	24	23	49.6	45.2	44.2	75.022	0	102.07	13088000000	381	O94776	O94776	Metastasis-associated protein MTA2	MTA2	708
23.18381691	22.31105042	21.98572159	22.50431252	21.99655533	22.77531052	22.41864395	22.29339218	22.38252831	22.2941227	22.24123955	22.2637043	22.64985275	22.43168259	22.19066048	20.76764488	22.59475327	22.80516434	21.97161865	22.49658012	21.96604347				2	2	2	2.9	2.9	2.9	88.206	0.0012828	3.3901	182510000	8	O94782	O94782	Ubiquitin carboxyl-terminal hydrolase 1	USP1	709
28.21470261	28.19877625	28.23150826	28.30869293	28.42554474	28.39843941	28.45701027	28.43785667	28.50320816	28.68825912	28.421978	28.4037323	28.31799126	28.3694458	28.34764862	28.50191689	28.38775826	28.51893425	28.5698967	28.38562012	28.74104691				21	18	18	50.8	47.5	47.5	56.723	0	100.38	13212000000	222	O94788;P47895	O94788	Retinal dehydrogenase 2	ALDH1A2	710
24.41937637	24.73882103	23.75031662	25.08350945	24.51556969	24.54645538	23.42572784	24.16622353	24.03456306	24.61487198	24.50530624	24.25853729	24.54998398	24.54621887	24.06808853	24.90600586	24.60619926	24.10229492	24.82531929	24.53966904	23.62142754				6	5	5	7.3	6.4	6.4	112.13	0	7.1836	795220000	8	O94804	O94804	Serine/threonine-protein kinase 10	STK10	711
28.5164566	27.70490646	27.40527344	27.83080482	27.58813667	27.60512543	27.97607231	27.88075256	27.80820847	28.06604576	27.99328995	27.56652451	28.09219551	27.71777344	27.43801498	27.70951462	27.83869934	27.80347443	27.46318436	27.95787048	28.12050438				38	38	38	27.9	27.9	27.9	200.55	0	137.71	8835900000	269	O94822	O94822	E3 ubiquitin-protein ligase listerin	LTN1	713
28.55939484	28.55921173	28.66383743	28.60126877	28.52271652	28.65003395	28.34146881	28.33917618	28.47819328	29.00268173	28.58452034	28.4325695	28.63325691	28.57250023	28.54030418	28.56757736	28.5937748	28.57963753	28.69331932	28.72295952	28.83650398				20	20	20	50.3	50.3	50.3	67.454	0	212.42	15186000000	439	O94826	O94826	Mitochondrial import receptor subunit TOM70	TOMM70A	714
23.52635574	22.87350082	22.73475456	23.35810089	22.62006187	22.81290054	22.32460022	23.37517548	22.9676857	22.63171959	22.69398117	22.66309929	22.8016777	23.28093338	22.20233727	22.81888008	22.64301872	22.18204498	23.25120163	23.41441727	23.26728058				3	3	3	4.3	4.3	4.3	108.19	0	9.0058	299230000	12	O94829	O94829	Importin-13	IPO13	715
24.7522583	24.31513405	24.32539749	24.23469162	24.3068161	24.90467453	25.29670143	24.81254768	24.76976395	24.64168549	24.74837303	24.00752831	24.88180351	24.41937637	24.8292923	22.87738228	24.41718864	23.98936462	22.80015564	22.80098534	20.02299309				7	7	7	16	16	16	81.031	0	16.3	809830000	16	O94830	O94830	Phospholipase DDHD2	DDHD2	716
27.53726959	27.10299492	27.30904007	27.40705872	27.416996	27.64051437	27.63650894	27.70305824	27.50445747	27.84685135	27.71849251	27.33722115	28.07648087	27.40616608	27.44181824	27.63103676	27.55530357	27.48469925	27.40234947	27.24825668	27.20471191				28	28	28	35.4	35.4	35.4	116.2	0	93.834	7080900000	178	O94832	O94832	Unconventional myosin-Id	MYO1D	717
26.10455513	25.52504158	24.99040413	25.82320595	24.84426689	25.28309059	25.23392487	24.85884857	25.0390892	25.90919113	25.39933777	25.75253868	25.64801025	25.80267334	25.15247917	25.23757553	25.56729317	25.36339188	25.70735741	25.6831665	25.76688576				7	7	5	14.8	14.8	10.5	66.194	0	25.914	1774000000	75	O94842;Q96NM4;O94900	O94842	TOX high mobility group box family member 4	TOX4	718
24.61447906	24.62639236	24.46762085	24.52957726	24.23739243	24.40308189	24.64795685	24.43396378	24.36512947	24.88171005	24.45469093	24.19820595	24.54504204	24.80646324	24.33953285	24.46475792	24.70197487	24.54079247	24.55724907	24.67772102	23.82152939				4	4	4	4.8	4.8	4.8	113.01	0	13.949	832750000	42	O94855	O94855	Protein transport protein Sec24D	SEC24D	719
21.97938538	20.87105751	21.85369873	22.97223282	22.13986778	20.60077667	21.18451691	22.79308891	21.21685219	22.63360596	22.25383568	21.15690613	21.72532845	22.12845802	21.2156086	21.0253315	20.68995667	21.16312408	21.20424843	20.38195038	22.52058983				5	5	5	21.7	21.7	21.7	46.192	0	7.4519	93266000	8	O94864	O94864	STAGA complex 65 subunit gamma	SUPT7L	720
27.86979485	27.5912075	27.4584198	27.39517403	27.35959435	27.70200157	27.63858223	27.46653366	27.66986275	28.02152252	27.757164	27.55178833	27.58677673	27.786623	27.23872375	27.50347328	27.28709602	27.47475433	27.62964821	27.62679672	27.76230621				25	25	25	41.8	41.8	41.8	89.594	0	79	7402500000	192	O94874	O94874	E3 UFM1-protein ligase 1	UFL1	721
24.3840313	24.06340408	24.34374046	24.1882019	24.28355026	24.90426064	24.89702988	21.1712513	24.35494423	23.18400002	24.23366737	24.71177292	23.90738297	24.19663048	24.27120399	24.55964279	24.15050507	24.64987564	24.11163712	24.65883636	23.63931465				8	8	8	12.6	12.6	12.6	100.05	0	15.183	718120000	18	O94880	O94880	PHD finger protein 14	PHF14	722
22.69493675	22.86145401	22.78072739	23.1462841	23.12532425	22.84456253	22.84890556	22.21933556	22.53148079	23.39781952	21.44085884	21.92620087	21.96376419	22.77729988	22.57807732	22.50278473	22.24059868	22.55311584	22.38345146	22.71303368	22.75189018				3	3	3	4.3	4.3	4.3	92.125	0.00039424	4.9006	230610000	11	O94886	O94886	CSC1-like protein 1	TMEM63A	723
26.62435913	26.37525749	26.02858925	26.4470005	26.01512146	26.02265549	26.14221001	26.20355415	26.06900978	26.82468796	26.78855515	26.74304008	26.56102753	25.79411888	26.14088631	26.25609207	25.99602127	26.23099709	26.39711952	26.07679749	26.9442482				14	14	14	36.8	36.8	36.8	54.862	0	33.941	3215000000	104	O94888	O94888	UBX domain-containing protein 7	UBXN7	724
25.23921585	26.07197952	25.88054276	26.31094742	26.1852169	26.29587746	25.70967293	26.06646729	25.81156921	24.44297409	25.62900925	25.82009315	26.1756382	25.95958519	25.80370712	25.64221001	25.77049446	25.59491348	25.35191536	25.68428993	26.5363369				13	13	13	23.4	23.4	23.4	90.063	0	41.583	2315400000	96	O94901	O94901	SUN domain-containing protein 1	SUN1	725
26.06280899	25.12056351	26.40176392	25.72847748	26.11577034	25.50300217	26.64924431	26.38985252	26.65594673	27.07009697	26.67653656	26.81347847	26.33829308	26.52708626	26.22480965	26.23430824	25.16560936	26.49133492	26.33568764	26.15358162	24.60721588				6	6	6	27.6	27.6	27.6	30.344	0	24.668	2860500000	60	O94903	O94903	Proline synthase co-transcribed bacterial homolog protein	PROSC	726
29.37774277	29.35051727	29.33753967	29.33530426	29.20676231	29.46935081	29.37048531	29.27030563	29.17776299	29.45204926	29.19465065	29.21909714	29.21787262	29.42822266	29.13173103	29.25750351	29.27213097	29.49689865	29.23153114	29.31699944	29.08134079				16	16	14	60.2	60.2	53.1	37.839	0	169.15	24779000000	405	O94905	O94905	Erlin-2	ERLIN2	727
28.87179375	28.62989044	28.45144081	28.64509201	28.6055851	28.58534431	28.39083672	28.33035469	28.38743019	28.91384888	28.47192955	28.56699562	28.50665474	28.65642357	28.37430573	28.49663162	28.60741997	28.59316826	28.58358955	28.66769981	28.81738663				38	38	38	44.8	44.8	44.8	106.92	0	150.49	14860000000	465	O94906	O94906	Pre-mRNA-processing factor 6	PRPF6	728
25.55347443	24.94427109	24.92745972	25.03975868	24.97701073	24.77173042	24.46188927	24.49917412	24.45192719	24.41053963	24.8207016	25.23972511	24.77565193	24.90930557	24.75674438	24.8969841	25.09293175	24.64757156	24.61133003	25.25875282	24.705513				9	9	9	7.3	7.3	7.3	173.05	0	15.786	1057900000	39	O94913	O94913	Pre-mRNA cleavage complex 2 protein Pcf11	PCF11	729
27.20750618	25.88706779	25.83732796	26.30469513	25.57539558	26.39129448	25.44944191	25.11886215	25.25266647	25.4996624	25.67954636	25.81269455	26.63089752	26.16332817	26.13427925	25.58857918	25.17111969	26.2624321	25.49155045	25.24619293	26.40553474				11	11	10	4.8	4.8	4.5	339.59	0	17.02	2529000000	33	O94915	O94915	Protein furry homolog-like	FRYL	730
24.86126518	24.44259453	24.12935448	24.82832527	24.43434525	24.17523766	24.26090813	24.062994	24.41112328	24.24923515	24.51249886	24.42950058	24.31063461	24.65589142	24.08707428	24.10741234	24.52300835	24.31049538	24.48019028	25.96128654	24.21985245				6	6	6	16.2	16.2	16.2	55.016	0	13.608	865820000	52	O94919	O94919	Endonuclease domain-containing 1 protein	ENDOD1	731
23.09353638	23.10128593	22.11211205	22.74884415	23.84134102	23.78626251	22.56181145	23.65447235	23.1177845	23.47221565	23.34190941	23.22848129	22.77537155	21.68140221	22.7010231	21.95049667	22.78542519	23.33592606	22.75944901	22.28802299	21.34613609				2	2	2	5	5	5	70.1	0.0012832	3.4011	277210000	8	O94923	O94923	D-glucuronyl C5-epimerase	GLCE	732
27.85043144	27.54473114	27.29008865	27.56775856	27.41037941	27.51209068	27.35707855	27.60498428	27.48531342	27.74348831	27.42189789	27.45724678	27.71128845	27.70226479	27.5583725	27.26740456	27.47374916	27.65908051	27.46552086	27.60371017	27.26561928				16	16	16	31.1	31.1	31.1	73.46	0	93.105	7028500000	267	O94925	O94925	Glutaminase kidney isoform, mitochondrial	GLS	733
27.29867744	26.86761665	26.48821259	26.70780373	26.63436508	26.57176971	26.11868286	26.62282372	26.34708977	27.42189789	25.73696327	26.30673027	25.80997467	26.62184525	26.36275673	26.19912338	26.2771244	26.30436325	26.07461548	26.53195763	27.20862389				16	16	16	28.9	28.9	28.9	71.682	0	42.598	3437600000	120	O94927	O94927	HAUS augmin-like complex subunit 5	HAUS5	734
23.10841751	21.93563843	23.50263786	21.67162323	22.36871719	23.94708443	20.76881409	23.34448624	23.22373199	23.30632973	22.38328743	22.09825134	23.34570503	19.83705902	22.53644562	23.51472664	23.3249855	22.82314301	22.91345787	22.3313961	20.8018055				2	2	2	6.5	6.5	6.5	72.269	0	16.073	249730000	17	O94952	O94952	F-box only protein 21	FBXO21	735
25.95180321	25.90974045	25.42950058	25.63131523	25.52411461	25.04834938	25.42069435	25.61705971	25.40317917	25.04764175	25.07581902	25.6209507	25.40282059	25.87900162	25.68051338	25.51080894	25.49017334	25.43831635	25.30267525	26.2263546	25.40174675				15	15	15	20.3	20.3	20.3	145.65	0	50.384	1800300000	98	O94966	O94966	Ubiquitin carboxyl-terminal hydrolase 19	USP19	736
26.68632317	26.9640007	27.12583351	26.67519188	26.76597595	27.10429573	27.03956985	26.93753052	27.20060158	27.49335289	27.54877853	26.97125626	27.3792305	27.10469627	26.6102047	27.08780289	27.06937981	27.01083946	26.83388329	27.03433228	26.21902275				23	15	15	36	25.6	25.6	103.96	0	73.532	5047500000	123	O94973	O94973	AP-2 complex subunit alpha-2	AP2A2	737
28.39505196	28.21969604	28.29342461	28.49365807	28.48454475	28.35485268	28.23173714	28.30081749	28.4124794	28.38207817	28.27493286	28.3475647	28.34870338	28.42890167	28.25421715	28.40794945	28.40620804	28.51882172	28.35043335	28.56975174	28.41824341				27	27	27	29	29	29	133.01	0	108.27	12804000000	271	O94979	O94979	Protein transport protein Sec31A	SEC31A	738
26.03491974	25.3260479	25.06385803	25.55759811	25.29778671	25.06751442	25.18552017	23.71177292	24.82245255	25.54395103	25.19193268	25.05945015	25.43208313	25.7090416	24.91624832	25.14343834	25.656847	24.93071175	25.10781097	25.41425514	24.56830978				5	5	5	20.9	20.9	20.9	40.623	0	16.423	1376300000	36	O94992	O94992	Protein HEXIM1	HEXIM1	740
21.70290565	21.95829773	22.63736916	22.17090607	22.11270332	21.97123337	22.27528954	21.43440819	21.48163223	22.82275391	22.7747879	21.98891449	23.00543976	20.17267609	21.95673943	22.60059547	22.09947205	22.40379715	22.79792213	22.1727066	26.64910698				3	3	3	29.8	29.8	29.8	13.693	0	8.2341	353010000	8	O95059	O95059	Ribonuclease P protein subunit p14	RPP14	741
24.92610359	25.33279037	24.93328094	24.73784065	23.98207092	24.90462875	24.51388359	24.20164871	24.45613289	24.92723465	24.89846039	25.3302269	25.02588844	24.97958755	25.51758194	24.68763161	25.22784233	24.82919693	24.37378311	24.97521973	23.78745842				7	7	7	25.9	25.9	25.9	45.281	0	13.018	1138800000	37	O95067	O95067	G2/mitotic-specific cyclin-B2	CCNB2	742
27.07234764	27.11832619	26.8080864	27.03559113	26.95071411	26.78056717	27.12159157	26.88599777	27.20433807	27.13153458	27.10079193	26.92614746	27.27364349	27.01956177	26.89180183	26.95847893	26.94480705	26.86230659	26.88261986	27.09285164	26.42611313				34	34	34	17.1	17.1	17.1	309.35	0	96.718	4820700000	187	O95071	O95071	E3 ubiquitin-protein ligase UBR5	UBR5	744
28.29153824	27.91165161	27.8133564	28.00056267	27.83430481	27.70510292	27.52611732	27.75748062	27.74046898	28.36294174	27.88634682	28.01435661	27.88372803	28.19116974	27.68016434	27.76635551	27.97792816	27.77630615	28.06584167	28.27430916	27.92620468				17	17	14	24.9	24.9	22.7	125.87	0	141.33	9424400000	300	O95104	O95104	Splicing factor, arginine/serine-rich 15	SCAF4	745
25.35056877	24.92388344	24.74473381	24.98780441	24.73081207	24.8429718	24.56453514	24.23549461	24.18774986	25.17679787	24.72343445	24.82842255	25.21356392	25.22563744	24.70977783	24.88394928	24.80163765	24.96071243	24.63544464	24.64597893	23.04914665				2	2	2	24.2	24.2	24.2	15.489	0.00020912	6.4745	1030500000	73	O95139	O95139	NADH dehydrogenase [ubiquinone] 1 beta subcomplex subunit 6	NDUFB6	746
26.36672974	25.98013115	25.83180809	25.94239235	25.25720596	26.44047165	25.30601692	25.09502792	24.75913429	25.64132881	25.69617462	25.15583992	26.05810738	25.95743942	25.76126671	25.54598427	25.67710114	25.58563232	25.48222351	25.23892403	25.06771851				19	19	18	28.4	28.4	27.5	86.401	0	43.186	1906000000	92	O95140	O95140	Mitofusin-2	MFN2	747
23.78686142	23.92515182	24.67997551	23.79887199	24.73210526	23.56964302	23.24869919	23.61661148	24.16507339	22.16052055	23.48406792	23.20199203	24.26735115	24.16775513	24.97438812	23.61840439	23.95748329	24.72484016	23.69816399	24.51562881	22.56627846				4	4	4	17.5	17.5	17.5	41.142	0	26.968	614410000	21	O95149	O95149	Snurportin-1	SNUPN	749
25.44808769	24.69136429	24.80994987	25.38778305	25.07418633	24.81582451	25.28876877	24.96595955	25.11497498	25.07210159	24.61661148	24.85476494	24.24612045	25.25814247	24.92904091	24.81181335	24.98728561	24.88278389	24.64135551	24.94828796	24.13037682				15	15	15	20.4	20.4	20.4	146.18	0	42.546	1152600000	74	O95155	O95155	Ubiquitin conjugation factor E4 B	UBE4B	750
22.96213341	23.34989357	23.1316185	23.35850334	23.91798019	22.83978271	23.26842308	23.16703606	22.72976494	23.28234863	21.86366844	23.04635239	22.24559784	23.54533577	22.46928215	23.49497032	23.59753036	23.36759758	23.25153351	23.64284325	21.98986626				3	3	3	14.8	14.8	14.8	34.114	0.0026786	2.956	327670000	6	O95159	O95159	Zinc finger protein-like 1	ZFPL1	751
28.78951836	28.50676727	28.30808449	28.67808342	28.45407104	28.44841194	28.44324303	28.30552101	28.23008919	28.76749229	28.50032234	28.45469856	28.3277874	28.63367271	28.19013405	28.56015968	28.54874229	28.51367378	28.70081139	28.64934731	28.53948975				37	37	37	41.6	41.6	41.6	150.25	0	165.23	14107000000	385	O95163	O95163	Elongator complex protein 1	IKBKAP	752
22.35330009	24.1695137	23.04826546	23.82405663	21.88471603	22.21109962	23.32772827	23.35608673	24.416996	22.62437439	23.94654846	24.50263786	25.95945168	24.16169548	24.20843697	22.2187748	22.88434982	23.48123741	23.62700653	23.35124207	22.17564011				4	3	3	34.2	34.2	34.2	13.918	0	7.9932	546120000	22	O95166;Q9H0R8	O95166;Q9H0R8	Gamma-aminobutyric acid receptor-associated protein;Gamma-aminobutyric acid receptor-associated protein-like 1	GABARAP;GABARAPL1	753
27.24272728	26.30398178	26.49297142	26.91262245	26.25506401	26.24370766	26.08654785	25.36579704	25.31937981	26.73052597	25.98865128	25.9504261	26.59548187	26.77416992	25.96024895	26.38755417	26.63034248	26.03212547	26.31810379	26.56277466	24.92333984				4	4	4	50	50	50	9.2787	0	24.551	2881800000	66	O95167	O95167	NADH dehydrogenase [ubiquinone] 1 alpha subcomplex subunit 3	NDUFA3	754
25.30368423	24.70308495	24.04942894	24.95384789	24.31292152	22.21603966	21.45592117	23.96066856	24.03263092	24.86244774	24.42764664	24.55847549	24.49941826	25.07814217	24.12471008	24.30396271	24.86381912	24.46898842	24.28093338	24.72385216	24.24045372				3	3	3	31	31	31	15.208	0	14.451	784230000	42	O95168	O95168	NADH dehydrogenase [ubiquinone] 1 beta subcomplex subunit 4	NDUFB4	755
26.45409584	25.59502792	25.47611618	25.78701019	25.56926537	25.44439507	25.60656548	25.45895195	25.19001198	25.87757492	25.51785278	25.93409157	25.87869644	26.08940125	25.68335342	25.85671425	25.80538177	26.06451607	25.78653717	25.65875435	24.90343475				5	5	5	36	36	36	21.766	0	15.567	1977300000	83	O95169	O95169	NADH dehydrogenase [ubiquinone] 1 beta subcomplex subunit 8, mitochondrial	NDUFB8	756
23.38324165	24.31167412	25.17432404	24.7743969	24.65932655	25.34089088	24.49191666	24.61829376	24.35816956	25.28492737	22.20666504	24.71224594	25.10621452	24.83393097	26.02658653	24.6223774	24.64850426	24.88306236	24.76334381	24.56342888	26.38847351				5	5	5	43.4	43.4	43.4	12.551	0	18.241	1256400000	33	O95182	O95182	NADH dehydrogenase [ubiquinone] 1 alpha subcomplex subunit 7	NDUFA7	757
28.04030228	27.99490929	27.81427193	28.0519619	27.74438858	27.91501808	27.7449646	27.26954651	27.1782608	26.27877426	26.88809013	27.61603737	27.0524807	28.11232376	27.53956413	27.37169075	28.11321831	27.45763779	27.77504921	28.03967476	27.67357445				3	3	3	5.8	5.8	5.8	112.61	0	15.125	7696900000	118	O95197	O95197	Reticulon-3	RTN3	758
29.18134499	28.6190834	28.49453545	28.87050056	28.65604782	28.70954704	28.74262238	28.61603737	28.55208206	29.10161781	28.91481781	28.74871254	28.77291298	28.88957024	28.4561882	28.85869408	28.76176643	28.71715164	28.86431503	29.07227135	29.14770889				25	25	25	51	51	51	83.353	0	125	17682000000	499	O95202	O95202	LETM1 and EF-hand domain-containing protein 1, mitochondrial	LETM1	759
22.26387596	21.73073959	21.95960808	21.96434021	22.25239944	22.24606133	22.18564796	21.99893188	21.73438263	22.3857975	22.43974304	22.31005287	21.748312	22.99891472	21.9762249	21.72448349	22.09854126	22.96682358	22.0796566	22.39594841	23.11610222				2	2	2	3.4	3.4	3.4	68.481	0.0012837	3.4067	162710000	11	O95208	O95208	Epsin-2	EPN2	760
26.86820602	26.87560654	26.57497787	27.00013161	27.00367355	26.75875282	26.45071793	26.76293945	26.73233986	26.11969185	26.31006241	27.28594971	26.15387154	26.87958527	26.81872749	26.37188911	26.65047836	26.73660278	26.34211349	26.82335281	27.39141083				10	10	10	30.6	30.6	30.6	37.404	0	65.938	4297200000	212	O95218	O95218	Zinc finger Ran-binding domain-containing protein 2	ZRANB2	761
25.59761429	25.5764637	25.09952927	25.33224297	25.57804871	25.21360016	25.22512245	25.40794945	25.26795959	25.40125847	25.17337036	25.30556488	24.83648682	25.66435242	25.15861702	24.99308586	25.3211689	25.2932663	24.99282646	25.36432838	25.10229492				9	9	9	24	24	24	51.908	0	27.391	1545600000	60	O95219	O95219	Sorting nexin-4	SNX4	762
25.86407852	24.54686737	25.18835258	25.10888863	25.40762711	25.13602257	24.4873848	24.6568737	24.57143784	24.9212532	24.62170601	24.97145271	25.05075836	24.91122818	25.47243309	24.69131088	24.31202126	25.26728058	23.81763077	25.06002617	24.83161354				9	9	9	59.6	59.6	59.6	31.293	0	51.924	1388900000	92	O95229	O95229	ZW10 interactor	ZWINT	763
27.75104523	28.18352509	28.56942558	28.35009575	28.36381912	28.34274101	28.0651741	28.58498764	28.11341667	29.02701759	28.48799706	28.48727036	28.54712486	27.91928673	28.62815285	28.32478714	28.15122032	28.5600872	28.44667625	28.17887878	28.83614349				11	11	11	27.8	27.8	27.8	51.466	0	177.74	13705000000	294	O95232	O95232	Luc7-like protein 3	LUC7L3	764
24.3954525	24.38396645	24.6296196	24.66530228	24.87815857	24.7010231	24.43872833	24.1936264	24.19512939	24.68222809	23.77735901	24.52647591	24.16721916	24.52360725	24.81562996	24.32937241	24.01656914	24.41112328	24.09385872	24.61974907	24.45356178				8	8	8	10.7	10.7	10.7	100.28	0	15.679	898920000	42	O95235	O95235	Kinesin-like protein KIF20A	KIF20A	765
28.27590942	27.88337708	27.88308716	27.93758583	27.9012146	27.65403366	27.56238174	27.72448921	27.82238007	27.93224525	27.78194237	27.88698578	28.01579285	28.05930519	27.83563042	27.909935	27.93494606	27.86667442	28.11376381	28.01382446	28.03726768				32	32	21	33.9	33.9	23.7	139.88	0	122.54	9119000000	308	O95239	O95239	Chromosome-associated kinesin KIF4A	KIF4A	766
25.67263031	26.01148033	25.77766037	25.55420685	25.9049511	26.00926018	25.37570572	25.62212563	25.97390556	25.88369179	25.67066002	25.64416504	25.71507835	25.99735641	25.69040489	25.74619675	26.20970154	25.34031487	25.75154305	25.49542809	25.48542023				22	22	22	18.5	18.5	18.5	208.44	0	38.566	2049500000	53	O95248	O95248	Myotubularin-related protein 5	SBF1	767
25.46547508	25.28570366	25.16392326	25.57071304	25.37752724	25.57695389	25.35336494	25.30622482	25.11676025	25.38043594	25.77042007	25.58694839	25.41331863	25.19242287	24.98750114	25.01673889	24.79921722	25.38301086	24.5883503	25.11469841	24.96816063				6	6	6	31.2	31.2	31.2	28.612	0	27.941	1667100000	51	O95249	O95249	Golgi SNAP receptor complex member 1	GOSR1	768
26.40075493	26.37227249	26.40749741	26.08711624	26.26329231	26.36177063	26.47627068	26.30143547	26.3872242	26.95127106	26.35992813	26.41897392	26.56268692	26.3411808	26.45414162	26.60569	26.54639626	26.4016819	26.50834846	26.49982834	26.62184525				10	10	10	24.5	24.5	24.5	70.642	0	56.816	3402400000	131	O95251	O95251	Histone acetyltransferase KAT7	KAT7	769
23.99386215	23.82658005	23.83064842	23.53824806	24.19046402	23.47333145	23.30382347	23.69093704	23.29921913	23.81685066	22.91890717	23.92451859	23.16888809	23.36198807	23.8759594	23.50881577	23.03784943	24.1382122	23.42700768	23.33796883	24.10573578				5	5	5	14.5	14.5	14.5	59.09	0	10.457	504200000	35	O95260	O95260	Arginyl-tRNA--protein transferase 1	ATE1	770
25.9432869	25.05821037	25.05075836	25.56089592	24.9057312	25.23469162	24.98797798	24.63914871	24.66909218	24.27731895	24.15267181	24.81328201	24.94944572	25.76331902	24.89138603	25.09876633	25.11715698	24.77208138	25.2196312	25.23684692	24.63555527				3	3	3	11.9	11.9	11.9	40.262	0	15.057	1305800000	70	O95273	O95273	Cyclin-D1-binding protein 1	CCNDBP1	771
28.40450287	28.623312	28.19999313	28.33509254	28.12307167	28.32671738	28.05682755	27.99598885	28.1314373	28.47525787	28.19478989	28.07968903	27.81237602	28.31954193	27.99614906	27.87179375	28.0474453	28.07204056	28.08851051	28.36181259	28.25205231				8	8	8	44	44	44	27.228	0	43.947	11230000000	220	O95292	O95292	Vesicle-associated membrane protein-associated protein B/C	VAPB	772
26.07436943	25.38221931	24.88357544	25.6983223	25.35174751	25.03862953	25.07410431	24.95788193	25.16867256	25.70176315	25.55894279	25.21341515	25.24959564	25.66123009	25.07336998	25.2410717	25.4278717	24.80119324	25.25616264	25.19689369	24.73742867				3	3	3	34.6	34.6	34.6	14.874	0	51.705	1467000000	70	O95295	O95295	SNARE-associated protein Snapin	SNAPIN	773
24.66644096	25.57871056	25.6686058	25.8692894	25.58124161	25.2487278	25.30378914	25.58508682	25.75692177	19.78980446	24.00633049	25.656847	24.94583511	26.25441551	25.82878494	25.47255707	25.4576683	25.63369942	25.97324944	25.56703186	26.56425858				5	5	5	30.3	30.3	30.3	14.187	0.00020907	6.4741	1843900000	41	O95298;E9PQ53	O95298;E9PQ53	NADH dehydrogenase [ubiquinone] 1 subunit C2;NADH dehydrogenase [ubiquinone] 1 subunit C2, isoform 2	NDUFC2;NDUFC2-KCTD14	774
26.42070961	26.31250572	27.01818275	26.65485382	26.6315918	26.81274414	26.84685135	26.89249802	26.72312164	27.16240501	27.47390366	26.86926651	26.85400391	26.92059326	26.72936058	26.67047119	26.60399437	26.57379341	26.77868843	26.73737717	26.99215698				13	13	13	40	40	40	40.75	0	44.965	4365100000	140	O95299	O95299	NADH dehydrogenase [ubiquinone] 1 alpha subcomplex subunit 10, mitochondrial	NDUFA10	775
26.47753716	26.80304337	26.73195076	26.72936058	26.76686096	26.53258133	26.33708382	26.84625244	26.44148636	26.59220695	26.31615448	26.39710236	27.01094627	26.97869301	26.47473907	26.33044815	26.46763611	26.52199173	26.31556702	26.71567917	26.86218834				8	7	7	20.1	18.1	18.1	54.284	0	23.911	3871300000	76	O95319	O95319	CUGBP Elav-like family member 2	CELF2	777
28.84056091	28.3567009	28.01579285	28.36314964	28.27391052	28.12248039	27.79004669	28.03375435	28.03286171	29.31684875	28.70454216	28.51080894	28.10674286	28.5504303	28.18016052	28.15441132	28.42474365	28.1771698	28.35699463	28.44565201	28.19394493				12	12	12	72.9	72.9	72.9	27.547	0	92.846	12507000000	325	O95336	O95336	6-phosphogluconolactonase	PGLS	778
27.2503376	27.35539818	26.87420082	27.26266479	27.0487442	26.95947456	27.26257515	27.36051559	27.18631363	27.29184532	27.25187302	26.84983635	26.95659828	27.4090023	26.87981987	26.99248123	27.03674316	26.99129105	26.98337555	27.17045021	26.93943596				19	19	18	43.3	43.3	41	69.5	0	66.335	5322100000	186	O95340	O95340	Bifunctional 3-phosphoadenosine 5-phosphosulfate synthase 2;Sulfate adenylyltransferase;Adenylyl-sulfate kinase	PAPSS2	779
30.20349884	30.03170586	29.6823597	30.01358414	29.8671608	29.89994812	29.65611649	29.82265282	29.64650154	29.95254898	29.77738762	29.81856155	29.85826492	30.08765221	29.74946404	29.80465889	29.9446125	29.88126373	29.92308998	30.0520649	29.98454475				51	51	51	44.6	44.6	44.6	135.65	0	239.3	36241000000	696	O95347	O95347	Structural maintenance of chromosomes protein 2	SMC2	781
25.84018898	24.34658432	25.62139893	25.58164406	25.36773109	25.49692154	25.13390732	25.26155281	26.10719299	26.0907135	25.42152977	26.0739212	26.00955963	25.50775719	25.36666298	25.38000679	25.52300835	25.37537384	26.051651	25.05386925	25.27685928				12	12	12	23.3	23.3	23.3	77.959	0	31.589	1780500000	60	O95352	O95352	Ubiquitin-like modifier-activating enzyme ATG7	ATG7	782
24.61487198	24.41693115	24.14413834	25.14584923	24.21007347	23.48591232	20.78975677	21.61296654	23.93292046	22.00260925	23.94851112	24.1273098	24.29733086	24.54008293	24.39519119	23.96119881	24.0140152	23.21587563	23.29010582	24.15151215	23.66025162				5	5	5	12.9	12.9	12.9	52.356	0.00058354	4.6072	608380000	5	O95363	O95363	Phenylalanine--tRNA ligase, mitochondrial	FARS2	783
25.2519455	25.91216469	26.51189423	25.99498558	26.08614349	26.26602936	26.69298744	26.59220695	27.28876877	27.63975525	27.15170479	26.91547394	27.11227417	26.43319893	26.83110619	27.00998688	26.5234127	26.84469795	26.52942657	26.04859924	26.06583023				7	7	7	44.6	44.6	44.6	24.737	0	51.668	3887200000	74	O95372	O95372	Acyl-protein thioesterase 2	LYPLA2	784
30.1278019	30.104496	30.20454788	30.1427269	30.11396217	30.22078133	30.20489883	30.06779099	30.13882637	30.79242325	30.58459282	30.25236893	30.44411087	30.16326904	30.08942032	30.28967094	30.14065552	30.26024437	30.36390114	30.214077	29.62069321				32	32	32	37.8	37.8	37.8	119.52	0	297.86	46338000000	737	O95373	O95373	Importin-7	IPO7	785
25.3758049	25.38037109	25.37785721	25.125103	25.25544357	25.16396141	25.15815353	25.15680504	25.10585594	25.85982132	25.32855034	25.36606407	25.2663517	25.43523598	25.03661728	25.25846481	25.13887596	25.03061104	25.0656662	25.4056797	24.69035149				9	9	9	26	26	26	57.818	0	29.135	1523300000	54	O95376	O95376	E3 ubiquitin-protein ligase ARIH2	ARIH2	786
22.49114037	20.49453163	21.30797005	21.47168541	21.07201958	20.88807106	20.77796173	20.86370468	22.2257328	22.3824234	21.29467201	20.96204567	21.65565109	21.1235733	21.42792892	20.73140144	21.12773514	19.75671959	21.00580025	20.71833229	21.84422874				2	2	2	17.2	17.2	17.2	23.003	0	9.7974	80234000	16	O95379	O95379	Tumor necrosis factor alpha-induced protein 8	TNFAIP8	787
25.89511299	25.28033257	25.07667542	25.38248253	24.94511986	24.80143929	25.06130409	24.43847466	24.70065308	25.45625877	25.25089836	24.83132362	25.09313393	25.49408531	25.09164238	25.15437317	25.33401871	25.01958275	25.00628853	25.52719116	25.0521698				8	8	8	24.2	24.2	24.2	68.386	0	39.801	1325400000	72	O95391	O95391	Pre-mRNA-splicing factor SLU7	SLU7	788
27.77687073	28.13653183	28.33394051	28.51630592	28.33189392	28.39786911	28.49434471	28.60080719	28.50502586	29.01358414	28.90724373	28.59070778	28.38878441	28.59573174	28.41703606	28.64674187	28.38446808	28.56172562	28.53945351	28.28753662	27.70760727				19	19	19	50.4	50.4	50.4	59.851	0	154.68	13678000000	215	O95394	O95394	Phosphoacetylglucosamine mutase	PGM3	789
21.93668365	22.67705727	22.39123344	24.01767349	24.85057449	24.08893585	21.40281105	24.44196129	25.14039803	24.47821617	24.93039513	24.93620491	22.09818077	23.35393524	24.55408859	24.81142044	24.68458557	24.62103462	24.94753075	24.77046967	22.74603653				8	8	8	25.9	25.9	25.9	49.669	0	10.422	807610000	11	O95396	O95396	Adenylyltransferase and sulfurtransferase MOCS3;Molybdopterin-synthase adenylyltransferase;Molybdopterin-synthase sulfurtransferase	MOCS3	790
27.07530975	27.0378952	26.79414368	27.02189255	26.87244034	26.73531151	26.90529442	27.02369118	26.87724686	27.25466919	27.1108799	26.92694092	26.87232208	26.68832588	26.78481483	26.84445763	26.96256638	27.02780914	26.94447327	27.07490158	26.9825058				12	12	12	39	39	39	37.646	0	40.604	4755500000	114	O95400	O95400	CD2 antigen cytoplasmic tail-binding protein 2	CD2BP2	792
24.82924461	24.22383499	24.84594154	24.06381607	23.94010925	24.34462166	24.24067116	23.84134102	23.71418762	24.65441704	24.03749847	24.07349205	24.50754547	21.76206779	24.48037529	24.25320816	23.88539314	24.57080078	23.97009277	24.21400833	21.73717499				4	4	4	11.8	11.8	11.8	55.005	0	12.395	656260000	27	O95409	O95409	Zinc finger protein ZIC 2	ZIC2	793
25.23571396	25.20467377	25.14802361	25.00358772	24.91847992	24.96582794	25.13088799	25.15580177	24.63632965	26.001894	25.13116264	25.26018906	24.45982742	25.4971962	25.17440033	24.78481483	25.45453453	24.73422623	24.82672501	25.01473999	24.98167801				18	18	18	12.1	12.1	12.1	247.74	0	37.293	1305300000	75	O95425	O95425	Supervillin	SVIL	794
22.53712845	23.11256027	23.35904121	23.71103859	22.48895073	22.90505219	22.41828346	22.87177277	23.12336731	23.34136772	21.42858887	23.01531029	23.20968628	23.25681114	23.11629295	23.35029793	22.88613701	22.47692108	22.94225883	23.51424408	22.47612572				4	4	4	14.2	14.2	14.2	49.593	0.00058548	4.6787	249890000	15	O95429	O95429	BAG family molecular chaperone regulator 4	BAG4	795
29.73932648	29.55768013	29.58213615	29.66795349	29.51184654	29.60272026	29.43698311	29.27528763	29.28744888	29.75431442	29.77616501	29.68930817	29.46066666	29.7638092	29.36498642	29.67981148	29.63308334	29.79133606	29.74578285	29.77155876	29.69960403				21	21	21	74	74	74	38.274	0	184.92	31352000000	565	O95433	O95433	Activator of 90 kDa heat shock protein ATPase homolog 1	AHSA1	796
27.4427681	27.16057968	26.74111176	27.20303154	26.81897163	27.08739853	27.02231598	26.93235779	27.12976837	27.52178192	27.29140663	26.97059631	27.09416199	27.26499176	26.71986198	27.03538132	27.19497871	27.1487999	27.34815407	27.3740139	26.7039814				18	18	18	31.1	31.1	31.1	73.45	0	62.144	5289900000	191	O95453	O95453	Poly(A)-specific ribonuclease PARN	PARN	797
27.47869492	27.29070282	27.28303719	27.27746201	26.93472099	27.17892647	27.41353035	27.34638023	27.19854164	27.5212574	27.88524055	27.17455292	27.84918022	25.94835472	27.07724571	27.5917778	27.20209694	27.26785278	27.35800171	27.28542137	27.51728249				9	9	9	33.3	33.3	33.3	32.854	0	31.267	6694900000	112	O95456	O95456	Proteasome assembly chaperone 1	PSMG1	798
27.52552032	27.04374695	26.85650063	27.10828972	27.0485363	26.77089882	26.92456436	26.91604424	26.90219307	27.13075066	26.76597595	26.95015907	27.01860619	27.28135872	26.8378582	27.07398224	27.03401756	27.22214127	27.24109077	27.04562378	26.98598289				17	17	17	39.4	39.4	39.4	63.523	0	44.461	5114800000	131	O95470	O95470	Sphingosine-1-phosphate lyase 1	SGPL1	799
27.24081802	26.97945595	26.61960983	27.06126404	26.80291939	26.96829224	27.19826126	26.91900253	26.80464363	27.42133713	27.11624527	26.91170883	27.19676208	27.11822701	26.83905983	27.15711403	27.25087929	27.12080002	27.33210564	27.52170563	27.10049057				11	11	11	41.2	41.2	41.2	30.065	0	27.647	5258100000	126	O95478	O95478	Ribosome biogenesis protein NSA2 homolog	NSA2	800
26.24183655	26.38845634	26.51921844	26.43523598	26.35811806	26.70318985	27.09043121	26.62380028	26.5616684	26.97541618	26.59818268	26.57629013	26.91615868	26.25596428	26.33686256	26.79377174	26.4690361	26.83930016	26.74162674	26.62714577	26.42385483				17	16	16	20.5	19.8	19.8	119.75	0	52.731	4159000000	127	O95486	O95486	Protein transport protein Sec24A	SEC24A	801
26.75366211	26.31357956	26.5159893	26.71554947	26.61918831	26.78006554	26.51594543	26.57686615	26.5923481	27.15054321	26.72442436	26.64979362	27.10149384	25.2331562	26.44636917	26.78531456	26.51582527	26.76913261	27.12553787	26.61329842	26.17856598				22	22	21	24.6	24.6	24	137.42	0	63.484	3874600000	116	O95487	O95487	Protein transport protein Sec24B	SEC24B	802
22.35494614	24.09828377	23.29852104	23.3923111	23.56825066	23.7710247	24.10549545	23.61436653	21.24896622	23.57080078	22.77106476	21.04782867	24.56929398	22.80699539	23.44379616	23.48049927	23.05825996	23.42675209	23.46213913	22.78336716	23.36799622				9	9	9	9.3	9.3	9.3	163.35	0	24.807	460640000	28	O95490;O94910	O95490	Latrophilin-2	LPHN2	803
23.97797203	22.64035225	23.22241974	23.73158836	23.5086956	23.81391907	23.43860245	22.69259834	22.97396851	23.97771072	23.72400665	24.03925705	23.45512962	24.04518509	24.50530624	23.87361336	23.29712105	24.05912018	24.13155556	23.14038277	23.02218437				6	6	6	20.7	20.7	20.7	40.929	0	15.488	470470000	20	O95551	O95551	Tyrosyl-DNA phosphodiesterase 2	TDP2	805
27.08365059	27.26811981	26.62992668	27.37376595	27.12178802	26.74534988	27.13300705	27.22655678	27.43284798	26.49912834	27.00560379	27.19544792	27.49281883	27.23917961	27.37011147	26.68338013	27.22582245	27.39974403	27.18839073	27.2035923	27.54052544				4	4	4	34.6	34.6	34.6	14.279	0	9.6719	5643200000	49	O95563	O95563	Mitochondrial pyruvate carrier 2	MPC2	807
28.17764473	28.07643127	27.94614792	28.05372429	27.90219307	28.09873581	28.28475952	28.14520836	28.28876877	28.33862305	28.30751991	27.95199203	28.19882393	28.14671326	27.79501152	28.11659241	28.10049057	28.23822212	28.05506897	28.18044472	27.35178185				22	22	20	46.4	46.4	42.4	80.419	0	157.7	10921000000	292	O95573	O95573	Long-chain-fatty-acid--CoA ligase 3	ACSL3	809
26.31532478	26.60102081	26.82201576	26.40036392	26.61287689	26.82989693	27.2352581	26.95870018	26.83340073	27.06958389	27.25142097	26.5544548	27.23150826	26.62992668	26.7072773	26.83893967	26.64924431	27.03117943	26.94201279	26.31105042	26.53329468				30	30	29	26.2	26.2	25.6	194.81	0	72.779	4253600000	147	O95602	O95602	DNA-directed RNA polymerase I subunit RPA1	POLR1A	810
26.8263855	26.61217499	26.45881081	26.65758324	26.6547184	26.49390221	26.37177277	26.39276886	26.29433632	26.39638329	26.3658638	26.71240425	26.38844109	26.69776535	26.55854797	26.47867966	26.00799942	26.42495918	26.30674744	26.21421242	26.99193954				42	42	42	17.1	17.1	17.1	378.03	0	70.214	3594300000	132	O95613	O95613	Pericentrin	PCNT	811
26.74880791	25.93415833	26.01678085	26.31818962	26.06276703	26.28667259	26.08654785	26.13944244	26.0587883	25.64025307	25.73148537	25.97331619	25.85808945	26.31694794	26.02447319	25.53910637	26.07316399	26.15220833	25.87804222	26.0474968	26.18325043				8	8	8	41.9	41.9	41.9	26.499	0	18.995	2558200000	61	O95619	O95619	YEATS domain-containing protein 4	YEATS4	812
26.12240028	26.21721077	26.27138329	26.25006676	26.36664772	26.37686539	26.83267593	26.01363182	26.14742279	26.63076019	26.39344025	26.11465836	26.16036797	26.20571899	26.01794815	26.31689644	26.41583633	26.31047821	26.32501984	26.46575546	25.91159439				9	9	9	27.6	27.6	27.6	48.076	0	22.806	3078100000	99	O95630	O95630	STAM-binding protein	STAMBP	814
25.77323914	25.86830139	25.64361382	24.42611313	25.69072533	26.07579803	25.572855	25.38965607	25.55312157	26.21230316	25.72478867	26.30002213	26.16321182	25.97336006	25.69458199	25.97394943	26.00857735	26.01028442	26.00840569	26.01656914	25.42707253				4	4	4	22.7	22.7	22.7	30.255	0	14.557	2197800000	52	O95639	O95639	Cleavage and polyadenylation specificity factor subunit 4	CPSF4	815
23.31782722	24.29487991	23.98901939	23.42547226	25.05742645	23.62142754	23.44468117	23.72775078	25.48425293	24.08845139	25.40015221	25.06862068	25.74339867	23.77645683	25.16645241	23.80331421	23.86787605	25.13973427	23.38534927	24.37947845	25.09075356				5	5	5	19.8	19.8	19.8	51.417	0	29.093	958910000	34	O95674	O95674	Phosphatidate cytidylyltransferase 2	CDS2	816
24.97626877	25.08350945	25.49874878	25.15695953	25.01397324	25.19696808	24.78251839	24.67206383	24.89453316	25.21778488	24.93539619	25.06472015	24.67933273	25.6295929	25.04918098	25.0375824	25.00714493	25.16054153	25.30183792	25.1666069	24.5116539				6	6	6	25.3	25.3	25.3	43.064	0	21.979	1370200000	44	O95684	O95684	FGFR1 oncogene partner	FGFR1OP	817
23.07191849	22.35527802	21.90162277	21.91884422	22.9435463	21.96049881	22.32579041	22.38105011	21.30331993	23.47877121	21.78881454	22.74619675	22.01810265	21.69950104	22.67996597	22.67736435	22.96103859	22.53091049	23.11222649	21.55488205	22.91252518				2	2	2	10	10	10	32.559	0.0065923	2.093	141240000	1	O95685	O95685	Protein phosphatase 1 regulatory subunit 3D	PPP1R3D	818
25.16840553	24.7071991	24.84239769	24.85433769	24.51707268	24.82313347	25.10633469	24.75740433	24.73195076	25.31219482	24.94257164	24.99062157	25.11909866	24.69667816	24.69641304	24.99485588	25.08679199	25.28174782	25.15769196	25.16664505	24.69768715				11	11	10	10	10	9.1	119.52	0	11.816	1179300000	32	O95696	O95696	Bromodomain-containing protein 1	BRD1	819
25.5068512	24.95739555	24.86405563	25.21970558	24.93818092	25.26520729	25.43039322	24.89323807	25.13033867	24.71250916	26.13173103	24.37338448	25.42502403	25.14028168	24.5973587	25.14460564	24.7624836	24.30424118	24.84325981	25.13891411	24.57068443				7	7	7	30.9	30.9	30.9	25.424	0	11.615	1292100000	39	O95707	O95707	Ribonuclease P protein subunit p29	POP4	820
29.01773071	28.09340668	28.08724785	28.50608635	28.09244919	28.47456169	28.70437813	28.99123764	28.62488174	28.27399826	29.26239586	28.51322174	28.58315849	28.38302612	28.65822983	27.90477753	28.36431885	26.79501152	28.57899094	28.72926331	28.39120483				20	20	20	6.1	6.1	6.1	527.22	0	35.813	13966000000	154	O95714;Q9BVR0	O95714	E3 ubiquitin-protein ligase HERC2	HERC2	821
24.86999512	24.68645668	24.5112915	24.42278099	24.80055237	24.30584335	24.29501915	24.41338348	24.41073418	24.34062004	24.03338623	24.38922882	23.99127007	24.91072464	24.32244301	23.99576187	24.6806736	24.0290947	24.39100075	24.69853401	23.90058136				6	6	6	34.1	34.1	34.1	28.97	0	15.559	864660000	46	O95721	O95721	Synaptosomal-associated protein 29	SNAP29	822
26.80906677	26.56595802	26.57346153	26.73026657	26.52534103	26.6486969	26.79488754	26.56171227	26.63699341	27.40616608	26.9562645	26.83207321	26.75289536	26.8771286	26.27981949	26.85210037	26.98109055	26.94368935	27.08921814	26.9700489	26.08521271				10	10	9	23	23	21.6	58.022	0	62.765	4123300000	114	O95747	O95747	Serine/threonine-protein kinase OSR1	OXSR1	823
24.13727379	25.23801231	24.27077675	24.74883461	24.46898842	22.32917023	24.4045105	24.59832573	24.36452866	23.90370941	24.62817383	25.18400764	23.89245033	24.32964516	24.25580406	24.47630119	24.65479851	24.49771309	24.87417603	25.13860321	24.35063553				6	6	6	20.3	20.3	20.3	34.87	0	8.8267	856330000	36	O95749	O95749	Geranylgeranyl pyrophosphate synthase	GGPS1	824
29.41383171	29.09579659	28.8511467	29.10973549	28.83321953	28.91650009	29.01510048	28.9715023	29.02340126	29.41078377	29.47498703	29.02759933	28.95199203	29.2388382	28.80267334	28.95775986	29.03031158	29.00284386	29.0587883	29.22045708	29.13366699				33	30	30	53.3	48	48	94.511	0	195.77	20782000000	506	O95757	O95757	Heat shock 70 kDa protein 4L	HSPA4L	825
25.5613327	25.46054649	25.43698311	25.33565331	25.33104706	25.423069	25.31163979	25.10908699	25.07606316	26.28626823	25.57114792	25.34573746	25.5366478	25.0345211	25.0375824	25.56331253	25.38696098	25.35769844	26.01809692	25.65594673	24.60546494				8	6	6	25.2	21.9	21.9	59.689	0	62.507	1641700000	40	O95758	O95758	Polypyrimidine tract-binding protein 3	PTBP3	826
22.44571114	21.21590424	21.1157856	21.58407784	21.53297997	20.97435379	20.8770256	21.01413536	21.16858101	22.38026237	22.04543304	21.17907143	22.22902679	21.43522263	20.66092491	21.04859924	20.3956089	20.81252861	20.55730629	20.47773361	21.46793747				2	2	2	10.3	10.3	10.3	26.654	0.0035236	2.7338	69142000	13	O95772	O95772	MLN64 N-terminal domain homolog	STARD3NL	827
25.33596039	25.33029556	26.82517433	25.93059921	26.15913582	26.21423149	26.20960999	25.76564789	26.42579269	26.44301987	26.98381042	26.22497559	26.27382088	25.60676384	25.66063118	25.8697834	25.20728302	26.59590912	25.23191261	25.10009003	25.40885735				6	6	6	91.7	91.7	91.7	10.403	0	20.758	2569500000	39	O95777	O95777	U6 snRNA-associated Sm-like protein LSm8	LSM8	828
28.65563965	28.70730972	28.66122246	28.66132545	28.53912163	28.63657951	28.81747818	28.74242973	28.74178696	29.12854004	28.95939255	28.58760071	28.91863441	28.72286224	28.65406799	28.76417351	28.80529022	28.76698685	28.74409866	28.79603386	28.46960258				31	31	23	42.8	42.8	33.7	107.54	0	139.76	16330000000	411	O95782	O95782	AP-2 complex subunit alpha-1	AP2A1	829
27.16451645	27.26257515	26.62407875	27.01977348	26.82578087	26.67087746	26.6815052	26.37363243	26.51953316	26.5920639	26.07596207	26.58333778	26.67707443	26.99291229	26.29493332	26.49471092	26.65075111	26.63187027	26.69617462	27.04614449	26.85804176				17	17	17	14.3	14.3	14.3	178.67	0	40.172	4247800000	130	O95785	O95785	Protein Wiz	WIZ	830
30.06342506	29.5865097	29.40379143	29.66168213	29.38572311	29.48999023	29.44342041	29.1818428	29.20113945	29.68755722	29.41023636	29.35529327	29.45041847	29.66140938	29.32199478	29.29050636	29.35936356	29.24211311	29.13374138	29.35579872	28.93539619				27	27	26	58.1	58.1	56.8	63.182	0	163.78	27398000000	436	O95793	O95793	Double-stranded RNA-binding protein Staufen homolog 1	STAU1	831
26.56050301	26.73039627	26.48297691	26.36419487	26.61203384	26.60653687	26.42378998	26.42678452	26.40062332	26.65403366	26.83013916	26.5420475	26.54719162	25.96093369	26.43302345	26.53535843	26.65212059	26.36574554	26.58477211	26.60540771	25.44297409				13	13	13	43.9	43.9	43.9	44.678	0	74.306	3493800000	95	O95801	O95801	Tetratricopeptide repeat protein 4	TTC4	832
28.59882164	28.52297783	28.31237602	28.41021729	28.45407104	28.43646622	28.36507034	28.54955101	28.39194298	28.66928864	28.5546093	28.75315094	28.2404995	28.60236549	28.43646622	28.19417953	28.34807014	28.45391464	28.12927628	28.23817635	27.88721848				13	13	13	66.4	66.4	66.4	23.772	0	56.916	13173000000	171	O95816	O95816	BAG family molecular chaperone regulator 2	BAG2	834
26.60201263	26.83617401	26.94971275	26.77530098	26.9640007	27.05517197	26.93460846	26.70292664	26.72325325	27.61974907	27.10349655	27.27079582	26.71855736	27.15701675	27.04739189	26.81628799	26.73039627	26.85993958	26.81567764	26.53740311	27.0524807				18	18	18	58.1	58.1	58.1	61.594	0	56.236	4764000000	217	O95817	O95817	BAG family molecular chaperone regulator 3	BAG3	835
26.387537	25.98778343	25.67247009	25.7201767	25.82531929	25.74442673	25.69911766	25.67440987	25.60291862	25.62220955	25.8980217	25.48867226	25.86088562	26.03273582	25.20743179	25.57204437	25.69665146	25.68773842	25.59311867	25.51496696	25.57548332				14	14	6	14	14	8.9	142.1	0	33.205	1975900000	77	O95819	O95819	Mitogen-activated protein kinase kinase kinase kinase 4	MAP4K4	836
21.49604988	22.98891449	22.76609802	21.96430779	22.68397522	23.22181511	22.51205254	23.39923859	21.56314659	22.09449005	21.23192596	21.20028496	22.11178017	23.05898666	21.52902412	22.50613022	22.88572693	23.07561493	21.47834778	22.59666634	23.08053589				3	3	3	7.5	7.5	7.5	55.003	0.00020178	5.4435	193780000	5	O95822	O95822	Malonyl-CoA decarboxylase, mitochondrial	MLYCD	837
25.90357208	25.49222183	25.03258896	25.81872749	25.62176132	25.55607986	25.78401756	25.58880806	25.66494942	26.73000717	26.14258003	25.91866112	25.52109146	25.54232788	25.41409492	25.66960716	25.71732903	25.68565369	25.62756157	25.57660675	24.99933624				6	6	6	29.8	29.8	29.8	38.696	0	28.237	1959200000	57	O95825	O95825	Quinone oxidoreductase-like protein 1	CRYZL1	838
29.7752533	29.93999672	29.74350548	29.81139755	29.6998024	29.86165619	29.74271774	29.68897438	29.70133972	30.03183746	29.83080482	29.70271111	29.80390549	29.96154594	29.54071045	29.76113319	29.95060349	29.81985474	29.86088562	30.02247429	29.76247978				26	26	26	49.6	49.6	49.6	66.9	0	252.74	35480000000	603	O95831	O95831	Apoptosis-inducing factor 1, mitochondrial	AIFM1	839
22.59140968	23.53362083	23.0023365	23.63522339	22.55423355	23.07352448	23.29179192	22.49801826	23.53907585	24.25493813	22.8458271	23.67357445	23.71250916	24.10357666	23.77344131	23.32704353	23.48750687	23.42521667	23.36118507	23.20845222	22.50198364				7	7	7	9.9	9.9	9.9	126.87	0	9.944	368430000	22	O95835	O95835	Serine/threonine-protein kinase LATS1	LATS1	841
27.84457779	28.33964348	28.33163643	28.25561333	28.29149437	28.33598709	27.95177078	28.05615425	28.33555984	28.24594688	28.28573036	28.44320297	28.05992317	28.49472618	28.16130066	28.39888954	28.3373909	28.43801498	28.42229843	28.48177719	28.1627903				15	15	15	65.9	65.9	65.9	33.392	0	75.215	12508000000	252	O95861	O95861	3(2),5-bisphosphate nucleotidase 1	BPNT1	842
24.23680878	24.32443619	24.05291557	23.8303566	24.22471809	23.89827538	24.56040001	24.80793762	25.13852501	24.73727417	24.77303886	24.40749741	24.51581001	24.71061897	23.95384789	23.50833321	24.28284264	23.98780441	23.44569016	24.01077652	22.54420471				7	7	6	16.7	16.7	15.3	52.259	0	11.221	778000000	49	O95864	O95864	Fatty acid desaturase 2	FADS2	843
24.64910698	24.38376808	22.28792572	24.39564896	23.97779846	21.84397125	22.33873367	24.15143394	23.88147736	24.470541	21.37460899	20.95938301	23.98659134	24.5404377	24.08180237	24.26492119	24.13186836	22.2056675	24.61475945	23.91497231	23.72129822				5	5	5	14	14	14	63.243	0	8.0756	617200000	16	O95870	O95870	Abhydrolase domain-containing protein 16A	ABHD16A	844
23.52049255	21.45690346	22.64247894	22.33878517	22.81524849	22.25499535	22.51099014	20.47955704	22.56767082	21.73363686	22.6622715	22.146595	22.22949409	22.95114517	22.39819527	22.40730286	22.40522575	21.58644104	22.5726757	22.70269394	22.95302963				2	2	2	11.6	11.6	11.6	31.71	0.0011242	3.7968	158670000	12	O95873	O95873	Uncharacterized protein C6orf47	C6orf47	845
26.73505402	26.40011978	26.92863464	26.78581429	26.65539932	26.9916153	27.14248276	26.48248482	26.67438316	27.21743393	27.24617386	26.57931519	26.8263855	26.81164169	26.590065	26.90930557	26.56401062	26.88145447	26.95515633	27.04687309	25.28429222				7	7	7	57.6	57.6	57.6	19.206	0	88.621	4365600000	133	O95881	O95881	Thioredoxin domain-containing protein 12	TXNDC12	846
23.96974182	25.84426689	25.95071411	25.85088539	26.58305168	25.94044495	26.05517197	26.50081635	26.09880638	26.68431664	26.23910713	26.28933144	26.24414253	26.07977104	26.43412209	25.69290733	25.85512161	26.43896675	25.8207016	25.85536003	26.33921051				14	14	14	31.8	31.8	31.8	72.757	0	46.412	2729500000	128	O95905	O95905	Protein SGT1	ECD	847
25.73575211	24.66806602	23.78106689	24.94284058	24.47951126	23.72442436	21.81025505	22.19388199	23.22355461	24.21274757	22.7275219	23.38376808	23.29866028	24.928545	23.62064362	23.23860359	23.76070786	23.80607033	23.98294067	24.96018219	27.04499817				3	3	3	22.6	22.6	22.6	28.722	0	89.002	921480000	37	O95926	O95926	Pre-mRNA-splicing factor SYF2	SYF2	848
26.61217499	25.84809303	27.14355469	26.98130798	26.80291939	27.83797836	27.07347107	26.96102142	26.75302315	28.27861404	27.26794052	27.14705276	27.45990562	27.3554821	26.85031319	27.10169411	27.54244614	27.14082718	27.29684067	26.45607185	26.16672134				9	9	8	34.7	34.7	32.6	32.844	0	36.205	5546800000	108	O95983	O95983	Methyl-CpG-binding domain protein 3	MBD3	849
24.37848663	25.12297249	24.40956879	24.23461914	24.7489872	24.34089088	24.43948936	24.59063721	24.53954887	24.72899628	24.81063652	25.01571846	23.85557365	24.84373856	24.3048687	24.24059868	24.91970825	24.27618408	24.61616325	24.86405563	24.15838623				4	4	4	32.6	32.6	32.6	19.471	0	8.2746	885510000	40	O95989	O95989	Diphosphoinositol polyphosphate phosphohydrolase 1	NUDT3	851
22.83755493	22.17227936	21.92817497	22.32058525	22.42365265	22.41818047	21.9896431	22.28104782	21.9681778	22.40410805	22.04610252	22.43514633	22.12085533	22.73514748	21.65324783	21.51100922	21.01160431	21.9017601	22.02254486	21.59418488	22.16836739				2	2	2	15.3	15.3	15.3	22.024	0	7.6446	166140000	13	O95997;Q9NZH5	O95997;Q9NZH5	Securin;Securin-2	PTTG1;PTTG2	852
25.23410606	25.15676689	24.9077034	24.9738636	24.87272263	24.90485764	24.72951508	24.56342888	24.70635605	25.70321655	25.05511093	24.97779846	25.033638	25.20903206	24.65233994	24.53741837	24.91058731	24.57669449	24.67233467	24.82880974	24.58198929				5	5	5	33.9	33.9	33.9	26.251	0	14.698	1147700000	41	O95999	O95999	B-cell lymphoma/leukemia 10	BCL10	853
27.91376305	27.46279335	27.38804626	27.60002899	27.50203133	27.48423767	27.36536217	27.17025948	27.09778214	27.60547829	27.28365707	27.24780464	27.38533211	27.60371017	27.16489983	27.0972805	27.16259766	27.32920074	26.90483475	27.18281364	27.12257767				8	8	8	52.9	52.9	52.9	20.776	0	29.652	6412700000	124	O96000	O96000	NADH dehydrogenase [ubiquinone] 1 beta subcomplex subunit 10	NDUFB10	854
28.73398781	27.96944427	27.96251106	28.28162384	28.10439682	28.02749252	27.78824234	27.62324142	27.51404953	27.81787491	27.3740139	27.42734337	28.04405975	28.03700638	27.6633625	27.97229576	28.15653419	27.93331528	27.61498451	27.78743362	27.3456192				16	16	16	33.8	33.8	33.8	76.096	0	159.9	9036400000	266	O96005	O96005	Cleft lip and palate transmembrane protein 1	CLPTM1	855
21.44576645	21.03985977	21.1983242	21.01270294	20.94141769	21.13946152	21.65826988	21.15214539	21.1606636	21.34055138	21.73463058	21.0122261	21.5434494	21.52019882	21.08906555	21.48443794	21.16901016	21.55623055	21.27951813	21.2131176	23.08395767				2	2	2	2.9	2.9	2.9	78.155	0.0039944	2.5244	77401000	3	O96006	O96006	Zinc finger BED domain-containing protein 1	ZBED1	856
24.49972153	24.4355526	24.79496193	24.69662666	24.65937996	24.77610397	25.31775856	24.5932045	24.84780693	25.52787781	25.47487831	24.36753082	25.27657509	22.29759789	24.94221497	25.35944366	24.62142754	24.68131828	24.96565247	24.81714249	23.98858643				5	5	5	37.8	37.8	37.8	20.944	0	14.057	1046100000	47	O96007	O96007	Molybdopterin synthase catalytic subunit	MOCS2	857
29.57866669	29.38825226	29.27408791	29.56085205	29.35634422	29.38582611	29.42812347	29.33800697	29.29219627	29.78984451	29.44854927	29.26959229	29.56400108	29.64686203	29.13547897	29.50445747	29.55917549	29.40776825	29.54318428	29.64636421	29.18881416				15	15	15	67.6	67.6	67.6	37.893	0	240.93	27476000000	524	O96008	O96008	Mitochondrial import receptor subunit TOM40 homolog	TOMM40	858
25.53082657	25.33776474	25.81149483	25.52945709	25.83214569	25.0998497	25.29330254	25.43815804	25.09760094	26.28284264	25.55970001	25.48864174	25.85243416	25.69503403	25.93753052	25.77459717	25.8111515	25.81411362	25.29052734	25.60249329	26.2712574				6	6	6	33.6	33.6	33.6	28.431	0	8.4435	2101100000	28	O96011	O96011	Peroxisomal membrane protein 11B	PEX11B	859
28.20345116	27.96647835	27.55171585	28.09305382	27.71240425	27.55515671	27.6581955	27.62978745	27.36344147	27.94547653	27.72513962	27.62895393	27.62804985	28.01977348	27.43117523	27.83857918	27.69763374	27.74880791	27.8176918	28.07183647	27.89139748				20	20	17	46.4	46.4	42.3	64.071	0	65.683	8616600000	178	O96013;Q9NQU5	O96013	Serine/threonine-protein kinase PAK 4	PAK4	860
21.27415085	22.96576691	23.85300446	23.31810379	23.15727615	23.58852196	23.49093819	22.88186836	23.39204979	23.57461739	22.51345062	23.6711998	23.11346436	19.87921143	22.43405151	23.61795616	20.95437241	23.22724724	23.68142509	23.42419052	23.74505997				4	4	4	13.3	13.3	13.3	60.914	0.00058207	4.5427	308610000	9	O96017	O96017	Serine/threonine-protein kinase Chk2	CHEK2	861
29.31402016	29.02606773	28.89411736	29.16643333	28.88939667	28.8424511	28.81662369	28.6713829	28.74281502	29.35304451	29.05442238	28.95883942	29.27743912	29.23050117	28.68338013	29.07492638	29.23965645	29.05486298	29.16192436	29.23253822	28.84200096				15	15	15	52.2	52.2	52.2	47.46	0	149.92	20854000000	401	O96019;O94805	O96019	Actin-like protein 6A	ACTL6A	862
24.707304	24.42290878	24.8089695	24.4996624	24.57380867	25.01593018	24.47357941	24.35366631	24.64097023	25.58026314	25.13163376	24.74509239	25.07903862	23.03409195	24.6894455	24.50567055	24.11981201	24.29473877	24.98420143	23.85271835	24.6511898				8	8	8	8.4	8.4	8.4	152.26	0	13.744	958740000	31	O96028	O96028	Histone-lysine N-methyltransferase NSD2	WHSC1	863
32.20230103	32.79197693	32.75587082	32.60677719	32.79364395	32.68691635	32.71802139	32.81812286	32.97784042	33.19298935	33.04968262	32.98698807	32.76783752	32.92177963	32.72218323	32.91849518	33.01266861	33.04648209	33.08730316	32.94907379	32.6301651				29	29	27	88.9	88.9	81.3	36.688	0	323.31	2.983E+11	1713	P00338	P00338	L-lactate dehydrogenase A chain	LDHA	865
30.17438507	30.07431412	29.78426933	30.09219551	29.92761803	29.93424225	29.77886009	29.87000084	29.96567917	30.2419548	30.0288105	29.93382072	29.81004906	30.15085793	29.66365051	29.87711525	30.01464844	29.94614792	30.02247429	30.17510033	29.80444336				25	25	25	53.8	53.8	53.8	61.397	0	192.69	40288000000	768	P00367;P49448	P00367;P49448	Glutamate dehydrogenase 1, mitochondrial;Glutamate dehydrogenase 2, mitochondrial	GLUD1;GLUD2	866
28.11624527	28.37434578	28.24825668	28.38533211	28.26704788	28.18551064	28.21173668	28.0518055	28.19755936	28.78659248	28.49682236	28.52088356	28.18385506	28.48169899	27.95426941	28.24422455	28.34971619	28.40003014	28.14981651	28.27604294	27.83370209				11	11	11	70.1	70.1	70.1	21.452	0	80.804	12484000000	323	P00374;Q86XF0	P00374	Dihydrofolate reductase	DHFR	867
30.18020821	30.25146675	30.37947845	30.12632561	30.15846252	30.35363388	30.53982353	30.34138298	30.3589859	30.90390205	30.73811913	30.21939659	30.65497398	30.34583092	30.1810379	30.46363258	30.51775169	30.3619175	30.44963074	30.45875168	29.01347733				18	18	18	74.1	74.1	74.1	34.234	0	323.31	50567000000	538	P00387	P00387	NADH-cytochrome b5 reductase 3;NADH-cytochrome b5 reductase 3 membrane-bound form;NADH-cytochrome b5 reductase 3 soluble form	CYB5R3	868
29.26062393	29.29583359	29.01329231	29.42432213	29.28918648	29.2081356	28.99296761	29.21203804	28.93890381	29.58683014	29.35598755	29.33135986	28.90305519	29.46678543	29.04001427	29.12094879	29.14501381	29.09853554	29.22579956	29.32793808	29.26588631				17	17	17	56.3	56.3	56.3	56.256	0	172.02	23652000000	415	P00390	P00390	Glutathione reductase, mitochondrial	GSR	869
22.84293365	23.79728889	25.80688095	21.48237038	24.21940994	25.99511528	26.96587181	26.80353546	26.09691811	26.15431595	26.83255577	23.11313248	26.26395416	21.15615082	26.11765289	26.77228355	25.62025261	24.94797516	26.17761612	23.7092514	20.09156799				2	2	2	7.6	7.6	7.6	57.041	0	47.637	2105800000	61	P00395	P00395	Cytochrome c oxidase subunit 1	MT-CO1	870
30.00825119	29.16182899	29.41431618	29.15607643	29.26053429	29.39100075	29.67850304	29.39535904	29.44976997	30.3455143	30.12976837	29.52828026	30.06894493	29.13249207	29.4623642	29.93325806	29.79592514	29.91684151	30.09219551	29.78523636	29.29463005				9	9	9	44.9	44.9	44.9	25.565	0	100.23	31124000000	369	P00403	P00403	Cytochrome c oxidase subunit 2	MT-CO2	871
30.49018097	31.04211617	31.52421188	31.14357758	31.47933006	31.63430405	31.78183365	31.7100563	31.21847343	31.6611042	31.60686493	30.93403244	31.91160011	31.096035	31.49866867	31.66339684	31.48092079	31.31521797	31.67829323	31.02742767	31.26102829				12	12	12	85.1	85.1	85.1	15.936	0	323.31	1.0762E+11	674	P00441	P00441	Superoxide dismutase [Cu-Zn]	SOD1	873
30.15146255	30.31732368	30.25743675	30.16542816	30.27375412	30.34265518	30.39713478	30.56864548	30.57911682	31.07775497	30.94830704	30.38833427	30.52701187	30.39345741	30.01225281	30.56256294	30.45787239	30.42842293	30.60655594	30.28195572	29.585989				20	20	20	84.1	84.1	84.1	32.118	0	293.74	53662000000	714	P00491	P00491	Purine nucleoside phosphorylase	PNP	875
30.38143921	30.47711182	30.50445747	30.25698662	30.37368202	30.57344055	30.66636276	30.64607239	30.56746864	31.0824585	31.09666443	30.60858345	30.68059921	30.62931824	30.42652321	30.72297478	30.64383698	30.61666679	30.70338821	30.62740517	30.02445793				14	14	13	79.4	79.4	76.1	24.579	0	148.14	60912000000	605	P00492	P00492	Hypoxanthine-guanine phosphoribosyltransferase	HPRT1	876
31.70078659	31.61841965	31.52701187	31.61627388	31.47382736	31.48159409	31.51243973	31.5514679	31.5104599	31.9620285	31.66797066	31.49738503	31.66441345	31.65441895	31.33084679	31.50019073	31.5234642	31.66437149	31.64971542	31.79525185	31.27902412				24	24	24	54	54	54	47.517	0	323.31	1.2848E+11	1224	P00505	P00505	Aspartate aminotransferase, mitochondrial	GOT2	877
23.36051559	23.17256927	22.63449287	22.88624954	22.54547691	21.07974434	22.63524437	22.26859474	22.06338882	23.13018799	22.42062378	21.39683723	22.04426956	22.48488045	21.97753525	21.16057968	23.5700531	22.56469727	21.19615555	22.71217346	23.07661057				5	3	3	7.4	5	5	122.87	0	8.6001	175200000	13	P00519	P00519	Tyrosine-protein kinase ABL1	ABL1	878
23.03872108	22.91080666	22.5212841	22.95523262	22.9905262	22.52245712	22.74906921	23.58646202	23.0238781	23.46263885	23.08718872	22.79201508	22.97695923	23.04526901	22.73927307	22.9361248	22.82563019	23.34638023	22.65057755	22.95018578	21.56034279				3	3	2	2.6	2.6	1.7	134.28	0.00058571	4.687	305010000	21	P00533;Q15303	P00533	Epidermal growth factor receptor	EGFR	879
32.82162476	32.84541321	32.59245682	32.7760582	32.61675644	32.76964951	32.62001419	32.52140808	32.71559143	33.36032104	33.12670898	32.87604141	32.60726166	33.06292725	32.38117981	32.67927933	32.92115784	32.74081421	32.92360306	33.10583878	32.56769562				32	32	32	81.3	81.3	81.3	44.614	0	323.31	2.8853E+11	1931	P00558;P07205	P00558	Phosphoglycerate kinase 1	PGK1	880
27.37641716	27.56536293	27.29395103	27.51299477	27.46676636	27.46216965	27.46583176	27.87958527	27.81811905	27.95260429	27.8001442	27.57506371	27.44213486	27.55164146	27.5737648	27.79767227	27.66810608	27.54752922	27.78050423	27.69498062	26.98413658				10	10	10	61.3	61.3	61.3	21.635	0	48.738	7651300000	194	P00568;Q9Y6K8	P00568	Adenylate kinase isoenzyme 1	AK1	881
26.42016411	27.33670998	26.83557129	26.69564438	27.61442184	27.08395576	27.43093681	27.42358208	27.55997849	27.7081337	27.87940979	27.38121223	27.43372345	27.55676651	27.40592384	27.13506317	27.42302132	27.45340538	27.13750839	26.87865067	27.99410057				10	10	10	54.6	54.6	54.6	29.246	0	36.055	6516700000	129	P00918	P00918	Carbonic anhydrase 2	CA2	884
26.3840313	27.1695919	26.91239357	26.58247757	27.12750626	27.00592422	26.35240555	27.08628464	27.50377655	27.5002079	27.78674889	27.20209694	26.10433578	27.02696609	26.58949471	26.21739578	26.49032593	26.73634529	26.6558094	26.45354652	26.62672806				17	17	17	52.2	52.2	52.2	46.53	0	52.286	4460500000	76	P00966	P00966	Argininosuccinate synthase	ASS1	885
25.95881081	25.52853394	25.25868034	25.69643974	24.93624878	25.01009369	25.28961372	25.0330925	25.49359703	24.02419853	25.29403877	22.17059326	25.04676819	24.86022377	25.34597397	20.47753906	25.42438316	25.05183792	20.44708061	25.21685982	22.14135742				4	4	4	30.8	30.8	30.8	15.799	0	12.072	1130400000	24	P01034	P01034	Cystatin-C	CST3	886
27.19601059	26.91672707	27.01446342	26.93111801	26.80845451	27.00099182	27.53014183	27.18659782	27.08780289	27.40989304	27.3558197	26.7710247	27.31708527	26.75174713	26.89538956	27.30669403	27.10858917	27.21965027	27.07234764	26.93370819	26.50125694				8	8	1	58.7	58.7	4.8	21.229	0	98.144	5501800000	82	P01111	P01111	GTPase NRas	NRAS	888
23.47072792	22.7562542	22.98785782	22.88035583	20.73294067	22.34370422	22.14861298	21.56419945	22.23385811	23.58588982	22.70482635	22.53629875	22.58226395	23.2736969	22.31221581	21.49254799	20.69210434	22.35726929	22.83449173	22.70990372	22.36046219				8	2	1	61.9	14.3	6.3	21.298	0.0003944	4.9199	175770000	20	P01112	P01112	GTPase HRas;GTPase HRas, N-terminally processed	HRAS	889
25.42140007	24.48511314	24.42860603	24.65212059	24.86608505	24.12234116	24.57709694	24.54963112	24.61543274	24.75557327	24.72296524	23.98841286	24.77444649	24.62644958	24.42399788	24.09820366	24.51062775	24.35669136	24.03498268	24.09208488	21.67658043				7	2	2	24.3	9.4	9.4	40.46	0	29.395	805140000	37	P01889;P13747	P01889	HLA class I histocompatibility antigen, B-7 alpha chain	HLA-B	891
30.15146255	29.95268822	29.87067795	29.85499954	29.87010384	29.86590767	29.6135807	29.71241951	29.68187332	29.78651428	29.43440056	29.90368652	29.64134216	30.06149483	29.74621582	29.55068779	29.83686447	29.75662231	29.50901604	29.79423714	29.91213608				42	41	41	62.2	60.8	60.8	74.139	0	323.31	34982000000	698	P02545	P02545	Prelamin-A/C;Lamin-A/C	LMNA	893
29.98318481	29.80074692	29.7092514	29.93086433	29.85128021	30.13405991	29.45035934	29.60098457	29.4022274	29.44996643	29.72530174	29.70442772	30.13087273	30.0519352	29.8378582	29.89508629	29.98929024	30.07826424	29.6148262	29.79515076	29.04095459				29	29	29	45.9	45.9	45.9	84.87	0	266.9	34214000000	627	P02786	P02786	Transferrin receptor protein 1;Transferrin receptor protein 1, serum form	TFRC	896
24.68458557	24.06882668	24.7424736	24.49356651	23.75164604	23.94663811	21.89693642	23.20894432	23.96004868	24.63045311	24.99304199	23.59775734	24.0907135	24.18669128	24.53860283	24.43083954	24.55847549	23.47283554	24.21637917	23.95845795	22.66652679				3	3	3	18.3	18.3	18.3	20.019	0.00020008	5.2169	625530000	9	P02792	P02792	Ferritin light chain	FTL	897
25.72189713	25.20921898	25.66516685	25.32882309	25.28453827	25.66866112	25.47880173	25.1299839	24.9312973	26.5932045	25.92327118	25.51325035	26.03527641	25.59460068	25.14798546	25.39711952	25.57847977	25.59166527	25.90506554	25.83874702	24.49661827				3	3	3	8.8	8.8	8.8	35.66	0	13.124	1816300000	59	P03886	P03886	NADH-ubiquinone oxidoreductase chain 1	MT-ND1	899
23.09399033	23.0494957	24.24952316	22.8132534	23.36626434	24.12919807	25.15205383	24.86268425	24.61127472	25.41528702	25.40011978	22.89720535	25.48578835	23.24665642	24.2660656	24.80567741	23.78446579	23.89652252	24.48480606	23.66979599	21.35033226				3	3	3	8.9	8.9	8.9	51.58	0	6.9196	746520000	22	P03905	P03905	NADH-ubiquinone oxidoreductase chain 4	MT-ND4	901
25.68244362	25.13590431	24.8190937	25.61972046	24.59132195	24.88418198	24.96736908	24.83069611	25.08679199	25.02542496	25.25378609	25.03954887	25.33224297	25.6585083	25.18052101	25.16810036	25.55177307	25.2186718	25.01384544	25.45512962	25.25886154				5	5	5	10.4	10.4	10.4	67.026	0	18.544	1369700000	43	P03915	P03915	NADH-ubiquinone oxidoreductase chain 5	MT-ND5	902
23.91168594	23.47271156	23.72619247	23.17934418	23.71429253	23.04546928	23.51773262	23.91615868	22.88515091	22.1788559	23.21402359	23.69487381	22.87747574	23.56651115	23.80242729	22.83794022	23.95916557	23.81665421	23.11695862	23.60014153	23.92478943				3	3	3	48.5	48.5	48.5	7.9916	0.00020012	5.22	526780000	20	P03928	P03928	ATP synthase protein 8	MT-ATP8	904
23.54851341	23.62444115	23.5961647	23.82366753	22.87211037	23.30646896	21.10601044	20.88855934	22.73603439	23.01194191	22.70889282	23.23591805	20.66456985	23.93274117	23.64328384	22.21239281	23.36733055	21.43424797	20.97152519	22.78329086	21.54778862				5	5	5	7.9	7.9	7.9	97.475	0	9.0322	258840000	3	P04035	P04035	3-hydroxy-3-methylglutaryl-coenzyme A reductase	HMGCR	905
28.12529182	28.24422455	27.85263634	28.14204597	28.18546295	27.98771858	28.02390289	28.08972359	27.98760986	28.30895233	27.89804459	28.02569962	27.99841118	28.2548027	28.083498	28.08299065	28.14535332	28.19910431	27.94195747	28.19826126	28.3340683				21	21	21	53.1	53.1	53.1	59.755	0	84.946	10694000000	261	P04040	P04040	Catalase	CAT	906
25.86530685	25.84388351	25.53878021	25.5985527	25.44660568	25.54689598	25.46842957	24.94306374	25.6403904	25.96985054	25.64729691	25.80360985	25.7843914	25.70144653	24.92288589	25.73992729	25.55490875	25.60941505	25.72124481	25.99582672	25.70869827				11	11	9	24.1	24.1	20.5	73.051	0	21.241	1862900000	49	P04049	P04049	RAF proto-oncogene serine/threonine-protein kinase	RAF1	907
25.77024269	25.93499184	25.50448799	25.57571411	25.6574192	25.80348587	26.1108017	25.98735046	26.10317612	26.3374424	25.83342552	25.53281975	26.34776688	25.93366432	25.78151703	26.00446701	26.13180923	25.99382019	26.01002884	25.82036018	24.40275574				9	9	9	24.8	24.8	24.8	59.716	0	36.422	2279500000	85	P04062	P04062	Glucosylceramidase	GBA	908
33.11010742	33.07354736	32.92195511	33.0933609	32.75672531	33.07878876	32.99035645	32.77319336	32.83701324	33.33551407	33.24175644	32.86116028	32.88993835	33.07767487	32.67455292	32.81503296	32.87565994	32.70845413	32.87030411	33.08626175	32.87503433				33	33	29	86.5	86.5	76.9	39.42	0	323.31	3.3625E+11	4121	P04075;P05062	P04075	Fructose-bisphosphate aldolase A	ALDOA	909
31.06040001	31.00390244	30.73416519	30.95698547	30.7524662	30.77446938	30.82691574	30.71808243	30.72167206	30.55718613	30.99940681	30.73505402	30.30801964	31.09150314	30.37730789	30.68737411	30.87715912	30.64632988	30.83740616	31.09358215	30.3816452				6	6	6	86.7	86.7	86.7	11.139	0	58.915	68873000000	451	P04080	P04080	Cystatin-B	CSTB	910
27.19291115	27.23562241	26.64209938	27.01903152	26.98185349	26.73402023	26.63020325	26.68645668	26.40334129	27.58899498	27.69643974	27.17274094	26.93359566	27.20666885	26.40394211	26.38707733	26.71056557	26.43737984	26.33567047	26.19477272	25.58797836				18	18	18	58.7	58.7	58.7	38.714	0	89.216	4364300000	174	P04083	P04083	Annexin A1	ANXA1	911
25.97583199	25.74381065	25.77527618	25.70585442	26.00481033	25.46833611	25.44556427	25.86639214	25.40421867	26.08634567	25.62402344	26.06819153	25.73117447	25.85369492	25.63696671	24.89555168	25.40220261	25.9307785	25.62134361	25.56529045	25.28950691				5	5	5	1.4	1.4	1.4	515.6	0.0016423	3.316	1964700000	21	P04114	P04114	Apolipoprotein B-100;Apolipoprotein B-48	APOB	912
23.7869606	22.87683868	22.87404633	23.25853729	23.73075867	22.77438736	22.92477226	23.74929428	23.19836998	23.13249588	22.91144753	22.97489548	22.42966652	23.22896576	23.03640747	23.06245041	23.27597046	23.57149506	22.09518242	23.6361084	23.64603424				8	8	8	12.9	12.9	12.9	85.658	0	9.881	346470000	18	P04150	P04150	Glucocorticoid receptor	NR3C1	913
24.38975334	24.43249893	23.22219849	21.14468384	24.22022247	23.87801933	24.17599869	23.82502747	23.55238914	22.59942245	23.98598289	23.76617813	22.89676094	18.9995842	23.9603138	24.04576874	23.59786987	21.36484146	23.80508614	21.1660862	23.81078339				2	2	2	9.5	9.5	9.5	27.661	0.00019873	5.0907	523490000	15	P04156	P04156	Major prion protein	PRNP	914
28.42254066	28.30539131	28.64371681	28.28942871	28.49769783	28.66251373	28.49887848	28.91290665	28.62522888	28.38179016	28.54896164	28.46443176	27.96057892	28.34840775	28.62390518	28.3052597	28.22057343	28.47981262	28.57408905	28.47884941	28.70444489				12	12	12	74.3	74.3	74.3	24.75	0	78.695	16147000000	254	P04179	P04179	Superoxide dismutase [Mn], mitochondrial	SOD2	915
31.33159447	31.31110954	31.20139694	31.20367432	31.21030807	31.41935921	31.39422417	31.42667389	31.42482376	31.04537582	31.21436691	30.96113205	31.31235504	31.331007	31.22733688	31.18594742	31.22060776	31.36807251	31.00631142	30.98440742	30.23523521				22	22	22	74.7	74.7	74.7	48.534	0	300.63	94265000000	1062	P04181	P04181	Ornithine aminotransferase, mitochondrial;Ornithine aminotransferase, hepatic form;Ornithine aminotransferase, renal form	OAT	916
25.59454346	23.97088242	25.48357582	24.1964798	24.86372375	25.47004509	25.38056946	25.40051079	25.91104507	26.20362854	26.40961838	25.36235619	25.82529449	25.19824219	25.43704605	25.1534462	25.05891228	24.84885788	24.57761574	23.27113342	24.43447113				10	10	10	53.4	53.4	53.4	25.468	0	27.205	1500600000	70	P04183	P04183	Thymidine kinase, cytosolic	TK1	917
24.93844986	25.84115028	25.99688148	25.31782722	26.03079987	26.2405262	26.36899567	26.70305824	26.24334335	26.52240944	26.78381729	26.11064148	25.99284744	23.44164467	25.86126518	26.2475872	25.77369308	26.24912643	25.98015404	25.72340775	25.65908051				26	5	3	75.7	16	10.1	49.585	0	26.523	2570500000	45	P04350	P04350	Tubulin beta-4A chain	TUBB4A	920
34.46038818	34.50687027	34.49845505	34.45794678	34.28623199	34.45494843	34.51741028	34.21219254	34.39260101	34.91094971	34.68922043	34.47097015	34.63162994	34.63757706	34.18748093	34.57604599	34.55419159	34.53820419	34.67240524	34.6536293	34.14071655				26	26	25	79.4	79.4	79.4	36.053	0	323.31	1.141E+12	8316	P04406	P04406	Glyceraldehyde-3-phosphate dehydrogenase	GAPDH	921
27.71200943	27.58139992	27.22075844	27.45332527	27.47884941	27.45998383	27.34807014	27.30469513	27.25511932	27.6410656	27.44663811	27.32130814	27.30443382	27.64938164	27.04916	27.09446335	27.27168655	27.42133713	26.94368935	27.08881378	26.1059742				13	10	7	46.3	36.7	24.1	40.84	0	35.031	6105500000	172	P04439	P04439	HLA class I histocompatibility antigen, A-3 alpha chain	HLA-A	922
27.98695946	27.88465881	27.65171051	27.49396324	28.0504055	27.65328217	27.6965065	28.01148033	28.25209808	28.23146439	28.03857613	28.03815842	27.88797379	28.01030731	27.89614105	27.85928726	27.71109009	27.9216156	27.83978081	27.66010094	28.60243797				10	10	10	51.5	51.5	51.5	28.315	0	91.65	9871400000	263	P04632;Q96L46	P04632	Calpain small subunit 1	CAPNS1	923
28.62971687	28.41820335	28.22614288	28.42217827	28.46898079	28.14622688	28.0508213	28.46590996	28.47811508	28.39415169	28.27542114	28.27248764	28.05418968	28.48715401	28.23406982	28.31302452	28.29281044	28.29285431	28.47208405	28.70540047	28.952631				17	17	17	71.8	71.8	71.8	43.653	0	72.525	13226000000	290	P04637	P04637	Cellular tumor antigen p53	TP53	924
27.99744225	28.18876839	27.71626854	28.02733421	28.00865173	27.83593178	27.82808304	27.41739845	27.43205261	28.42930031	28.23927116	28.04432106	27.84858322	28.20885658	27.61484337	27.46816635	27.9825058	27.63899612	27.08019829	27.53667831	26.97607231				10	10	10	38.3	38.3	38.3	35.716	0	146.89	8627100000	205	P04818	P04818	Thymidylate synthase	TYMS	926
30.88525581	30.77344704	30.85437584	30.76564407	30.63642311	30.86230659	30.9971199	30.75835609	30.67665482	31.23848534	31.0484314	30.68302917	31.22802544	30.82373238	30.69120789	30.931427	30.84430885	30.85229301	30.86828041	30.86562729	30.02458954				31	31	31	58.6	58.6	58.6	68.569	0	280.97	70577000000	1007	P04843	P04843	Dolichyl-diphosphooligosaccharide--protein glycosyltransferase subunit 1	RPN1	927
30.71022034	30.33308792	30.64984512	30.5735302	30.42262077	30.56311035	30.68895912	30.28967094	30.49466896	30.84093666	30.54931068	30.37471962	30.99300766	30.59708214	30.39284325	30.77815628	30.55389595	30.52552032	30.66619301	30.64967346	29.9381752				23	23	23	57.2	57.2	57.2	69.283	0	323.31	57823000000	823	P04844	P04844	Dolichyl-diphosphooligosaccharide--protein glycosyltransferase subunit 2	RPN2	928
27.34587288	27.00998688	26.78069305	27.02273941	26.32287216	26.67747879	26.85055161	26.16107941	26.49509239	27.49724197	27.11257172	26.59049416	27.16844368	27.12711334	26.27676964	26.5233078	26.8759594	26.69218826	26.69085693	26.81897163	26.17761612				15	8	8	57.2	36.1	36.1	40.45	0	37.804	4413000000	124	P04899;P19087;P11488	P04899	Guanine nucleotide-binding protein G(i) subunit alpha-2	GNAI2	929
22.69725227	25.91893578	21.17411041	22.91047859	22.71019745	20.21393013	22.95877647	23.13744545	21.34309387	22.70093346	20.23644638	22.87425613	22.79322624	22.98313141	22.1646595	22.13812447	23.11665726	21.83521461	23.16749382	21.97044945	22.81706429				8	1	1	60.8	8.5	8.5	14.105	0.0039786	2.4704	247320000	2	Q93077;Q7L7L0;P04908	Q93077;Q7L7L0;P04908	Histone H2A type 1-C;Histone H2A type 3;Histone H2A type 1-B/E	HIST1H2AC;HIST3H2A;HIST1H2AB	930
24.9603138	24.65927124	24.05266762	24.52366638	24.55683899	24.34725952	23.35393524	24.23921585	24.02546692	22.98518372	23.37105942	24.18283272	24.1631546	24.78336716	24.52067375	23.77122498	24.4391098	24.3823185	24.26499176	24.30785942	24.35816956				7	7	7	6.9	6.9	6.9	137.01	0	8.2522	721070000	38	P04920;P48751	P04920	Anion exchange protein 2	SLC4A2	931
31.68745804	31.42537308	31.18275452	31.49885941	31.24257851	31.23066139	31.16560745	31.01909828	31.0895462	31.43792534	31.09911156	31.08784103	31.36921692	31.49423981	31.13013649	31.18399811	31.33319473	31.28223228	31.22894287	31.3621254	31.22377586				43	43	27	45.2	45.2	28.6	112.89	0	323.31	97682000000	1703	P05023	P05023	Sodium/potassium-transporting ATPase subunit alpha-1	ATP1A1	932
27.02854729	26.71397781	26.33625031	26.63837624	26.41538429	26.38768387	26.18129921	26.36569595	26.46908188	26.51150322	26.32373047	26.21722984	26.18036842	26.60978127	26.16065598	26.20556831	26.48926926	26.45497322	26.07126236	26.26986885	26.78094292				6	6	6	28.4	28.4	28.4	35.061	0	33.887	3346100000	131	P05026	P05026	Sodium/potassium-transporting ATPase subunit beta-1	ATP1B1	933
25.85770988	25.94348907	25.78726006	25.87741089	25.74852753	25.5201931	25.58342361	25.71216774	25.61560249	24.05316353	24.38047028	25.12585258	24.96013832	25.76529312	25.81728935	25.1133461	25.39319611	25.1080513	25.04668427	25.42527962	25.48133087				13	13	12	22.9	22.9	21.8	86.942	0	39.178	1802100000	89	P05067	P05067	Amyloid beta A4 protein;N-APP;Soluble APP-alpha;Soluble APP-beta;C99;Beta-amyloid protein 42;Beta-amyloid protein 40;C83;P3(42);P3(40);C80;Gamma-secretase C-terminal fragment 59;Gamma-secretase C-terminal fragment 57;Gamma-secretase C-terminal fragment 50;C31	APP	934
29.37705994	29.43095589	29.2170639	29.34360886	29.46736908	29.33470917	29.1273098	29.33836937	29.40578079	29.55303383	29.51514053	29.32750893	29.34274101	29.55222893	29.16072464	29.19070053	29.435215	29.43284798	29.24154472	29.38148117	28.98641777				23	23	19	59.2	59.2	54.5	56.381	0	207.98	27256000000	614	P05091	P05091	Aldehyde dehydrogenase, mitochondrial	ALDH2	936
18.59196854	29.73109245	18.90371704	21.14718437	18.00091362	20.09029388	18.02019882	21.22339821	22.89659309	21.89798355	18.96251106	21.60201073	18.02469635	18.9937458	20.89430237	21.70391464	20.57861519	22.19532585	22.76688194	20.53359222	21.00343323				4	4	4	28	28	28	10.834	0	9.467	1549200000	11	P05109	P05109	Protein S100-A8;Protein S100-A8, N-terminally processed	S100A8	937
24.87459946	26.18884277	25.59696198	25.93411446	25.99226379	25.06254005	25.50996399	25.56159592	25.94529915	24.23073959	24.4777832	26.4746933	25.28167725	26.40916443	26.02299309	25.55543518	25.5205822	25.51409531	25.86237717	25.77552795	27.75887871				5	5	5	52	52	52	10.659	0	33.939	3843000000	189	P05114	P05114	Non-histone chromosomal protein HMG-14	HMGN1	938
30.84341049	30.39856339	30.06702042	30.39652252	29.88490677	30.165308	30.11197472	29.75837135	30.10474586	30.69395065	30.21581459	30.34519577	30.37792778	30.52542686	30.01664352	30.17474174	30.43260956	30.31321907	30.35982323	30.4178009	30.03944016				18	8	7	51.3	25.5	19.8	32.852	0	38.911	48443000000	448	P05141;Q9H0C2	P05141	ADP/ATP translocase 2;ADP/ATP translocase 2, N-terminally processed	SLC25A5	939
24.31796646	23.85785294	24.48670959	23.64074898	23.96252251	24.01503754	23.03939056	24.86580276	23.74273109	24.3543396	23.97360039	23.70482635	23.52396584	23.51677132	20.72553444	23.4432888	23.28940201	24.40457535	23.07463455	23.26670837	26.86891365				7	7	7	11.8	11.8	11.8	80.058	0	14.104	818120000	18	P05165	P05165	Propionyl-CoA carboxylase alpha chain, mitochondrial	PCCA	940
25.27653885	24.07447243	23.97018051	24.49777412	24.64647293	24.83932495	24.80700493	25.0070591	24.44297409	24.52067375	24.63721466	24.1331234	24.43128777	24.71670151	24.24198151	24.34102821	24.68094254	24.33987236	21.0023098	24.83195305	24.50154495				10	10	10	26.2	26.2	26.2	58.215	0	27.674	897910000	53	P05166	P05166	Propionyl-CoA carboxylase beta chain, mitochondrial	PCCB	941
30.73940659	30.45483589	30.08169746	30.52327728	30.44499969	30.13087273	30.02683449	30.26628876	30.15460396	30.42031288	30.01982689	30.48019791	30.14053535	30.54323959	30.18907356	30.3380928	30.30617332	30.4750843	30.43658638	30.6223526	30.56019592				25	25	25	70.2	70.2	70.2	36.112	0	265.37	52327000000	783	P05198	P05198	Eukaryotic translation initiation factor 2 subunit 1	EIF2S1	942
17.66587639	18.16624069	21.60030937	22.00020409	19.39826393	18.7831192	18.56580925	18.78596306	21.49310684	17.3049221	22.990942	17.90636253	16.81590843	19.7500267	21.27990341	18.57990456	17.01508904	17.95532036	17.1212101	15.81538296	26.98674202				4	4	3	51.1	51.1	51.1	9.3926	0	6.8752	292530000	5	P05204	P05204	Non-histone chromosomal protein HMG-17	HMGN2	943
29.46927261	28.84254074	28.69444847	28.96457863	28.99720001	28.59024429	28.52682686	28.24209023	28.40535545	29.0152607	28.78777695	28.9506588	28.84502602	28.94405365	28.43264961	28.90360069	28.7624321	28.44015503	28.8031044	28.82438469	27.37633514				4	3	3	89.5	74.6	74.6	11.514	0	119.64	16215000000	161	P05386	P05386	60S acidic ribosomal protein P1	RPLP1	945
32.5983696	31.84475708	31.84819412	31.87840271	32.07686234	31.82619667	31.34466743	31.53333855	31.40993309	31.92348099	31.50469589	31.93079376	31.68252754	32.0514183	31.66720963	31.50322723	31.85786438	31.50587845	31.4647522	31.69784927	31.25979424				13	13	12	97.4	97.4	82.6	11.665	0	323.31	1.366E+11	923	P05387	P05387	60S acidic ribosomal protein P2	RPLP2	946
32.55574799	32.17919922	32.18674469	32.30239105	32.03167343	32.16092682	32.06509781	31.88638306	31.83654213	32.7003746	32.25507355	32.24476242	32.32197952	32.41346741	31.98281097	32.10455704	32.09506226	32.18692017	32.26038361	32.24510193	31.81233788				17	17	17	61.8	61.8	61.8	34.273	0	222.2	1.7584E+11	1089	P05388;Q8NHW5	P05388;Q8NHW5	60S acidic ribosomal protein P0;60S acidic ribosomal protein P0-like	RPLP0;RPLP0P6	947
24.90797806	24.63156509	24.61363602	24.66925621	24.77685738	25.07524681	24.70672417	24.60862541	24.62181854	25.48151398	25.21174622	25.10157394	24.58880806	25.34014511	24.83030891	24.48585129	24.6047287	24.68072701	24.57600212	25.13555336	24.8994751				5	5	5	27.5	27.5	27.5	35.675	0	37.222	1126000000	65	P05412;P17535	P05412	Transcription factor AP-1	JUN	948
25.44101143	24.08699417	25.06019211	24.22398186	24.66090393	24.74422073	25.21530533	24.67583656	25.29523087	25.05026054	25.03422737	24.7759037	25.00071144	22.65311623	24.40080261	25.10773087	24.61335564	24.39852142	25.03359604	24.52581787	21.277565				7	7	7	27.9	27.9	27.9	44.395	0	24.366	1030600000	39	P05423	P05423	DNA-directed RNA polymerase III subunit RPC4	POLR3D	949
30.33458138	30.73779678	30.93803406	30.78557968	30.7678566	31.06875229	31.05994987	30.99718666	30.87474251	31.37767029	31.42967033	30.90131569	31.16578674	30.90447617	30.79156876	31.10493279	30.78892708	30.96347618	31.13730049	30.959198	30.60142899				37	37	37	60.5	60.5	60.5	46.836	0	323.31	77947000000	1211	P05455	P05455	Lupus La protein	SSB	950
24.81440735	24.29291534	25.79168701	25.00859833	25.05556488	25.48477554	25.91419792	25.91106796	25.67772102	26.08153915	26.1306324	25.07398224	26.34084129	25.11525345	25.54580688	25.61890984	25.22121811	25.1313591	25.49262047	24.45676041	24.6307869				7	7	6	23.1	23.1	21.1	48.062	0	31.191	1739900000	33	P05549;Q6VUC0;Q92481;Q92754	P05549	Transcription factor AP-2-alpha	TFAP2A	952
28.62648392	28.6485939	28.76391983	28.66505814	28.66404152	28.81047821	28.73798943	28.86201096	28.64910698	28.45744133	28.54115295	28.18006516	28.82073784	28.78397369	28.62870979	28.69584274	28.71306038	28.58949471	28.63377571	28.53400803	28.54414177				20	20	20	29.8	29.8	29.8	88.414	0	78.273	16000000000	315	P05556	P05556	Integrin beta-1	ITGB1	953
29.96623039	29.95615387	29.7704258	29.64001465	29.77893829	29.66212273	29.51664352	29.75988007	29.66062927	30.02524948	29.96126938	29.90727234	29.89850616	30.20990181	29.60680199	29.49237823	29.9281826	29.64259911	29.31801224	29.5424633	28.95845222				26	25	17	68.6	67	47	48.057	0	320.54	33640000000	619	P05783	P05783	Keratin, type I cytoskeletal 18	KRT18	954
27.60653687	27.58290672	27.50771332	27.45708847	27.40381241	27.60985184	27.6005249	27.49098396	27.64464569	28.04931641	27.93971634	27.62345123	27.70497131	27.71109009	27.28630257	27.56412697	27.39378548	27.57809067	27.471735	27.43991852	26.69458199				13	13	13	53.4	53.4	53.4	40.786	0	55.417	7443500000	225	P06132	P06132	Uroporphyrinogen decarboxylase	UROD	955
21.38986397	23.60790634	23.47221565	21.25500298	22.21089172	23.51641083	23.89541245	23.86523628	24.21808052	24.70609283	23.80616951	24.31803513	24.07226563	22.6535759	23.34529877	23.66784859	23.39296532	23.76253319	24.52772903	24.08934021	23.08283615				9	4	4	23.5	15.1	15.1	60.761	0	10.327	454350000	19	P06241;P09769	P06241	Tyrosine-protein kinase Fyn	FYN	956
27.08365059	27.46622086	27.21798706	27.5178833	27.39108276	27.34587288	27.4873848	27.54008293	27.63360214	27.08212852	27.75461769	27.46870995	27.02379799	27.47158051	26.89654541	27.00581741	27.47792244	27.10948563	26.80968094	27.12099838	26.61694717				13	13	13	39.6	39.6	39.6	48.766	0	70.348	6201400000	114	P06280	P06280	Alpha-galactosidase A	GLA	957
24.75709915	25.66036034	25.50106049	25.69168282	25.73500252	25.33063698	25.66416359	25.33063698	25.81692314	24.36739731	26.19151878	25.70659256	25.97875786	25.37272072	25.94545555	25.19257355	24.83026123	25.24099922	25.4470787	25.54389191	26.03544426				17	17	17	22.2	22.2	22.2	106.16	0	46.296	1827300000	75	P06400	P06400	Retinoblastoma-associated protein	RB1	959
28.95961189	27.6511631	28.38438606	27.68765831	27.71423912	27.24308968	27.03138924	27.03810501	26.93988419	26.83581161	27.40754509	27.76464844	27.18034935	27.95499039	28.5320015	27.07275581	27.67620087	26.65198326	27.16125298	28.21821976	31.13583374				12	12	12	46.8	46.8	46.8	12.203	0	280.34	13451000000	779	P06454	P06454	Prothymosin alpha;Prothymosin alpha, N-terminally processed;Thymosin alpha-1	PTMA	960
31.048172	31.09446335	30.8061657	31.02214432	30.87195587	30.89106369	30.84273529	30.85087967	30.76224136	31.01445007	31.00054741	30.95102119	30.79560089	31.09848404	30.72443962	30.98847771	31.05122375	30.91135025	30.78417587	31.05549622	30.67715836				22	22	20	78.8	78.8	76.1	34.095	0	280.63	78414000000	890	P06493;Q96Q40	P06493	Cyclin-dependent kinase 1	CDK1	961
33.43203735	33.22216415	33.35363388	33.17380524	32.98116302	33.34321213	33.34440231	33.03992844	33.29214096	33.78419495	33.48974991	33.0901947	33.55659103	33.26318359	33.09553146	33.32777023	33.30999756	33.26360321	33.3759346	33.38535309	32.67812347				31	31	31	81.1	81.1	81.1	56.559	0	323.31	3.9521E+11	2906	P06576	P06576	ATP synthase subunit beta, mitochondrial	ATP5B	962
28.63730431	28.19882393	27.97492409	28.22471809	28.16389275	27.94893456	27.92150307	27.90351486	27.79457855	27.97120094	28.07152939	28.06383705	27.84044075	28.34362984	27.9770546	27.86035347	28.06568718	28.074543	28.01701355	28.31669807	28.4911747				11	11	11	47	47	47	25.097	0	54.065	10890000000	265	P06730;A6NMX2	P06730	Eukaryotic translation initiation factor 4E	EIF4E	964
34.51887894	34.53855133	34.38638306	34.40888596	34.17303085	34.31060791	34.19322205	34.07797623	34.28630066	34.99108124	34.65159988	34.50888062	34.41676712	34.60355377	34.06800079	34.30232239	34.45230865	34.42504883	34.54943848	34.54650879	34.25349808				40	40	36	81.3	81.3	72.8	47.168	0	323.31	9.6538E+11	8315	P06733	P06733	Alpha-enolase	ENO1	965
28.11793137	28.1578846	28.15252686	28.11351585	28.12578392	28.14918709	28.31479836	28.43109512	28.26342583	28.98212433	28.63474464	28.27141953	28.4679718	28.1204052	28.34401131	28.09043121	28.07943535	28.15745163	28.0866909	27.83436584	28.07009697				36	36	30	49.1	49.1	41.9	97.147	0	159.62	11736000000	320	P06737	P06737	Glycogen phosphorylase, liver form	PYGL	966
32.72315979	32.91020584	32.8228035	32.81829453	32.77236557	32.79323578	32.92250443	32.87309265	32.88099289	33.19829559	33.21057129	32.87417603	32.7669487	32.97404861	32.78849792	33.02699661	32.93350601	32.88467407	33.11862564	33.01838303	32.56328964				33	33	25	67	67	53	63.146	0	323.31	3.3642E+11	3099	P06744;Q8N196	P06744	Glucose-6-phosphate isomerase	GPI	967
25.54710197	24.96234512	24.62823105	24.85295677	24.65025902	24.86315727	24.69938278	24.20082664	24.55068779	24.94391441	24.92483521	24.6660614	24.67675209	25.16034889	24.13257599	24.94122887	25.10381699	24.85941696	24.86745262	24.85709381	24.72197533				10	10	10	42.7	42.7	42.7	38.177	0	19.983	1066000000	23	P06746	P06746	DNA polymerase beta	POLB	968
32.94529343	33.24912262	33.31175995	33.12170029	32.97920227	33.23891068	32.98010635	32.82965851	33.05157852	33.5033226	33.28471375	33.32964325	33.25251007	33.26584244	32.83562088	33.26136398	32.97939301	33.2805748	33.3898468	33.44307327	32.5262413				21	21	21	65.3	65.3	65.3	32.575	0	323.31	3.8572E+11	2225	P06748	P06748	Nucleophosmin	NPM1	969
28.1861248	27.87396622	27.73918152	27.73072052	27.72031975	27.99436951	27.79958916	28.11674118	28.09310341	27.29858971	27.76192474	27.82608414	27.96988487	27.96317291	27.94809914	27.87449265	27.98500633	27.95071411	27.85632133	27.67344093	26.07983208				13	6	5	33	14	11.9	32.95	0	49.957	9230400000	119	P06753	P06753	Tropomyosin alpha-3 chain	TPM3	970
24.0098362	23.60749817	23.85452843	24.03052711	23.63223076	23.67497635	23.97989273	23.80262375	23.49081612	21.57394409	22.00629425	23.06920242	23.79253197	23.42943573	23.74734879	23.617733	23.71271896	23.57554054	23.32937241	21.87325859	22.00240517				8	8	8	9.9	9.9	9.9	116.04	0	9.1996	448700000	18	P06756	P06756	Integrin alpha-V;Integrin alpha-V heavy chain;Integrin alpha-V light chain	ITGAV	971
27.60137558	27.46676636	27.41627121	27.43061638	27.28250694	27.58563232	27.46583176	27.35380173	27.47568321	27.8434391	27.54796982	27.47158051	27.64375114	27.42165756	27.22434998	27.35396957	27.40145493	27.43348503	27.31337166	27.27870178	27.64828491				15	15	15	30.4	30.4	30.4	60.702	0	59.616	6886800000	141	P06865	P06865	Beta-hexosaminidase subunit alpha	HEXA	972
29.00862503	29.09624863	28.99221039	29.08565331	28.97125626	29.07247543	28.96911621	29.06886673	28.99539566	29.55968666	29.00120544	28.97142029	29.24388504	29.02363777	28.97956467	29.04689789	29.07688904	29.03611565	29.05997467	28.9464817	28.67077446				21	21	21	58.7	58.7	58.7	52.948	0	79.915	20256000000	346	P07099	P07099	Epoxide hydrolase 1	EPHX1	973
23.98719788	26.92127609	24.02690315	23.88241005	24.07691956	24.03422737	23.57392311	24.04268265	23.65283203	23.87633324	24.37331772	25.10401535	21.91856194	23.90719795	24.02445221	24.26963615	24.00324631	24.2146759	23.93012428	24.25198174	23.7869606				3	3	3	47.1	47.1	47.1	10.044	0.0066147	2.131	831560000	3	P07108	P07108	Acyl-CoA-binding protein	DBI	974
33.19306183	33.52682495	33.45757675	33.51147461	33.35152817	33.39802933	33.41122437	33.41714478	33.42266846	33.84370804	33.61642838	33.42580032	33.39253616	33.70130157	33.38239288	33.44899368	33.48387909	33.45916748	33.52192307	33.65149307	33.76000214				24	22	22	66.8	59.3	59.3	36.638	0	323.31	4.7899E+11	2908	P07195;Q6ZMR3;P07864	P07195	L-lactate dehydrogenase B chain	LDHB	975
22.11761284	23.11249924	21.22525978	22.88916779	23.05142212	22.75035858	22.47565842	21.86007118	22.71181488	21.03700447	23.00821304	23.32237434	22.67633247	22.7121067	23.00329781	22.70493126	22.51140022	22.85142326	21.43524742	22.68408203	21.33667564				7	5	5	13.1	9.9	9.9	61.516	0.00021004	6.6063	224850000	11	P07196	P07196	Neurofilament light polypeptide	NEFL	976
28.07688904	28.02421951	27.7654705	27.66302299	27.96587181	27.78481483	27.28091621	27.94329834	27.53274536	28.13604164	28.12114525	27.83237457	27.90288162	27.89128113	27.90265274	27.72903633	27.74855232	27.85554886	27.81243706	27.7813797	28.08613396				13	13	13	72.4	72.4	72.4	22.088	0	89.264	8744400000	219	P07203	P07203	Glutathione peroxidase 1	GPX1	978
31.51775169	31.5709095	31.53973007	31.56115341	31.33750725	31.48149681	31.33989906	31.38910294	31.30877876	31.67375183	31.43604088	31.2876358	31.43936348	31.60165024	31.42817307	31.45365906	31.51634407	31.52234268	31.54333115	31.58857346	31.39018059				34	34	34	69.5	69.5	69.5	57.116	0	323.31	1.131E+11	1601	P07237	P07237	Protein disulfide-isomerase	P4HB	979
24.18177223	24.44745827	23.97237396	24.45129967	24.6601429	22.54520035	23.99222183	24.71863556	24.1865406	25.49384117	24.80901909	24.42233086	24.74509239	24.10932732	24.36098289	23.63533401	24.88278389	24.54568863	24.15073776	23.30438232	25.76769447				4	4	4	22.7	22.7	22.7	20.863	0	12.664	878680000	20	P07305	P07305	Histone H1.0;Histone H1.0, N-terminally processed	H1F0	980
24.6361084	24.72603607	25.2778511	25.04718399	25.31319809	24.82784081	24.25335312	25.55353165	24.3525219	25.77497482	25.55517197	25.62385559	25.4541893	24.57968903	25.72101021	25.03313446	24.85210037	24.83658218	24.23454475	23.57922935	24.72754288				3	3	3	32.3	32.3	32.3	11.261	0	10.781	1321100000	14	P07311	P07311	Acylphosphatase-1	ACYP1	981
28.26615524	28.42422295	28.04207802	28.19291115	27.87829971	28.15465355	28.29579163	28.11013412	28.02786255	28.14797592	27.96317291	27.64725685	28.23324776	28.38788223	27.97224236	28.1213932	28.11436081	28.049263	28.18385506	28.26883316	27.56070709				14	14	14	47.6	47.6	47.6	44.552	0	95.918	10516000000	316	P07339	P07339	Cathepsin D;Cathepsin D light chain;Cathepsin D heavy chain	CTSD	982
31.33516693	31.41059113	31.00289726	31.07188797	30.79319763	31.01644325	30.98529053	30.88117599	30.79861641	31.51751709	31.21384621	31.01191902	31.16764259	31.21679688	30.81848526	30.75652695	30.87598801	30.8651123	30.65386391	30.91049385	30.38071632				25	25	25	70.2	70.2	70.2	38.604	0	323.31	80610000000	979	P07355;A6NMY6	P07355;A6NMY6	Annexin A2;Putative annexin A2-like protein	ANXA2;ANXA2P2	983
27.94290733	28.06152153	27.45363998	27.84350014	27.73246765	27.63048172	27.74098396	27.81457901	27.67040443	28.32616043	28.06105804	27.90678596	27.8294754	27.99436951	27.45371819	27.74631119	27.83912086	27.86926651	27.63671684	27.90540886	27.52417564				28	28	28	44.1	44.1	44.1	81.889	0	68.035	8787900000	262	P07384	P07384	Calpain-1 catalytic subunit	CAPN1	984
31.36478806	32.22031784	32.26514435	31.9281826	31.8627491	32.53231812	32.65326691	32.03921127	32.45307159	33.01795197	32.86164093	32.0606575	32.59265518	32.04172516	32.22486877	32.52203751	32.1373024	32.30102921	32.38905334	32.12126923	30.55791664				30	6	6	73	17.1	17.1	49.67	0	321.84	2.1327E+11	1375	P07437;Q9H4B7	P07437	Tubulin beta chain	TUBB	985
23.9547348	23.27852631	22.92828178	23.739851	23.72598457	23.3528595	23.14021111	23.26699448	22.85859299	22.14228058	21.55805397	21.84892845	22.10352135	23.70419312	23.12417221	20.33429146	23.02345467	22.82436752	22.69278908	21.117836	22.36519623				5	5	5	11.3	11.3	11.3	58.112	0	8.6992	313420000	14	P07602	P07602	Prosaposin;Saposin-A;Saposin-B-Val;Saposin-B;Saposin-C;Saposin-D	PSAP	986
29.0484314	28.7699852	28.43384361	28.71401024	28.51844597	28.42069435	28.48765373	28.5243988	28.59899902	29.02310944	28.86159706	28.72702408	28.63678551	28.78699684	28.3227253	28.48949242	28.63273621	28.47618484	28.58172226	28.68985748	28.29719162				17	17	17	37.9	37.9	37.9	63.111	0	105.01	15113000000	313	P07686	P07686	Beta-hexosaminidase subunit beta;Beta-hexosaminidase subunit beta chain B;Beta-hexosaminidase subunit beta chain A	HEXB	987
21.75480461	23.39532089	21.83381844	22.39734268	22.91938019	20.7170639	22.26037598	23.10432816	22.52427673	23.07213402	22.75280952	22.54399109	22.67251778	21.83572578	22.48113823	22.93811798	23.19883537	22.38960838	23.02833557	20.82521057	21.75054169				4	4	4	17.7	17.7	17.7	37.564	0.00020868	6.4024	203610000	16	P07711	P07711	Cathepsin L1;Cathepsin L1 heavy chain;Cathepsin L1 light chain	CTSL	988
32.90664673	32.88854218	32.8200264	32.85995865	32.64226913	32.8316803	32.65644455	32.47687149	32.79248047	33.25504684	32.92167282	33.11352921	32.95556641	33.01076889	32.59623718	32.84996414	32.98989868	33.20304489	33.24544525	33.01866531	32.59392548				13	13	13	91.4	91.4	91.4	15.054	0	253.78	3.1408E+11	1747	P07737;CON__P02584	P07737	Profilin-1	PFN1	989
23.75796509	23.02120209	23.35836983	24.03531837	23.68549347	23.50348854	23.30688667	23.69242859	23.27554512	24.16361618	23.39728165	23.45776176	23.74386215	24.02504349	23.36519623	24.01580238	23.30075645	23.52157211	23.59730148	23.24431992	23.75969315				2	2	2	12.4	12.4	12.4	30.005	0	15.84	464100000	11	P07738	P07738	Bisphosphoglycerate mutase	BPGM	990
30.01571274	29.88473129	29.77121353	29.98698616	29.80914497	29.95032501	29.93999672	29.98345757	29.90023613	30.48067856	30.25270653	30.08803177	29.98888397	30.17116737	29.77210999	30.29362106	30.00878525	30.31807709	30.4516964	30.12238121	28.96966362				12	12	12	76.7	76.7	76.7	19.608	0	316.3	39789000000	510	P07741	P07741	Adenine phosphoribosyltransferase	APRT	991
31.73557854	31.66114616	31.41724777	31.59885788	31.47744942	31.58995819	31.54319191	31.40851784	31.45982742	31.49199677	31.55937576	31.34720421	31.41649246	31.63274574	31.35326576	31.44164085	31.55119324	31.49557495	31.58481598	31.77921295	31.74927139				85	85	84	65.8	65.8	65.8	170.59	0	323.31	1.1847E+11	1926	P07814	P07814	Bifunctional glutamate/proline--tRNA ligase;Glutamate--tRNA ligase;Proline--tRNA ligase	EPRS	992
26.21752548	26.46861649	26.83978081	26.53168869	26.68565369	26.84062195	27.14588737	26.82905197	26.74624634	26.80008316	26.57513618	26.37911415	26.74033928	26.36279106	26.65417099	26.54293251	26.47762871	26.57095909	26.30841446	26.29289818	25.86787605				7	7	7	27.7	27.7	27.7	37.821	0	18.524	3957700000	91	P07858	P07858	Cathepsin B;Cathepsin B light chain;Cathepsin B heavy chain	CTSB	993
34.7665329	34.80597305	34.79797745	34.66981888	34.57446671	34.75702286	34.60100555	34.68963623	34.658638	34.99340439	34.7339325	34.63130188	34.59178925	34.82411194	34.6076355	34.64924622	34.69145584	34.69954681	34.70362473	34.75389099	34.61005783				61	61	41	70.9	70.9	53.7	84.659	0	323.31	1.1206E+12	9437	P07900;Q14568;Q58FG0	P07900	Heat shock protein HSP 90-alpha	HSP90AA1	994
32.2381134	32.27311707	32.2793541	32.29857254	31.92899513	32.30535889	32.14828491	31.94174767	32.02877808	32.569664	32.16444016	32.11839294	32.23203659	32.27736282	31.96839523	32.03966904	31.94680977	32.20098877	32.10271454	32.2349205	32.67560196				20	20	20	54.2	54.2	54.2	33.67	0	168.33	1.9357E+11	1618	P07910;O60812;B2RXH8;P0DMR1;B7ZW38	P07910	Heterogeneous nuclear ribonucleoproteins C1/C2	HNRNPC	995
26.17083359	25.77843857	25.61840439	25.89619827	25.69521904	25.55692673	25.3801384	25.69226837	25.31136322	25.31755257	25.65665436	25.61938477	25.58083916	25.71151161	25.37348366	25.42107964	25.19760513	25.39332581	25.52632523	25.666008	25.60707474				14	14	14	9.7	9.7	9.7	198.04	0	34.368	1841900000	97	P07942	P07942	Laminin subunit beta-1	LAMB1	996
26.75340652	26.31395912	26.02555084	26.4832077	26.07704163	26.01220512	26.0802784	26.12334824	26.0674324	26.58634758	26.31015015	25.95828056	26.18466949	26.41293144	26.04084587	26.1484108	26.23553276	25.84539223	26.03890038	26.32438469	25.41325569				11	9	4	25.4	22.7	14.2	60.801	0	27.545	2767300000	71	P07947	P07947	Tyrosine-protein kinase Yes	YES1	997
25.8560009	26.58606148	26.42804718	25.85152817	25.99629974	26.91273689	26.73182106	26.66966057	26.85578728	27.31579018	26.78331757	26.41267395	26.88121986	26.22480965	26.21661949	26.83893967	26.34022903	26.66505814	26.51915932	26.36218834	24.20209694				14	14	12	36.1	36.1	33.2	58.573	0	30.119	3556300000	67	P07948;P08631	P07948	Tyrosine-protein kinase Lyn	LYN	998
29.14554787	28.7498951	28.73573112	28.83773804	28.68354797	28.86195183	28.89299011	28.76477432	28.80596542	29.31365204	29.08103561	28.74239731	28.98939705	28.90655708	28.549366	28.8045826	28.91324997	28.7930584	28.85584641	29.01411629	28.79609489				15	15	15	49.2	49.2	49.2	54.636	0	168.62	17904000000	310	P07954	P07954	Fumarate hydratase, mitochondrial	FH	999
23.76870537	22.53176689	22.73809814	22.97896767	22.92721558	22.84942055	22.54408646	22.64577103	22.68020248	22.93259621	22.33831406	22.67665482	22.34258842	22.89923477	22.76532936	22.1183548	22.30150986	22.36222839	21.5155201	21.91896248	23.29305649				4	4	4	17.8	17.8	17.8	32.562	0.00075988	4.0978	247070000	10	P07992	P07992	DNA excision repair protein ERCC-1	ERCC1	1000
25.79857635	25.11016464	24.60969734	25.13836861	24.95562172	24.55987549	24.56685829	24.42123985	24.88878632	25.60840034	24.71072388	24.78944969	24.63212013	25.5124073	24.69396973	24.60749817	24.97048759	24.64135551	25.07993317	25.48606491	25.05046844				4	4	4	12	12	12	80.692	0	61.996	1159300000	88	P08047	P08047	Transcription factor Sp1	SP1	1001
24.88063622	24.69774055	24.08050346	21.25142097	24.8643856	23.74857712	24.51050758	24.09208488	24.19738007	23.05431366	24.44663811	23.88427544	21.02083397	24.73458862	23.91433334	23.79064369	24.40060806	23.98076439	24.06373405	24.46326256	25.2831974				8	8	7	7.3	7.3	6.5	154.79	0	8.4916	760110000	14	P08069	P08069	Insulin-like growth factor 1 receptor;Insulin-like growth factor 1 receptor alpha chain;Insulin-like growth factor 1 receptor beta chain	IGF1R	1002
29.36825943	29.44681549	29.17728806	29.35142326	29.31805611	29.32313347	29.44699287	29.40220642	29.41657257	29.84580421	29.5650177	29.23662758	29.33189392	29.51769447	29.07385445	29.20864677	29.39030266	29.32568741	29.25126266	29.32354164	28.73221016				32	32	32	56.9	56.9	56.9	75.872	0	323.31	25836000000	569	P08133	P08133	Annexin A6	ANXA6	1003
23.45010376	24.25853729	23.36626434	23.84708977	23.81078339	23.26198387	23.37848663	22.49830055	23.76627922	21.48182678	24.34820557	23.37769318	22.16141701	24.01784325	23.05029297	20.8463459	23.69721031	23.58336639	21.8962841	23.69455528	22.89489555				9	2	2	61.1	18.7	18.7	22.006	0	7.4037	359500000	15	P08134	P08134	Rho-related GTP-binding protein RhoC	RHOC	1004
26.45602417	25.84548759	26.18614388	26.24207306	26.13347626	26.14263916	26.17102432	26.04147148	25.868536	26.23646355	25.7634964	25.76263428	26.60667801	26.34473991	26.20718956	26.24112701	26.67519188	26.40088463	26.42934036	26.6426506	26.89619827				19	19	19	19.2	19.2	19.2	141.48	0	66.437	3012200000	121	P08183;P21439	P08183	Multidrug resistance protein 1	ABCB1	1005
28.99372292	28.49510765	28.5300312	28.68665695	28.56627083	28.69551086	28.51024246	28.52772141	28.34929466	28.57985497	28.55057716	28.43872833	28.89437866	28.5970459	28.46855354	28.68257713	28.46575546	28.65850258	28.73440742	28.59590912	28.17892647				22	22	22	43.8	43.8	43.8	67.993	0	170.67	14838000000	312	P08195	P08195	4F2 cell-surface antigen heavy chain	SLC3A2	1006
23.74570847	23.99204826	24.31630898	22.86937523	24.24474144	24.11886215	24.21408272	24.25096893	23.83229065	25.17763519	24.52915955	24.90343475	24.16415215	24.52838516	23.72452736	24.20523453	22.81370163	24.53278923	23.84066963	20.51599312	21.76699448				7	7	7	17.1	17.1	17.1	74.731	0	11.696	576830000	21	P08236	P08236	Beta-glucuronidase	GUSB	1007
28.8411026	28.63187027	28.59095764	28.59981537	28.65764999	28.61582565	28.63557625	28.8523674	28.78528404	29.00878525	28.95997238	28.7327919	28.79156876	28.78075409	28.56147194	28.76037216	28.8535881	28.84143257	28.83566093	28.92430878	28.34967422				24	20	20	44.9	40.6	40.6	85.182	0	156.65	16727000000	343	P08237	P08237	ATP-dependent 6-phosphofructokinase, muscle type	PFKM	1008
33.53993988	33.70274734	33.67734909	33.65427017	33.60277939	33.70903015	33.62451172	33.65480423	33.59568405	33.93315125	33.79990768	33.62440109	33.76919556	33.80058289	33.65063477	33.63752365	33.7550354	33.7206955	33.66373444	33.75154877	33.13304901				57	35	31	69.3	48.1	44.3	83.263	0	323.31	5.726E+11	3906	P08238;Q58FF7	P08238	Heat shock protein HSP 90-beta	HSP90AB1	1009
28.69978523	28.50960159	28.27808189	28.57945824	28.27319908	28.52760887	28.61016846	28.45638466	28.51964569	28.76704979	28.39496994	28.51732063	28.74963951	28.54266739	28.35607147	28.50461006	28.56895447	28.67505646	28.46637726	28.46216965	28.20466423				24	24	24	46.9	46.9	46.9	69.81	0	119.15	15297000000	354	P08240	P08240	Signal recognition particle receptor subunit alpha	SRPR	1010
29.951437	30.01717377	30.07928276	29.90784645	29.97719193	30.20606232	29.94907379	30.12102318	30.16242981	30.79900169	30.98596954	30.45140076	30.05115891	30.09080887	29.89951515	30.13699532	30.12854004	30.23888397	30.1138382	30.07940865	29.69306946				25	25	25	57.8	57.8	57.8	64.369	0	223.37	45669000000	720	P08243	P08243	Asparagine synthetase [glutamine-hydrolyzing]	ASNS	1011
26.47722816	26.1782608	26.26094246	26.2124691	26.14699554	26.31818962	26.14228821	26.10743332	26.6205883	26.81421089	26.50769806	26.5675106	26.48692513	26.50917816	26.39850616	26.44685745	26.28141212	26.45145607	26.67438316	26.77906418	26.86301613				11	11	11	40.4	40.4	40.4	39.33	0	26.331	3359200000	135	P08397	P08397	Porphobilinogen deaminase	HMBS	1012
27.70694923	28.17274094	28.09290123	27.9237709	27.93511391	28.10774231	28.12947273	27.90649986	27.97579956	28.5446949	28.25372124	27.93072319	28.2966671	28.16365433	27.81720352	28.18532181	28.04098129	28.06023407	28.24861908	28.19366264	27.59811211				16	16	13	41.3	41.3	36.2	43.295	0	102	10536000000	250	P08559	P08559	Pyruvate dehydrogenase E1 component subunit alpha, somatic form, mitochondrial	PDHA1	1013
24.49338341	24.15003967	24.09127808	24.45230484	23.89984322	24.30347633	23.64251328	24.12573433	23.67691422	22.65920639	20.47107124	23.7684021	23.97500038	24.19820595	23.75113487	23.60738373	23.81675339	23.97097015	23.48000526	23.527668	23.61649895				4	4	4	3.2	3.2	3.2	167.55	0	9.5929	544830000	41	P08572	P08572	Collagen alpha-2(IV) chain;Canstatin	COL4A2	1014
27.74464417	27.79711533	27.69617462	27.80008316	27.80372047	27.92292023	27.36310768	27.78069305	27.67741013	28.17412376	27.95604324	27.86141968	27.95304871	27.92694092	27.58046532	27.88988876	28.050354	27.84296036	27.86070824	28.13001442	26.91250801				9	9	9	47.7	47.7	47.7	35.422	0	83.673	9159600000	234	P08574	P08574	Cytochrome c1, heme protein, mitochondrial	CYC1	1015
25.91168594	26.89665985	26.66966057	27.06814957	26.90621185	26.9153595	26.5092392	26.97596359	26.68605614	26.73763466	26.03130531	27.07152939	24.8080864	26.7207756	26.67707443	26.57571411	26.10441589	27.08871269	26.60356903	26.60625458	27.57296944				11	9	9	49.3	42.7	42.7	25.486	0	28.48	4262600000	98	P08579	P08579	U2 small nuclear ribonucleoprotein B	SNRPB2	1016
22.78293228	19.05056572	20.03241158	19.93257904	23.53409576	20.03992653	21.68846321	21.82150841	21.59896088	24.36786461	21.60315704	23.41751099	21.17053032	21.19159508	22.98674774	21.03838539	22.88836861	21.6362648	21.47199249	20.9591465	21.44917297				5	4	4	4.2	3.7	3.7	155.54	0	7.1136	150320000	14	P08581	P08581	Hepatocyte growth factor receptor	MET	1017
29.81229973	29.69459915	29.58548927	29.87901497	29.76388931	29.60261345	29.42241859	29.60800171	29.42089462	29.51743317	29.53176117	29.62460327	29.50426865	29.85873985	29.48358345	29.52928543	29.77360535	29.67020226	29.56176376	29.74957466	30.01331902				18	18	18	45.8	45.8	45.8	51.556	0	203.53	33563000000	789	P08621	P08621	U1 small nuclear ribonucleoprotein 70 kDa	SNRNP70	1018
24.3347683	23.92913246	23.62343788	24.23300934	23.75389099	23.36746407	23.74611855	23.88483429	23.73644829	21.74843025	23.2022171	22.04843521	23.5764637	24.10269547	22.12970734	23.15807724	23.93876457	22.79576874	23.34638023	23.79580498	22.41850853				4	4	4	7.5	7.5	7.5	114.54	0	26.707	401710000	22	P08648	P08648	Integrin alpha-5;Integrin alpha-5 heavy chain;Integrin alpha-5 light chain	ITGA5	1019
22.97757149	23.6595974	23.33756065	20.73475075	23.60331535	23.10142899	23.01040077	22.36685562	23.48025131	24.53130341	24.37848663	21.5504818	23.25030518	22.17453766	23.61818123	21.10611153	23.34881401	23.45437813	23.29445839	23.49521446	20.41650391				2	1	1	8.5	6.3	6.3	55.674	0	12.523	330220000	4	P08651	P08651	Nuclear factor 1 C-type	NFIC	1020
34.30034637	34.05496216	33.7550354	33.93490982	33.67892075	33.82998276	33.61093903	33.62407684	33.48495865	34.0303421	33.82069397	33.93183136	33.7048111	34.01438141	33.72486877	33.32402039	33.60531998	33.63925171	33.30769348	33.58374023	33.46392441				57	57	53	86.9	86.9	81.5	53.651	0	323.31	5.4204E+11	4290	P08670;P41219;P17661;P14136;P12036	P08670	Vimentin	VIM	1021
31.28702927	31.14873886	30.84430885	31.27041626	31.04413795	31.00818443	30.84707451	30.76041985	30.67564583	31.289011	31.0516777	31.13179207	30.9112072	30.84078598	30.6611042	30.94997787	31.03708458	30.98087311	31.1543026	31.31165123	30.06483841				11	11	11	62.2	62.2	62.2	15.55	0	268.67	81733000000	618	P08708	P08708	40S ribosomal protein S17	RPS17	1022
28.33994102	28.6388588	27.71260071	28.21368408	28.26449966	28.08029938	28.03459358	28.51517868	28.12696457	28.60865402	28.35472679	28.25047302	27.87185287	28.66251373	27.99658012	27.65594673	28.14734459	27.81353951	27.40859795	27.92235374	27.51840782				26	18	1	67	56	7.5	44.105	0	74.719	11157000000	234	P08727	P08727	Keratin, type I cytoskeletal 19	KRT19	1023
28.90006256	28.67330551	28.45892906	28.79696083	28.57665062	28.47064972	28.43089676	28.64368248	28.51216698	28.51724434	28.40738297	28.54159737	28.50195503	28.76802826	28.69178963	28.22701645	28.61213875	28.43161392	28.24204445	28.62456703	28.68525314				16	16	9	59.6	59.6	38.4	40.532	0	121.81	15252000000	271	P08754	P08754	Guanine nucleotide-binding protein G(k) subunit alpha	GNAI3	1024
30.31148911	30.66314125	30.61640549	30.43966103	30.63789177	30.5891552	30.84998512	30.86289787	30.97971535	31.59907913	31.33250046	30.90275192	31.08341026	30.78401947	30.61491394	30.88132286	30.86385727	30.96822357	30.95760727	30.66288757	30.07252693				18	18	18	69.1	69.1	69.1	35.936	0	323.31	70669000000	911	P08758	P08758	Annexin A5	ANXA5	1025
32.72981644	32.47742462	32.3217659	32.43467331	32.32503891	32.36288452	32.45461655	32.17349243	32.22086716	32.7185936	32.69434357	32.41124725	32.49388123	32.5257988	32.14952469	32.52810669	32.5208931	32.33886337	32.50554657	32.56995773	31.9479599				17	17	17	63.4	63.4	63.4	32.854	0	323.31	2.1828E+11	1183	P08865	P08865	40S ribosomal protein SA	RPSA	1026
26.54713249	26.52142143	26.42433548	26.08575821	26.42527962	26.77831268	26.63464165	26.50392723	26.58290672	27.0846653	26.92569542	26.68297958	26.77404404	26.36783028	26.27577591	26.78381729	26.73221016	26.86525917	26.82953453	26.70977783	24.82157707				9	9	9	38.2	38.2	38.2	38.632	0	41.305	3707600000	95	P09001	P09001	39S ribosomal protein L3, mitochondrial	MRPL3	1028
29.97555351	29.56882668	29.1126709	29.56902695	29.21419334	29.35079193	29.31114197	29.30604362	29.06838036	29.41788101	29.45969009	29.53456497	28.98079109	29.60305595	29.26555061	29.06925201	29.31005859	29.38296509	29.2733326	29.5909214	29.19218254				12	12	10	42.9	42.9	37.6	31.279	0	138.92	27979000000	456	P09012	P09012	U1 small nuclear ribonucleoprotein A	SNRPA	1029
26.63934135	27.07541084	27.00881195	26.8843689	26.72129822	27.00420952	26.54439354	26.60879517	26.6547184	28.13330078	27.6456089	27.49845886	26.9617939	27.25358772	26.60554886	26.90861893	26.75161934	27.02643776	26.74355316	26.5994606	26.09160042				16	12	12	58.8	44.7	44.7	47.268	0	54.684	4736800000	176	P09104;P13929	P09104	Gamma-enolase	ENO2	1030
26.80698013	26.46849251	26.28483963	26.54448128	26.25152969	26.46855354	26.64759827	26.19989014	26.31843185	26.78656197	26.33106422	26.23670006	26.61456299	26.65717316	26.29656029	26.42086983	26.41809082	26.58520126	26.66166496	26.88959885	26.09339523				9	9	9	39.2	39.2	39.2	44.292	0	27.605	3277400000	110	P09110	P09110	3-ketoacyl-CoA thiolase, peroxisomal	ACAA1	1031
24.83282089	24.46712303	24.80945969	25.01669502	24.87890816	25.04755974	25.2799778	24.43434525	25.05299759	25.93685532	25.49908447	21.07581139	25.16714287	24.83547401	25.28873253	25.30201149	25.22059059	24.65899849	25.31903458	25.02597427	25.99394989				4	4	4	44.4	44.4	44.4	16.156	0	27.786	1252300000	41	P09132	P09132	Signal recognition particle 19 kDa protein	SRP19	1032
26.50419998	26.53700447	26.34082413	26.18260574	26.17818642	26.16004181	26.23183823	25.94078064	25.94017601	27.06188202	27.20741463	26.46466446	26.41480446	26.53131866	26.00015259	25.90221596	26.19281769	26.0872364	25.58471489	25.84539223	24.21682358				7	7	7	42.9	42.9	42.9	23.356	0	50.388	2818500000	51	P09211	P09211	Glutathione S-transferase P	GSTP1	1033
28.47413635	28.40425873	28.06599426	28.20419884	27.83333969	27.7064209	28.10209465	27.43737984	27.8282032	27.82274437	28.10084152	28.03317642	27.8764267	28.16250229	27.82189369	27.88191986	28.05299759	27.5387516	28.0377388	28.33436775	27.45222664				3	3	3	24.5	24.5	24.5	17.394	0	16.02	9778900000	73	P09234	P09234	U1 small nuclear ribonucleoprotein C	SNRPC	1034
26.06490517	25.71072388	25.11135864	25.49298668	25.40086937	25.12935448	25.0868721	25.18982315	25.26054955	25.74868011	25.79109001	25.37215614	25.02745056	25.56619072	25.20795441	25.05837631	25.4582634	25.03166389	25.17253113	25.28270149	25.07834625				6	6	6	39.3	39.3	39.3	25.789	0	34.339	1541800000	80	P09417	P09417	Dihydropteridine reductase	QDPR	1035
31.81015587	31.74217987	31.2375164	31.60089684	31.59187698	31.39805222	31.37020493	31.31072998	31.39386559	30.14382172	31.34620094	31.48979759	31.13852119	31.84934998	31.21378899	31.35746574	31.56201744	31.32967186	31.50388908	31.90153122	31.56855583				14	14	12	43.7	43.7	34	24.893	0	270.88	1.1773E+11	745	P09429;B2RPK0;P23497	P09429	High mobility group protein B1	HMGB1	1036
24.64074898	25.43647575	24.57634735	24.76304054	25.25939941	25.02664948	25.12340736	25.22956657	25.47401237	24.84900093	25.91433334	24.65878105	24.63173103	25.12896156	24.57004738	24.81577492	24.84196472	24.93615913	24.71240425	24.88692856	24.03018951				6	6	6	51.9	51.9	51.9	15.85	0	22.082	1247100000	33	P09455	P09455	Retinol-binding protein 1	RBP1	1037
21.79748726	25.5875206	25.67887497	21.56351089	25.47543526	25.37042618	25.69436836	25.46559906	21.28573799	26.0730629	26.07371712	25.84682655	25.7165432	25.83956528	25.52751923	25.86709976	21.20161819	25.65859032	25.69458199	25.8218441	23.37039375				5	3	3	19.2	12.7	12.7	40.05	0	6.7892	1744800000	17	P09471	P09471	Guanine nucleotide-binding protein G(o) subunit alpha	GNAO1	1038
23.55046082	23.43096733	22.95052338	22.4636116	22.52950478	22.72677422	21.90187073	22.1382122	21.66813469	22.30596733	22.50445747	22.38076019	20.0790062	22.41353989	22.59996033	22.18052864	21.87030602	21.22789001	21.77663612	19.62247658	22.97750092				10	2	2	24.6	6.7	6.7	32.708	0.005457	2.2002	178020000	4	P09493	P09493	Tropomyosin alpha-1 chain	TPM1	1039
27.41078377	27.17588425	26.79847717	27.06691933	27.21085358	26.8839016	27.04416466	27.17054558	27.21808052	27.48523712	27.21020317	27.20527077	27.07938385	27.3012104	27.03433228	26.88762474	27.16106033	27.04489326	27.06568718	27.10938644	27.16298103				15	15	15	50.2	50.2	50.2	35.882	0	69.807	5378000000	195	P09525	P09525	Annexin A4	ANXA4	1041
28.8265686	28.59466362	28.17797661	28.638134	28.35930061	28.37832069	28.33602905	28.43093681	28.28330231	28.21757126	28.43161392	28.39746094	28.35392761	28.59441566	28.07071114	28.28744888	28.48169899	28.40068054	28.21576881	28.43292809	28.43531418				17	17	17	42.3	42.3	42.3	47.578	0	125.07	12986000000	263	P09543	P09543	2,3-cyclic-nucleotide 3-phosphodiesterase	CNP	1042
29.22788811	29.25590706	29.6378746	29.27708435	29.53838158	29.62205505	29.4235611	29.59226036	29.57228279	29.60245514	29.38646507	29.36894608	29.54253769	29.48490906	29.51715088	29.32573128	29.20331192	29.42015266	29.41802216	29.43059731	29.26371765				17	17	17	54	54	54	54.177	0	274.19	28383000000	587	P09622	P09622	Dihydrolipoyl dehydrogenase, mitochondrial	DLD	1044
32.15161514	32.70999527	32.89672089	32.27483749	32.20932007	32.79465103	32.90727234	32.67221451	32.60939789	33.07153702	33.16085434	32.05598068	32.94068146	32.38030624	32.68505859	32.67507935	32.51314545	32.32731628	32.54118729	32.40552902	33.13768387				28	27	26	61.6	61.6	61.6	38.746	0	323.31	2.7384E+11	3043	P09651;Q32P51	P09651;Q32P51	Heterogeneous nuclear ribonucleoprotein A1;Heterogeneous nuclear ribonucleoprotein A1, N-terminally processed;Heterogeneous nuclear ribonucleoprotein A1-like 2	HNRNPA1;HNRNPA1L2	1045
29.06332207	29.17614746	29.16581154	29.18200874	29.06090355	29.23553276	29.17702675	29.1902523	29.25766182	29.73435974	29.37708092	29.25444221	29.58579254	29.17847443	29.2742424	29.28601646	29.38677216	29.48025513	29.31105614	29.28400993	28.60830116				15	15	15	71	71	71	28.415	0	223.96	24406000000	513	P09661	P09661	U2 small nuclear ribonucleoprotein A	SNRPA1	1046
26.29706955	26.87126541	26.21243286	26.73621559	26.80217934	26.78867912	26.27241516	27.04614449	26.20752525	25.03418541	25.57703972	26.90781784	25.73938751	27.08618355	27.22940254	26.8047657	27.22554588	26.83328056	27.22885132	27.11177635	28.55424309				7	7	7	50.7	50.7	50.7	8.7813	0	10.031	4486700000	58	P09669	P09669	Cytochrome c oxidase subunit 6C	COX6C	1047
33.5916748	33.42667389	33.18640518	33.37425232	33.30524826	33.24530029	33.17137527	33.17289734	33.12100601	33.48231506	33.3174324	33.25715637	33.25405884	33.45132828	33.13916397	33.25841904	33.2983017	33.30102921	33.40031815	33.50094986	33.25743484				70	70	70	66.2	66.2	66.2	113.08	0	323.31	3.9454E+11	3467	P09874	P09874	Poly [ADP-ribose] polymerase 1	PARP1	1048
29.80470467	29.37293625	29.32588196	29.5321312	29.21400833	29.203825	29.04340935	29.101017	29.00672722	29.41092491	29.29388428	29.31185722	29.44701195	29.56599808	29.24621964	29.01337242	29.31978035	29.25119591	29.06789398	29.36648941	29.17011642				33	33	33	28.2	28.2	28.2	165.91	0	108.61	23885000000	261	P09884	P09884	DNA polymerase alpha catalytic subunit	POLA1	1049
32.33351517	32.0893898	31.85786438	32.29301834	31.9693222	31.88485527	31.80293465	31.8268795	31.77862549	32.28004837	31.87158775	31.97158432	31.63213921	32.28821182	31.73723221	31.83119011	32.00323105	31.64181519	31.87397385	32.31546021	32.09213257				14	14	14	82.5	82.5	82.5	24.824	0	288.22	1.6778E+11	974	P09936	P09936	Ubiquitin carboxyl-terminal hydrolase isozyme L1	UCHL1	1050
30.77925301	30.80308914	30.69867706	30.80501175	30.67984581	30.76990509	30.63374138	30.72102165	30.66559982	31.17510033	31.04862785	30.8096962	30.68720818	31.00195885	30.43609047	30.78058243	30.82903671	30.83627892	30.86879539	30.91163635	30.72817612				30	30	30	57.8	57.8	57.8	69.284	0	323.31	69956000000	1124	P09960	P09960	Leukotriene A-4 hydrolase	LTA4H	1051
30.27819252	29.90540886	29.64787292	30.01051903	29.45505142	29.57688522	29.39237213	29.41221809	29.11008453	30.08651352	29.79088593	29.69599152	29.60250854	30.06676483	29.41336823	29.63273621	29.73296928	29.42642403	29.50905418	29.8816433	29.58071709				10	6	6	33.2	20.9	20.9	39.455	0	108.12	39724000000	277	P09972	P09972	Fructose-bisphosphate aldolase C	ALDOC	1052
29.42095566	28.96884155	29.08924294	29.39435768	28.46224785	29.56668854	30.04283524	30.23523521	29.99239922	29.94447327	29.90124321	28.91447639	29.84502602	28.87164688	29.47291756	29.49587059	28.92905807	28.89988899	28.77586555	29.48394966	30.2532711				5	3	3	53.9	41.4	41.4	13.509	0	179.22	29182000000	227	Q71UI9;P0C0S5	Q71UI9;P0C0S5	Histone H2A.V;Histone H2A.Z	H2AFV;H2AFZ	1053
22.82989883	24.13670349	21.32619095	21.15320778	21.8325882	21.44593048	25.39705276	22.61795616	23.17313385	19.76159668	23.02364159	20.90014076	23.5434494	22.75094604	21.66836357	19.82801819	22.37542725	21.29398346	21.05091476	22.12479019	21.01322937				9	1	0	61.7	22.7	0	13.936	0	14.19	146420000	10	Q99878;Q96KK5;Q9BTM1;P20671;P0C0S8	Q99878;Q96KK5;Q9BTM1;P20671;P0C0S8	Histone H2A type 1-J;Histone H2A type 1-H;Histone H2A.J;Histone H2A type 1-D;Histone H2A type 1	HIST1H2AJ;HIST1H2AH;H2AFJ;HIST1H2AD;HIST1H2AG	1054
23.08955002	23.60501099	23.40989304	22.1109066	22.65525818	23.72972298	23.12877274	23.62209702	22.92545319	21.88144112	20.65213013	22.72381973	21.34521866	23.72702408	23.18951416	22.63566589	22.42286682	23.0418644	23.02472305	23.18591881	22.94950867				4	4	4	8.6	8.6	8.6	51.391	0.000199	5.1153	262190000	7	P0CG12	P0CG12	Chromosome transmission fidelity protein 8 homolog isoform 2	CHTF8	1056
23.85119438	23.62667084	23.90076447	24.02951622	23.97945595	23.79104042	24.01333427	23.86485863	23.52516174	24.07030106	23.94699478	24.25904083	23.85775757	24.04485321	23.96666527	23.85908508	23.86966705	23.98267937	23.6108799	23.96833611	23.08170509				2	2	2	18.6	18.6	18.6	16.445	0	8.8982	554640000	6	P0DI82;P0DI81	P0DI82;P0DI81	Trafficking protein particle complex subunit 2B;Trafficking protein particle complex subunit 2	TRAPPC2B;TRAPPC2	1058
22.90437126	18.3534565	21.70750427	21.92799377	21.8426075	21.78068733	23.32325935	21.61099243	23.36259651	22.30963707	20.81526756	21.44788551	20.80687714	22.12451935	22.52879715	21.28996468	20.98071098	21.31218719	20.9030838	21.93234634	24.64757156				2	2	2	46.2	46.2	46.2	10.351	0.00019968	5.1905	132250000	10	P0DJ93	P0DJ93	Small integral membrane protein 13	SMIM13	1060
34.65991592	34.7612915	34.60454559	34.57209778	34.42467499	34.54685211	34.47266388	34.24068832	34.35652161	34.78663254	34.53165436	34.46148682	34.84553146	34.79836273	34.56444931	34.54219055	34.66648865	34.56507492	34.48081207	34.51934433	33.85897446				47	47	26	78.6	78.6	45.2	70.051	0	323.31	9.9971E+11	6924	P0DMV9;P0DMV8	P0DMV9;P0DMV8	Heat shock 70 kDa protein 1B;Heat shock 70 kDa protein 1A	HSPA1B;HSPA1A	1062
28.70210075	29.19847298	29.35489464	28.70619011	28.9700489	29.45091057	29.32373619	29.08261108	29.21472549	29.62761497	29.42888069	29.29695129	29.55592537	28.93725014	29.46600723	29.54078484	29.21935081	29.50750542	29.59578514	29.2094841	28.49979019				10	10	10	55.8	55.8	55.8	27.872	0	117.75	31326000000	438	P0DN76;Q01081;Q8WU68	P0DN76;Q01081	Splicing factor U2AF 35 kDa subunit	U2AF1	1063
26.94793129	26.92592239	26.73621559	26.62519455	27.15614891	26.652668	26.49617577	27.00206566	26.82977676	27.11990929	27.3358593	26.96499252	26.4571991	26.97661781	26.49678421	26.76002312	26.80451965	26.57758713	26.45371819	26.87560654	26.8411026				12	12	12	36.5	36.5	36.5	60.586	0	58.598	4466600000	106	P0DN79;P35520	P0DN79;P35520	Cystathionine beta-synthase	CBS	1064
26.88657951	26.33283997	25.80291939	26.00361061	25.68768501	25.842062	25.50023842	25.52249908	25.33579063	26.68244362	26.06634331	26.3707428	25.63286781	26.41362572	25.70667267	26.12756538	26.05407524	25.49408531	26.14889717	26.82019043	25.53359222				7	7	6	60.4	60.4	55.7	16.837	0	22.933	2447200000	57	P0DP25;P0DP24;P0DP23;P02585	P0DP25;P0DP24;P0DP23			1066
26.36103439	25.85547829	25.33871651	25.88792801	25.63544464	25.19336319	25.30858803	25.21974182	25.23322868	25.30347633	25.54792595	25.66551971	24.80331421	25.84246826	25.12652206	25.34177399	25.62480545	24.68083382	25.54005241	25.91170883	25.71999359				4	4	2	30.8	30.8	23.3	15.237	0	26.628	1808300000	63	P0DPB6	P0DPB6			1067
28.38240814	28.69052505	28.43328667	28.46979713	28.37807274	28.33014107	28.42886162	28.47653389	28.39587021	28.92399788	28.81790543	28.65160751	28.4281826	28.61701775	28.11421204	28.53322792	28.66176796	28.54602051	28.63266754	28.66173363	28.46072578				18	18	18	41.6	41.6	41.6	60.67	0	107.91	14364000000	291	P10155	P10155	60 kDa SS-A/Ro ribonucleoprotein	TROVE2	1069
21.467062	28.3594265	20.98144341	28.40177917	28.91287804	21.3817234	20.33462524	27.36844635	20.79594803	27.85043144	22.43214035	28.79113388	28.28762436	28.36114311	28.49461174	22.10064125	28.42133713	21.73182869	28.2994194	28.76654434	22.08068466				3	3	3	5	5	5	78.763	0.0041315	2.3879	6972200000	9	P10244	P10244	Myb-related protein B	MYBL2	1070
24.83489609	25.0284214	25.54274178	25.23516655	25.5161705	25.73316765	25.90014267	25.85804176	25.97037697	26.65662766	26.41126823	25.56946945	25.99925041	25.26191139	25.67098427	25.37255478	25.5260582	25.62427521	25.47212219	25.19959068	25.51237679				10	10	10	17.3	17.3	17.3	105.32	0	36.353	2052100000	56	P10253	P10253	Lysosomal alpha-glucosidase;76 kDa lysosomal alpha-glucosidase;70 kDa lysosomal alpha-glucosidase	GAA	1071
28.17312241	27.6274929	27.24054527	27.65969276	27.5832653	27.36794662	27.20536423	27.43730164	27.32165146	27.68665695	27.17493248	27.2003212	27.36135101	27.74027634	27.18716431	26.97454071	27.36143494	27.28365707	26.78705978	27.07418633	27.24163628				13	13	7	44.8	44.8	25.1	40.648	0	81.575	6400200000	167	P10321	P10321	HLA class I histocompatibility antigen, Cw-7 alpha chain	HLA-C	1073
24.17607498	23.74909019	25.11561012	25.47472382	25.07520676	25.29617691	24.82488251	25.11386299	24.88543892	24.5639534	24.62611389	25.20728302	23.28065109	25.36302376	25.01051903	24.95788193	25.09313393	25.05854225	24.97263718	25.24615669	25.80604553				8	6	5	18.2	14.4	12.9	67.585	0	12.328	1217600000	40	P10398	P10398	Serine/threonine-protein kinase A-Raf	ARAF	1074
31.56633377	33.73822021	32.48043823	33.56819153	33.50497818	33.20779419	32.72006226	33.21985626	32.96406174	28.53675079	31.56751251	33.1685257	29.59309769	32.92137146	33.07177353	31.86071587	33.07686234	33.09975433	32.06907272	32.54201508	34.30293655				18	18	4	42.5	42.5	10	21.865	0	120.45	3.1701E+11	845	P10412;Q02539;P22492	P10412	Histone H1.4	HIST1H1E	1075
28.81204033	28.64216805	28.63564491	28.73363304	28.68628883	28.73023415	28.61670303	28.65222359	28.75015068	29.097229	28.88527107	28.58917236	28.77165413	28.90178871	28.53040314	28.85206985	28.64866257	28.7300396	28.86811829	28.81964111	28.13960838				16	16	16	33.7	33.7	33.7	68.996	0	135.64	16770000000	305	P10515	P10515	Dihydrolipoyllysine-residue acetyltransferase component of pyruvate dehydrogenase complex, mitochondrial	DLAT	1077
22.73564339	24.03749847	23.39832687	21.32877159	23.41738129	23.56313896	21.24392509	23.50506401	24.16353798	23.25364113	21.73085785	23.54851341	21.67953491	24.10565567	23.4708519	23.80656242	23.42380714	23.41763878	23.2189827	22.03544807	22.36845016				7	7	5	5.5	5.5	4	212.88	0	8.0499	359840000	8	P10586	P10586	Receptor-type tyrosine-protein phosphatase F	PTPRF	1078
23.13472366	23.19932938	23.05867386	23.50190926	23.08108902	23.25839424	23.26828003	23.20898819	23.20965767	23.22370338	23.07871246	22.12603569	23.5079689	23.4461956	23.03104973	23.19732094	23.13401794	23.49387169	23.75021553	23.20214272	23.08594131				3	3	3	12.9	12.9	12.9	42.979	0	7.3204	345820000	17	P10588	P10588	Nuclear receptor subfamily 2 group F member 6	NR2F6	1079
30.5920105	30.34329224	30.49151993	30.46265793	30.32988548	30.51606178	30.5321312	30.47662926	30.52065849	30.82084465	30.82971573	30.79242325	30.32860184	30.83100128	30.30867004	30.54977036	30.71987915	30.85853195	30.76919556	30.78011322	30.41820335				7	7	7	51.4	51.4	51.4	11.737	0	30.324	59490000000	303	P10599	P10599	Thioredoxin	TXN	1080
25.61818123	25.05349541	24.47171974	24.79019547	24.8080368	24.28841591	24.23220444	24.61240005	24.37491035	24.00847054	24.73464012	24.78531456	24.70107651	25.11275101	24.9183445	24.16982079	24.90352631	24.74129105	25.1379776	25.37858582	25.34624481				4	4	4	24.8	24.8	24.8	13.696	0.00020964	6.5329	1113600000	42	P10606	P10606	Cytochrome c oxidase subunit 5B, mitochondrial	COX5B	1081
25.87384796	24.64718819	24.82279396	25.30556488	24.17371368	25.05250168	25.21271133	24.94467354	24.65376091	24.75974274	24.91095352	23.88827515	25.69277382	24.50385284	24.4274559	24.45475388	24.34285927	23.92632866	24.38047028	24.21874619	24.08367157				5	5	5	14.8	14.8	14.8	54.465	0	15.705	1083200000	21	P10619	P10619	Lysosomal protective protein;Lysosomal protective protein 32 kDa chain;Lysosomal protective protein 20 kDa chain	CTSA	1082
26.70305824	26.23852348	26.12141228	26.39245796	26.14660645	26.07732773	26.26997566	25.97727394	26.1278019	26.62366104	26.29433632	26.24775124	26.40992546	26.4472847	25.80461884	26.15437317	26.26062012	26.08080673	25.95916557	26.00575256	25.8435955				4	4	4	27.1	27.1	27.1	17.598	0	23.246	2757000000	90	P10620	P10620	Microsomal glutathione S-transferase 1	MGST1	1083
22.73225021	22.73034477	21.97183037	23.24193764	23.22068024	21.65909767	22.32154846	23.06825256	23.12853813	22.85919952	22.83057022	23.00266266	22.66133881	23.30813599	22.3925724	22.73954201	22.84775925	22.52269745	23.03900528	22.950737	23.53872108				3	3	3	7.1	7.1	7.1	78.927	0.0039744	2.448	271650000	17	P10636	P10636	Microtubule-associated protein tau	MAPT	1084
27.99377632	27.94581223	27.59626389	27.57715416	27.72240639	27.63816833	27.66505814	27.74784851	27.75200272	27.84559441	27.83424568	27.75480843	27.99318314	27.97152901	27.94820976	28.10734177	27.94396973	27.91302109	27.95947456	27.91382027	27.41005516				12	12	10	36.5	36.5	32.3	42.981	0	71.934	8810500000	204	P10644	P10644	cAMP-dependent protein kinase type I-alpha regulatory subunit;cAMP-dependent protein kinase type I-alpha regulatory subunit, N-terminally processed	PRKAR1A	1085
29.57780266	29.84911919	29.7918644	29.73565102	29.90598297	29.9171257	29.96732903	29.86525917	29.9225235	30.37098312	30.18115616	30.28007507	29.88657951	30.06791878	29.7154026	29.95560074	29.74422646	30.10211945	30.21870422	29.97514343	29.79020309				16	16	16	82.6	82.6	82.6	31.462	0	154.19	40238000000	746	P10768	P10768	S-formylglutathione hydrolase	ESD	1087
33.70409012	33.44714355	33.4651413	33.56399536	33.39713669	33.5407486	33.55224609	33.18544388	33.36893082	33.84903336	33.62951279	33.40527344	33.69851303	33.57090759	33.25152206	33.49750519	33.52589417	33.45586395	33.567173	33.60134125	33.4033699				61	61	61	84.6	84.6	84.6	61.054	0	323.31	5.0641E+11	5898	P10809	P10809	60 kDa heat shock protein, mitochondrial	HSPD1	1088
25.39031219	24.81894684	24.9185257	24.86603737	24.8496685	21.54344559	23.69816399	24.22633553	24.34570503	24.8233757	24.04784966	24.55121613	24.57928658	24.7684021	24.57836533	24.10261536	24.9488678	24.29747009	23.84162903	24.10277557	23.33156013				6	6	6	18	18	18	52.494	0	14.029	838370000	57	P10909	P10909	Clusterin;Clusterin beta chain;Clusterin alpha chain	CLU	1089
32.52885437	32.26974869	31.99843216	32.28054428	31.97954369	32.16365814	31.954422	31.78519058	31.85552788	32.19961166	31.94436836	31.86282349	32.18340683	32.35237122	31.86621857	31.91989899	32.18402863	31.95746994	31.9729538	32.21581268	31.76018143				38	37	37	56.4	56.4	56.4	72.332	0	323.31	1.6628E+11	2211	P11021	P11021	78 kDa glucose-regulated protein	HSPA5	1090
26.81041718	26.38413048	26.28167725	26.68699074	26.3013134	26.15096855	26.44764709	25.86740494	26.28594971	26.31687927	26.3924427	26.01467514	26.3428421	26.61750793	25.89196396	26.11064148	25.88969231	25.97044373	25.90843582	26.12760544	23.57899857				14	14	14	14.2	14.2	14.2	177.6	0	73.855	2792500000	167	P11047;Q9Y6N6	P11047	Laminin subunit gamma-1	LAMC1	1091
25.06615829	24.70735741	24.59565353	24.23914337	24.92411041	24.69418335	24.93075752	25.31226349	24.81787491	24.8802166	25.02093887	24.6378231	25.4138031	24.63771248	24.27994347	25.24194527	24.61093521	24.68362045	24.97854042	24.74627304	24.05895424				7	7	7	16.8	16.8	16.8	48.344	0	9.5063	1129800000	9	P11117	P11117	Lysosomal acid phosphatase	ACP2	1092
34.78019333	34.59423828	34.34545898	34.53031921	34.23206329	34.33996582	34.13055038	34.03984833	34.12740326	34.58317947	34.39170456	34.29310226	34.42985535	34.6451149	34.18445587	34.22991943	34.3575058	34.34618759	34.19923401	34.36704254	33.80558777				45	40	32	78.6	72.4	61.9	70.897	0	323.31	8.6333E+11	6829	P11142	P11142	Heat shock cognate 71 kDa protein	HSPA8	1093
27.89856339	27.57260895	27.13310432	27.39949989	26.97059631	27.31085968	27.29797745	27.11634445	27.13975334	27.32251167	27.13848495	26.842062	27.58978081	27.44403267	26.90046501	27.10089302	27.33645439	27.28250694	26.91353607	27.30999374	27.0083847				8	8	8	19.9	19.9	19.9	54.083	0	55.458	5784900000	140	P11166	P11166	Solute carrier family 2, facilitated glucose transporter member 1	SLC2A1	1094
28.02590942	27.86950111	27.5789547	27.9825592	28.44904137	27.69404984	27.61484337	27.56616211	27.45450401	27.65198326	27.65047836	27.71548271	27.5302906	28.02896881	27.49861145	27.55654716	27.50036049	27.54995346	27.5697155	27.69842911	27.8331604				22	22	21	39.8	39.8	38.1	97.016	0	52.728	8539900000	184	P11171	P11171	Protein 4.1	EPB41	1095
28.06958389	28.46703911	28.54222488	28.24621964	28.4836998	28.67101097	28.70757294	28.52607918	28.71476364	28.88358116	28.98000145	28.64241028	28.84962654	28.24513245	28.3411293	28.80378151	28.5778389	28.6216011	28.82771873	28.59149361	27.7669239				17	17	17	43.5	43.5	43.5	52.221	0	65.404	14936000000	196	P11172	P11172	Uridine 5-monophosphate synthase;Orotate phosphoribosyltransferase;Orotidine 5-phosphate decarboxylase	UMPS	1096
29.45751953	29.1378746	28.8944931	29.18489647	28.98679733	29.01950836	29.147295	29.02915382	29.11237335	29.48418045	29.00728798	29.03359604	29.19577599	29.2765522	28.87443542	28.95321465	29.23765373	29.23797226	29.18491936	29.23073006	28.90626907				15	15	15	50.4	50.4	50.4	39.233	0	73.455	21502000000	350	P11177	P11177	Pyruvate dehydrogenase E1 component subunit beta, mitochondrial	PDHB	1097
26.18300438	26.14637375	25.90469742	25.8540287	25.6223774	25.66976929	25.88031006	25.60724258	25.60617065	26.41491699	26.22501183	25.85066986	26.03936195	25.72382545	25.66283417	25.9744091	25.6486969	26.15114403	26.23343086	25.98600388	25.9004879				9	9	9	25.3	25.3	25.3	53.486	0	20.497	2345000000	83	P11182	P11182	Lipoamide acyltransferase component of branched-chain alpha-keto acid dehydrogenase complex, mitochondrial	DBT	1098
28.97967339	28.61673737	28.70266151	28.61925888	28.57981873	28.78003502	28.67569542	28.5929184	28.69544411	29.24272728	28.89988899	28.70417976	28.95113182	28.79566193	28.45892906	28.88398933	28.76566124	28.75754547	28.87865067	28.86218834	28.62296295				33	28	25	48.6	42.7	38.4	96.695	0	134.73	16833000000	334	P11216	P11216	Glycogen phosphorylase, brain form	PYGB	1099
27.80488968	27.28876877	26.73221016	27.39329338	27.04333115	27.03862953	27.235075	26.92059326	27.05982018	27.38368607	27.26535034	26.83448601	27.22857666	27.10339546	26.95393562	26.84170151	27.10119247	27.10379601	26.94089317	27.24072647	27.1286869				7	7	3	34	34	14.1	23.567	0	40.347	5472400000	167	P11233	P11233	Ras-related protein Ral-A	RALA	1100
23.63743591	23.11562729	23.07358932	23.33060265	23.09511566	22.88691902	22.69597816	23.34543419	21.13113022	23.58382607	23.40080261	22.89241409	23.33674431	23.6585083	22.86876297	23.02587128	23.36652946	22.98507881	23.25954247	23.47555923	23.17747498				6	2	2	31.1	11.2	11.2	23.408	0.00021057	6.6494	322700000	20	P11234	P11234	Ras-related protein Ral-B	RALB	1101
24.5620327	22.32312775	24.13829041	24.40366554	24.25731468	24.51153374	24.28517342	21.89606476	23.88212967	24.49246597	24.23907089	24.36939621	24.03582191	24.70830345	22.01797104	24.47759819	24.41092873	21.12167358	23.21808052	24.52169228	22.39188576				5	4	4	4.5	3.7	3.7	142.82	0.0018109	3.1875	570020000	6	P11274	P11274	Breakpoint cluster region protein	BCR	1102
27.11227417	27.52073288	27.65962601	27.33483696	27.6214962	27.62226486	27.59747314	27.61351013	27.92002678	25.92888451	27.12267685	27.49358177	27.74963951	27.0745945	27.62002945	27.35598755	27.05486298	27.45701027	27.23150826	27.54686737	27.53638077				5	5	5	12.2	12.2	12.2	44.882	0	61.654	6899200000	92	P11279	P11279	Lysosome-associated membrane glycoprotein 1	LAMP1	1103
22.06679344	20.39151573	22.7591114	20.72565079	21.58210373	22.31761551	22.47909164	22.74355316	22.35753822	22.42792892	22.63422585	22.05538559	22.18452835	22.80935669	22.85504532	22.41113472	22.43474007	22.29962158	21.01563072	22.36262894	21.7154026				2	2	2	6.7	6.7	6.7	35.685	0.0089835	1.8985	95010000	2	P11309	P11309	Serine/threonine-protein kinase pim-1	PIM1	1104
28.01430321	27.90930557	27.89214897	27.87940979	27.72858238	28.03726768	27.8409214	27.8040905	27.98119926	27.99663544	28.06100655	27.62449837	27.80937386	27.94982529	27.64807892	27.49434471	27.83177185	27.74560547	27.69119072	27.86855888	27.76433182				15	15	15	44.2	44.2	44.2	46.588	0	92.973	9028900000	191	P11310	P11310	Medium-chain specific acyl-CoA dehydrogenase, mitochondrial	ACADM	1105
30.36890411	30.30519485	30.06458282	30.35310745	30.27996445	30.10761642	30.12423134	30.33777428	29.97336388	30.13307953	30.04348755	30.17593193	29.98345757	30.34403229	30.30964661	30.06535339	30.07086372	30.3370285	30.1208992	30.27519798	30.39907265				36	36	31	47.8	47.8	43.5	90.725	0	148.36	45868000000	679	P11387	P11387	DNA topoisomerase 1	TOP1	1106
31.39983559	31.20699501	31.10080528	31.17611122	31.10923767	31.21818352	31.09238625	30.91513252	31.05025101	31.34276199	31.19835472	31.09118843	31.26801872	31.31267929	31.00577736	31.06291199	31.22348785	31.19260597	31.22705078	31.27775002	31.0793457				73	73	56	50	50	41.1	174.38	0	323.31	90371000000	1773	P11388	P11388	DNA topoisomerase 2-alpha	TOP2A	1107
28.59245682	28.82644653	28.85519409	28.58017731	28.51900864	28.9546566	28.88054848	28.81711197	28.93365288	29.16478157	29.09587288	28.8238678	28.91453362	28.81041718	28.67286682	28.78269386	28.6798954	28.8473587	28.87173462	28.69664001	27.89307594				24	24	24	53.8	53.8	53.8	59.256	0	93.832	17173000000	327	P11413	P11413	Glucose-6-phosphate 1-dehydrogenase	G6PD	1108
26.44737816	26.22423935	26.35872269	26.41578674	26.04187012	26.47515678	26.18084335	25.89138603	26.11253166	25.65690041	26.05885124	25.94888878	25.3460083	26.38070107	25.89384079	26.17651176	26.35640717	26.11668205	26.46964073	26.42101479	25.67028236				8	8	8	55.4	55.4	55.4	17.776	0	30.978	2722600000	62	P11441	P11441	Ubiquitin-like protein 4A	UBL4A	1109
25.4358387	26.18000793	25.71628189	25.65346146	25.71777344	26.25493813	26.13394737	26.16695023	25.95982742	26.29273987	25.99694633	25.38301086	26.28418541	25.99325752	25.71040726	26.25335312	25.98659134	25.96349335	25.84921455	25.82779121	24.82876015				19	19	19	23.6	23.6	23.6	129.63	0	44.564	2273300000	76	P11498	P11498	Pyruvate carboxylase, mitochondrial	PC	1110
22.03207207	22.23747826	21.64394379	22.60346603	21.64469337	21.44987679	21.95329666	21.79934692	21.8956337	20.82267761	22.06170845	22.31550789	22.18954468	22.59602356	21.5865078	21.58619499	21.23425865	21.82574654	20.53826714	22.66484261	22.00395203				5	4	4	1.4	1.2	1.2	426.74	0.0012816	3.3741	124620000	6	P11532	P11532	Dystrophin	DMD	1111
31.67837715	31.69805527	31.4857254	31.6674633	31.59134102	31.60160446	31.46026611	31.47430992	31.51154518	32.11808395	31.84318542	31.72703934	31.37212563	31.79102516	31.32114601	31.28554153	31.39866447	31.39988708	31.35268593	31.43300819	31.44830322				54	54	54	73.7	73.7	73.7	101.56	0	323.31	1.2096E+11	1476	P11586	P11586	C-1-tetrahydrofolate synthase, cytoplasmic;Methylenetetrahydrofolate dehydrogenase;Methenyltetrahydrofolate cyclohydrolase;Formyltetrahydrofolate synthetase;C-1-tetrahydrofolate synthase, cytoplasmic, N-terminally processed	MTHFD1	1112
27.96389008	28.02622604	27.77962875	28.15561867	27.93954849	27.93803406	27.83436584	27.8282032	27.86543655	27.70957947	27.76591301	27.54921913	27.70628929	28.04380035	27.71286201	27.83755684	28.06414604	27.92665672	27.87771416	28.11018372	27.84965706				43	43	43	26.1	26.1	26.1	274.37	0	125.4	9179200000	299	P11717	P11717	Cation-independent mannose-6-phosphate receptor	IGF2R	1113
28.21154976	28.33073997	28.19371033	28.2485733	28.10639381	28.2914505	27.94402504	27.79234505	27.92138863	28.89316368	28.45285416	28.25110435	28.10309601	28.35077095	27.85673714	28.1336441	28.32431602	28.06527519	28.28788757	28.46291161	28.19751167				13	13	13	50.5	50.5	50.5	39.724	0	70.151	11683000000	216	P11766	P11766	Alcohol dehydrogenase class-3	ADH5	1114
28.43388367	28.20345116	28.03307152	28.32637405	27.97103691	28.16422844	28.08446121	27.82614326	27.9231472	27.9854393	28.2079258	28.02474785	27.85614395	28.43005943	27.959198	27.78125572	27.95670891	27.9096489	27.77077293	28.19234657	27.75671768				15	14	14	61.4	58.7	58.7	33.729	0	44.945	10713000000	271	P11802	P11802	Cyclin-dependent kinase 4	CDK4	1115
26.58691978	26.19869232	25.95934105	25.99098969	26.44843483	26.07628822	25.94962311	26.45630646	26.09339523	26.45987511	26.25511932	26.30706024	26.19602966	26.28952599	26.37213898	26.33198738	26.39522362	26.3696785	26.29367065	26.41226959	25.97899818				13	5	5	50.6	19.8	19.8	34.769	0	21.138	3060300000	100	P11908	P11908	Ribose-phosphate pyrophosphokinase 2	PRPS2	1117
32.26779556	32.14946747	31.95011711	32.14439774	31.9682579	32.09074783	31.88729095	31.73723221	31.80397415	32.46285248	32.1320076	32.08166504	31.96619606	32.27325439	31.78674889	31.88321686	32.03449631	31.98226738	31.86086464	32.05733871	31.5626545				34	34	23	63.2	63.2	45.3	70.67	0	323.31	1.613E+11	1588	P11940;Q9H361;Q4VXU2;Q96DU9	P11940	Polyadenylate-binding protein 1	PABPC1	1118
31.35342216	31.22434998	31.12151718	31.25608635	31.09823418	31.07514381	31.08752441	30.98935699	31.11842537	31.69016647	31.43101501	31.36249161	31.14151001	31.30051231	30.95912933	31.10455894	31.11309433	31.03538132	31.1606884	31.21679688	30.87752533				15	15	15	73.2	73.2	73.2	28.768	0	261.73	1.0202E+11	1363	P12004	P12004	Proliferating cell nuclear antigen	PCNA	1119
29.21597672	29.23870087	29.14228821	29.36055756	29.24941063	29.26320267	29.23929214	29.27983284	29.24445152	29.68501854	29.37046432	29.34157372	29.39069366	29.428442	29.12662125	29.33617783	29.34701538	29.31207275	29.29320526	29.21671677	29.0502243				24	24	19	56	56	46.4	57.41	0	161.38	24560000000	373	P12081	P12081	Histidine--tRNA ligase, cytoplasmic	HARS	1121
23.68217468	24.35393524	24.47060394	24.52432442	24.2572422	24.32923508	24.37065887	24.90994644	24.80548096	24.41176987	24.67616081	24.19745636	24.95291519	24.26942253	24.28996468	24.72489166	23.92288589	24.65954399	23.98875809	20.55543518	23.99877739				9	9	9	13.8	13.8	13.8	108.53	0	20.673	848930000	40	P12109	P12109	Collagen alpha-1(VI) chain	COL6A1	1122
27.41618919	26.43853951	26.54427528	26.21450806	26.35566711	26.63948059	26.76799774	26.37837029	26.77001572	27.29675293	27.09828377	26.41947365	26.90540886	26.86938286	26.31432152	26.67774773	26.54911613	26.98554802	26.63989449	26.16042519	24.55350304				17	5	5	60.7	17.1	17.1	33.064	0	22.176	3747400000	95	P12235	P12235	ADP/ATP translocase 1	SLC25A4	1123
31.95823097	31.79888535	31.78725433	31.85162354	31.37927246	31.71996117	31.71350288	31.61161995	31.69822121	31.72622871	31.78183365	31.6495018	31.99449158	31.94548416	31.50398445	31.69224739	31.67812538	31.79981232	31.82282066	31.79358673	31.63101006				20	20	6	61.7	61.7	15.1	32.866	0	102.48	1.3987E+11	1014	P12236	P12236	ADP/ATP translocase 3;ADP/ATP translocase 3, N-terminally processed	SLC25A6	1124
30.75382042	30.75620842	30.61990547	30.71505737	30.79969597	30.76136971	30.38699913	30.52589226	30.23717499	31.09345627	30.80654907	30.8061657	30.53686333	30.72419548	30.56165314	30.84505653	30.80470467	30.76152992	30.91456223	31.051548	30.85823441				28	28	27	68.7	68.7	68.7	55.804	0	245.69	66613000000	821	P12268	P12268	Inosine-5-monophosphate dehydrogenase 2	IMPDH2	1125
30.84550476	30.53287506	30.29800034	30.55764198	30.41104507	30.35478973	30.2123394	30.19260597	30.12903023	30.44677544	30.29010963	30.22974586	30.44292641	30.61210442	30.23945236	30.29701614	30.42422295	30.37575531	30.29559326	30.49390602	30.34180832				86	86	86	41.3	41.3	41.3	267.29	0	323.31	51118000000	1274	P12270	P12270	Nucleoprotein TPR	TPR	1126
34.07423401	33.80683899	33.68593597	33.8608284	33.74674988	33.74334335	33.75603104	33.72760773	33.68770599	34.3982811	34.00721359	33.84903336	33.88412857	33.93658066	33.57113647	33.95981979	33.83817673	33.88494492	34.08733368	33.93631744	33.46538544				27	27	26	84.3	84.3	82.7	42.644	0	323.31	6.2245E+11	5861	P12277;P06732	P12277	Creatine kinase B-type	CKB	1127
26.73414993	26.11822701	25.9749794	26.10465622	26.28889275	25.97838783	26.01203346	26.14580917	26.16259766	26.71003914	26.34859467	26.32531166	26.57816315	26.35875511	26.1363945	25.94306374	26.09287262	26.17866135	25.82461548	25.73003387	25.86497688				11	11	11	34.4	34.4	34.4	36.375	0	33.181	2763300000	71	P12429	P12429	Annexin A3	ANXA3	1128
28.3907547	28.22628212	28.05475807	28.28467178	28.2414093	28.31505775	28.2712841	28.18281364	28.17521858	28.81692886	28.58262062	28.46115494	28.22057343	28.40616608	27.96680832	28.21863365	28.31055641	28.41373062	28.0477562	28.09572029	27.67922401				14	13	13	47.2	45.8	45.8	47.036	0	141.04	11884000000	261	P12532;P17540	P12532	Creatine kinase U-type, mitochondrial	CKMT1A	1129
26.92240906	26.90276718	26.56545067	26.62086868	26.55214119	26.79872322	26.60625458	26.64457703	26.86926651	26.78930092	27.04801559	26.81176376	26.91319275	26.81360054	26.38699532	26.35125923	26.66979599	26.39852142	26.22756767	26.44771004	25.90511131				13	13	13	44	44	44	50.47	0	61.091	3841400000	125	P12694	P12694	2-oxoisovalerate dehydrogenase subunit alpha, mitochondrial	BCKDHA	1130
24.2669239	22.77823067	24.22044373	24.39623642	23.97666168	24.25479507	24.20761871	23.74139404	23.90582275	24.51983261	22.99551201	23.91825294	24.1985054	23.41114235	23.85148048	24.32299232	22.1874218	20.86403847	21.84198189	23.53801155	20.45283127				5	5	5	9.5	9.5	9.5	80.004	0	7.0739	502040000	8	P12755	P12755	Ski oncogene	SKI	1131
29.71427155	29.53577042	29.39676666	29.49661446	29.41053963	29.44740677	29.36181259	29.28973579	29.31617928	29.96251106	29.69420052	29.53218842	29.54115295	29.70158768	29.34956932	29.53168678	29.4681263	29.45267868	29.38923645	29.33018494	29.03225708				48	30	28	70	49.8	47.4	103.06	0	323.31	27568000000	577	P12814	P12814	Alpha-actinin-1	ACTN1	1132
24.26119423	23.31007957	23.71324348	23.93120766	23.41828346	23.77263641	23.97254944	23.93382072	23.90334129	24.13750839	24.17721558	23.86599159	23.03743172	23.52731133	23.46637726	23.48591232	23.62700653	23.88016891	23.78216743	23.48799706	23.40483665				10	5	4	22	13.6	12.1	59.834	0	19.138	561100000	45	P12931;Q9H3Y6;P42685	P12931	Proto-oncogene tyrosine-protein kinase Src	SRC	1133
28.86573029	28.7043457	28.46353531	28.72585487	28.46563721	28.50771332	28.70997429	28.69773293	28.72832298	28.99455833	28.77385521	28.42298126	28.65430832	28.64670753	28.42145729	28.6707077	28.74506187	28.61673737	28.90973473	28.64612389	28.52204323				18	18	18	47.9	47.9	47.9	54.548	0	133.12	15684000000	332	P12955	P12955	Xaa-Pro dipeptidase	PEPD	1134
32.07402802	31.76667213	31.80773926	31.83966064	31.70053864	31.81065369	31.82297325	31.77960396	31.79660606	32.45684433	32.048172	32.08306122	31.05898285	30.92881775	30.54673767	29.15778732	29.63027382	29.34648705	29.01810265	29.0886879	28.47459984				41	41	41	61.2	61.2	61.2	69.842	0	323.31	1.04E+11	1429	P12956;P51449	P12956	X-ray repair cross-complementing protein 6	XRCC6	1135
31.39912224	31.41639137	31.48678017	31.40522385	31.39998817	31.45787239	31.45012283	31.46411896	31.54696846	32.04374695	31.71771622	31.73803711	30.68912506	30.57569504	30.3309536	28.86207008	29.20641327	29.03996277	28.52563286	28.59455681	28.13570023				42	42	42	69.1	69.1	69.1	82.704	0	323.31	79848000000	1180	P13010	P13010	X-ray repair cross-complementing protein 5	XRCC5	1136
26.29230118	25.32563591	25.37291908	25.90391731	25.44322586	25.6866703	25.14039803	25.36623001	24.95353699	25.80860138	25.25421715	25.50282097	25.27575874	25.72234154	24.88730049	25.07956696	25.14666557	25.04772568	25.09434319	25.11584854	25.45973396				7	7	7	39.6	39.6	39.6	34.645	0	14.763	1557100000	45	P13051	P13051	Uracil-DNA glycosylase	UNG	1137
22.90191841	21.78260803	20.04166412	23.11386299	23.76587486	22.74147606	22.09337044	23.30117416	22.09467125	25.35957718	22.42030907	23.04318428	23.35894585	23.37861824	21.79832077	22.70351791	20.1782608	21.29474068	22.32360077	22.1735611	23.04151917				4	4	4	14.3	14.3	14.3	67.314	0.00020743	6.2173	222530000	7	P13056	P13056	Nuclear receptor subfamily 2 group C member 1	NR2C1	1138
30.26517105	29.74835968	29.55537605	29.94907379	29.94921303	29.71767426	29.31725883	29.49379158	29.27947807	29.19716072	29.12922859	29.43071747	29.49119377	29.84182167	29.66149521	29.44941521	29.61896133	29.63668251	29.36771774	29.59702873	29.84788132				10	10	10	47.3	47.3	47.3	19.576	0	41.116	31015000000	317	P13073	P13073	Cytochrome c oxidase subunit 4 isoform 1, mitochondrial	COX4I1	1139
26.37275314	26.16225243	26.65047836	25.48031425	26.25823212	26.92535591	27.60406494	26.7507267	26.92229652	27.35774994	27.49762344	26.8388195	27.61329842	25.05701256	26.47999001	26.99269676	26.32307816	26.71148491	26.88971519	26.20786095	24.41892624				5	5	5	14.6	14.6	14.6	44.96	0	13.755	3992300000	82	P13473	P13473	Lysosome-associated membrane glycoprotein 2	LAMP2	1142
28.80869865	28.60600853	28.33479309	28.7525444	28.60197639	28.44833183	28.35114861	28.66983032	28.55895615	28.61705399	28.57546043	28.47475433	28.3649044	28.74117661	28.30016327	28.56154442	28.69275475	28.60165787	28.79222107	28.7968998	28.73847198				15	15	15	50.1	50.1	50.1	49.973	0	173.91	15170000000	334	P13489	P13489	Ribonuclease inhibitor	RNH1	1143
24.32573891	24.38594246	23.75297356	24.66995811	24.8593235	23.99808884	24.68490601	25.28157043	24.75679398	23.51159286	24.80955887	24.48228455	23.8633461	24.7357769	24.39237595	24.10421562	24.67847252	24.48812103	24.08399582	24.18412018	25.00465965				3	3	3	13.8	13.8	13.8	21.012	0.00019877	5.0979	911180000	27	P13498	P13498	Cytochrome b-245 light chain	CYBA	1144
26.71999359	26.20527077	25.99694633	26.20853043	26.09309387	26.06613922	25.85336113	25.78601265	25.60913277	26.42946815	25.04410172	25.53996468	26.01378059	26.6502037	25.74208832	25.70651436	25.96750069	26.10469627	25.80097198	25.78583908	26.04982376				7	7	7	15.9	15.9	15.9	94.573	0	9.2573	2366600000	32	P13591	P13591	Neural cell adhesion molecule 1	NCAM1	1145
24.04893112	23.95774841	21.50715828	23.90554619	24.6463089	23.81342888	23.36866379	23.82735634	23.71994019	23.36546326	23.61537743	23.86419678	23.43249893	23.70862007	23.31395912	23.36906242	23.26470566	24.11989021	23.52492142	23.82977676	24.27717781				19	3	3	21.7	3.9	3.9	111.75	0	6.7363	489990000	11	P13637;P50993;Q13733;P54707	P13637;P50993	Sodium/potassium-transporting ATPase subunit alpha-3;Sodium/potassium-transporting ATPase subunit alpha-2	ATP1A3;ATP1A2	1147
34.12978363	34.38862991	34.33996582	34.30198288	34.35383224	34.34254837	34.27030563	34.38805008	34.2213707	34.55807495	34.49893188	34.38689423	34.35894775	34.38869476	34.28478241	34.23313522	34.2633934	34.28153992	34.16885376	34.2194252	34.13743973				64	64	63	77.9	77.9	76.7	95.337	0	323.31	8.3979E+11	7712	P13639	P13639	Elongation factor 2	EEF2	1148
31.26807594	31.04479027	30.81382942	31.17694283	31.03845787	30.93642044	30.69478035	30.84662628	30.66178322	30.99685097	30.81260681	30.77329063	30.93255424	31.20920372	30.84572983	30.86437416	30.98148537	30.9977932	30.86680794	30.99152184	30.94997787				41	41	41	56.3	56.3	56.3	72.932	0	323.31	78766000000	1560	P13667	P13667	Protein disulfide-isomerase A4	PDIA4	1149
27.46723366	27.03998756	27.17654991	27.34680367	26.95925331	27.13887596	27.11574936	27.06445313	27.10149384	27.22664833	27.05765343	26.89504242	27.3740139	27.25916672	27.0271759	27.00934601	27.0513401	27.03464699	27.06198502	27.06476212	26.8289299				14	14	14	36.1	36.1	36.1	61.049	0	103.58	5254600000	131	P13674	P13674	Prolyl 4-hydroxylase subunit alpha-1	P4HA1	1150
30.04713249	30.29745293	30.37357903	30.37409782	30.35352898	30.35163307	30.28791046	29.9479599	30.11396217	30.87942505	30.50502586	30.39110184	30.49428749	30.44992638	30.21117973	30.31267929	30.40019226	30.27586365	30.16542816	30.29974747	29.94531059				10	10	10	57.6	57.6	57.6	19.595	0	189.97	51383000000	536	P13693;Q56UQ5;Q9HAU6	P13693	Translationally-controlled tumor protein	TPT1	1151
21.48938942	22.3658638	22.14398193	21.56098557	22.36948967	21.98610497	21.66851044	22.64127922	22.77655602	23.11611938	21.91808891	22.24725151	22.09926796	22.66312027	23.14374924	22.57417679	23.12346268	22.47404861	23.20424843	22.34794807	22.303545				3	3	3	20.6	20.6	20.6	36.294	0.0031949	2.8502	175470000	23	P13716	P13716	Delta-aminolevulinic acid dehydratase	ALAD	1152
30.40699768	30.17116737	30.06560898	30.19260597	30.12077522	30.20652962	30.00249481	29.95213127	30.11990929	30.70322227	30.52467918	30.42542458	30.31667519	30.46070671	30.00061607	30.2806282	30.27996445	30.4045639	30.28614807	30.30083847	30.14831352				37	30	30	72.2	62	62	70.288	0	304.91	48408000000	895	P13796	P13796	Plastin-2	LCP1	1153
32.01358414	31.76809311	31.61368561	31.76852608	31.65249634	31.72326088	31.67252922	31.56755829	31.60372925	31.96161461	32.0401268	31.81459427	31.74959183	31.93543816	31.49728966	31.6717701	31.70425415	31.72626877	31.69424057	31.65902138	31.27830315				39	39	30	64.4	64.4	50.2	70.81	0	323.31	1.3036E+11	1661	P13797	P13797	Plastin-3	PLS3	1154
28.06007767	27.86118126	27.54074669	27.59156418	27.59931946	27.66593933	27.7460556	27.66207314	27.67606544	28.16935158	28.09204483	27.54141235	27.90787506	27.88640404	27.30016327	27.95193672	27.89671707	27.77077293	27.92569542	27.84308052	27.28126907				17	17	17	33.7	33.7	33.7	81.224	0	59.838	8555500000	237	P13798	P13798	Acylamino-acid-releasing enzyme	APEH	1155
29.73620033	29.64811325	29.56632423	29.76455307	29.45079231	29.50948906	29.49493599	29.39013863	29.2437706	30.15629387	29.74267006	29.46952438	29.71003914	29.81729507	29.2549839	29.58683014	29.48194885	29.57508278	29.73774719	29.80559731	29.6616478				15	15	15	68.2	68.2	68.2	35.079	0	114.43	29815000000	407	P13804	P13804	Electron transfer flavoprotein subunit alpha, mitochondrial	ETFA	1156
27.40762711	27.2697258	27.12327003	26.93550873	27.17645645	27.24345398	27.36477852	27.4096508	27.53043938	27.9542141	27.75353432	27.47506523	27.32122231	27.39689064	27.25331688	27.40770721	27.46730995	27.46598816	27.57029343	27.23461914	26.78730965				16	16	15	29.4	29.4	28.1	83.785	0	76.778	6655300000	156	P13807	P13807	Glycogen [starch] synthase, muscle	GYS1	1157
27.37509155	27.44213486	27.45293427	27.52178192	27.3502636	27.34104347	27.31138039	27.34121323	27.11574936	27.88634682	27.44758415	27.48707771	27.42790222	27.51088524	27.01924324	27.55683899	27.3479023	27.52924919	27.49388695	27.66993141	27.30330086				14	14	13	47.5	47.5	43.8	45.518	0	108.13	7048600000	181	P13861	P13861	cAMP-dependent protein kinase type II-alpha regulatory subunit	PRKAR2A	1158
28.05553436	27.78780746	27.64230537	27.91210747	27.81830215	27.67788124	27.49274254	27.44047165	27.34815407	27.81164169	27.35573578	27.50794029	27.52581787	27.9575386	27.66404152	27.58606148	27.71541786	27.69524574	27.63096809	27.95941925	27.48569679				12	12	12	59.8	59.8	59.8	28.38	0	64.589	8107600000	120	P13984	P13984	General transcription factor IIF subunit 2	GTF2F2	1159
27.66539764	27.22462654	27.40137291	27.30208206	27.41143036	27.38549805	27.28259659	27.03401756	27.38640213	27.73498917	27.37368202	27.33039856	27.5346756	27.19638634	27.07653236	27.11852455	27.29920197	27.0524807	26.8267498	27.09073257	25.69601631				10	10	10	58.6	58.6	58.6	37.895	0	60.29	5744900000	127	P13995	P13995	Bifunctional methylenetetrahydrofolate dehydrogenase/cyclohydrolase, mitochondrial;NAD-dependent methylenetetrahydrofolate dehydrogenase;Methenyltetrahydrofolate cyclohydrolase	MTHFD2	1161
30.66466904	30.6727829	30.41689491	30.59468269	30.4627552	30.53398895	30.47730446	30.5986805	30.81375313	31.09395981	30.92089272	30.63105392	30.62583923	30.54600143	30.26662445	30.61710548	30.61693001	30.64693069	30.78807259	30.92592239	29.54646301				4	4	4	36.5	36.5	36.5	12.476	0	55.968	71838000000	817	P14174	P14174	Macrophage migration inhibitory factor	MIF	1162
31.19864845	30.87547493	30.67825127	31.0886631	30.78838348	30.82646179	30.7387619	30.57009506	30.66517639	30.50388908	30.53241158	30.55526733	30.75366211	31.07009697	30.48807526	30.87993622	30.89222145	30.75557327	31.02604294	31.05949783	30.9552536				23	23	23	54.2	54.2	54.2	59.425	0	317.61	69429000000	1135	P14314	P14314	Glucosidase 2 subunit beta	PRKCSH	1163
29.30356216	28.78830528	28.64278793	28.65768433	28.93730545	28.8447876	28.64230537	28.91490364	28.69182205	29.20648193	29.19573021	28.99064255	28.5829792	28.99956703	28.80946541	28.89362526	28.87592888	29.05089951	28.73295403	29.00806427	29.0142765				8	8	8	23.9	23.9	23.9	48.275	0	59.777	18362000000	227	P14324	P14324	Farnesyl pyrophosphate synthase	FDPS	1164
25.71785164	25.45287132	24.79610062	25.1297493	24.97390556	25.02038765	25.05386925	24.54998398	24.98381042	25.37162399	25.1054554	24.90985489	25.15155029	25.11553192	25.258358	25.02833557	25.22188187	25.15058136	25.26952934	25.36646271	25.5897522				7	7	7	17.7	17.7	17.7	58.489	0	26.816	1440000000	70	P14373	P14373	Zinc finger protein RFP	TRIM27	1165
27.93674469	27.54266739	27.59277725	27.51622963	26.63297844	27.40194321	27.47080421	26.37951088	26.38544846	28.14661598	27.75289536	27.86632156	28.18219948	28.14870262	27.40819359	27.97896576	27.88814735	28.14345741	28.39460182	28.09249878	27.00034714				2	2	2	27.7	27.7	27.7	9.3959	0	14.622	7735800000	68	P14406	P14406	Cytochrome c oxidase subunit 7A2, mitochondrial	COX7A2	1166
28.12819481	28.42666435	28.35317039	28.27079582	28.45532608	28.2920208	28.42189789	28.53330231	28.57040215	29.0948658	28.79042053	28.76531219	28.41130829	28.51408768	28.02564621	28.5091114	28.48907089	28.56703186	28.54203987	28.39831734	28.26968002				16	16	16	54.8	54.8	54.8	36.573	0	73.848	14735000000	237	P14550	P14550	Alcohol dehydrogenase [NADP(+)]	AKR1A1	1167
34.27440643	34.17474365	34.07654572	34.20885468	33.96369934	34.14513016	34.05286026	33.9551506	34.05690002	34.67124557	34.38490295	34.17436981	34.14421844	34.2514534	33.87133026	34.20594788	34.18667221	34.08535767	34.24111557	34.32408905	33.90840149				48	48	48	78.7	78.7	78.7	57.936	0	323.31	7.517E+11	5171	P14618;P30613	P14618	Pyruvate kinase PKM	PKM	1168
33.48495865	33.19303131	33.15852356	33.22504044	33.0901947	33.19292831	33.11419678	32.97084808	32.98031235	33.13312531	33.19272232	32.92002106	33.27780533	33.29296494	33.07740402	33.15307999	33.24501801	33.14919281	33.09659958	33.19700623	32.71305084				66	66	64	71.4	71.4	69.6	92.468	0	323.31	3.6104E+11	3399	P14625;Q58FF3	P14625	Endoplasmin	HSP90B1	1169
27.68939209	27.54480553	27.24871063	27.4139328	27.22047997	27.15904045	27.17398071	27.01094627	26.96212578	27.65553665	27.40770721	27.30452156	27.39566422	27.55120087	27.15470123	27.23680878	27.39574623	27.26615524	27.33602905	27.54067421	27.40413666				13	13	13	40.9	40.9	40.9	48.337	0	61.729	6235000000	207	P14635	P14635	G2/mitotic-specific cyclin-B1	CCNB1	1170
21.03800583	21.36456299	22.6927681	23.34935379	21.3385601	22.56996727	23.52181053	22.9998436	22.99731255	23.2844677	23.80842972	22.73498154	23.74170303	21.97140884	22.56448746	22.78992844	22.19358063	22.51106262	22.61364746	23.75667763	22.21325111				6	4	4	37	25.5	25.5	22.764	0	9.8523	229120000	10	P14649	P14649	Myosin light chain 6B	MYL6B	1171
29.49257088	29.26400757	29.30127525	29.34123611	29.11480713	29.43862915	29.54533958	29.41512299	29.61018562	29.49526024	30.11805344	29.44695282	29.25909805	29.33605003	29.49195862	29.30055428	29.13251686	29.4445858	29.12804794	29.30125237	29.28462791				8	8	8	25	25	25	24.614	0	31.82	26735000000	318	P63162;P14678	P63162;P14678	Small nuclear ribonucleoprotein-associated protein N;Small nuclear ribonucleoprotein-associated proteins B and B	SNRPN;SNRPB	1172
29.1108799	29.09202003	29.08403015	29.0674572	29.02651787	29.12368965	29.20293808	29.00504112	29.07032585	29.57009506	29.39678764	29.20843697	29.10169411	29.26907921	28.84197235	29.06126404	28.96187782	29.06229401	29.018713	29.06275749	28.38804626				37	37	37	43	43	43	117.97	0	111.99	20866000000	466	P14735	P14735	Insulin-degrading enzyme	IDE	1173
26.41614151	26.54954338	26.87020683	26.36912918	26.24123573	26.80069923	27.27177429	26.1583271	25.72982597	27.59242058	26.83376312	25.94364548	27.20582962	26.76179886	26.13611984	27.12514305	27.34384155	26.35322952	26.82517433	27.37218857	25.82854271				5	5	5	53.5	53.5	53.5	10.192	0	27.39	4027500000	53	P14854	P14854	Cytochrome c oxidase subunit 6B1	COX6B1	1174
26.23471069	25.85799599	25.47094536	25.83229065	25.71271896	25.5144558	25.47716713	25.77082253	25.45296478	25.32735062	25.49616051	25.32220268	25.36365891	25.73283005	25.31755257	25.35766602	25.57276726	25.60752487	25.47975922	25.84718513	25.85552597				6	6	3	14.5	14.5	9.7	76.471	0	25.964	1847500000	94	P14859;P09086	P14859;P09086	POU domain, class 2, transcription factor 1;POU domain, class 2, transcription factor 2	POU2F1;POU2F2	1175
32.14041138	31.691082	31.50734329	31.84101105	31.50592613	31.5044117	31.52719879	31.36515427	31.34989548	31.83243561	31.88194275	31.48423767	31.59223366	31.73307419	31.39100075	31.45248222	31.57303238	31.59307861	31.607481	31.82057762	31.70272827				30	30	29	71.6	71.6	70.5	64.132	0	323.31	1.4286E+11	2022	P14866	P14866	Heterogeneous nuclear ribonucleoprotein L	HNRNPL	1176
31.40121078	31.04498482	30.86688042	31.16949463	31.03872108	30.94621658	30.86717606	30.94370461	30.86540604	31.31484032	30.99523354	31.14928436	30.9100647	31.16913795	30.78089523	31.06368256	31.05898285	31.07641792	31.23569107	31.25844765	31.21083069				34	34	34	70.7	70.7	70.7	57.136	0	314.81	83080000000	989	P14868	P14868	Aspartate--tRNA ligase, cytoplasmic	DARS	1177
28.30447769	28.42294121	27.85750961	28.28480339	28.06409454	27.86855888	28.17968559	28.30290985	28.10704422	28.60586739	28.10289574	27.77705956	28.15566635	28.15262413	27.96389008	27.6552639	28.15696907	27.77152824	27.67020226	27.82377815	27.72110176				33	33	29	62	62	56	81.744	0	125.96	10409000000	426	P14923	P14923	Junction plakoglobin	JUP	1178
27.88657951	27.47374916	27.14695549	27.55749702	27.16230965	27.14724731	27.14199638	26.98511505	27.13780212	27.34933662	27.22490311	27.30042458	27.25493813	27.67532539	27.23516655	27.38261414	27.65335083	27.62791061	27.57600212	27.66438103	27.08780289				7	7	7	47.7	47.7	47.7	13.53	0	69.242	6303500000	184	P14927	P14927	Cytochrome b-c1 complex subunit 7	UQCRB	1179
22.3807869	23.28206635	24.00607491	24.27056313	24.33647156	23.83479881	22.23232651	23.40236664	23.86126518	23.77173042	23.98858643	23.99740028	23.65916252	24.2196312	24.26011848	23.95109177	24.05895424	23.94181061	23.99222183	23.96013832	24.57738495				5	5	5	17.2	17.2	17.2	42.064	0	6.8791	585980000	16	P15104	P15104	Glutamine synthetase	GLUL	1180
29.61400223	29.54603958	29.60486031	29.74360085	29.54047012	29.66754723	29.79346275	29.76471138	29.90583992	29.70206642	29.96140862	29.5599041	29.52512741	29.72599983	29.3266964	29.77563095	29.64943314	29.54613113	29.8944931	29.80002022	29.76168823				17	17	17	71.8	71.8	71.8	35.853	0	126.64	33550000000	432	P15121;C9JRZ8	P15121	Aldose reductase	AKR1B1	1181
25.43945885	25.28185272	25.0403862	25.44594383	24.78046608	25.21096611	25.09422112	24.93238068	24.95863342	22.42705917	24.72202873	24.83243561	24.3924427	25.01312065	24.83248329	24.70888329	25.15410233	24.87013626	24.72998238	25.35635567	24.95375824				5	5	5	15.1	15.1	15.1	45.302	0	21.037	1243200000	29	P15151	P15151	Poliovirus receptor	PVR	1182
29.71222305	29.56121635	29.48558235	29.65845108	29.5551033	29.6429081	29.50930023	29.5290432	29.36084938	29.71996117	29.67722511	29.6625824	29.68927574	29.52052689	29.48187256	29.78338051	29.64278793	29.75797462	29.77534866	29.76433182	29.88095856				24	24	12	56.5	56.5	29.1	55.755	0	214.93	32309000000	446	P15170	P15170	Eukaryotic peptide chain release factor GTP-binding subunit ERF3A	GSPT1	1183
30.86901665	30.85407829	30.77964401	30.82805252	30.67791557	30.83567619	30.75628853	30.62983894	30.68545341	31.24484825	31.04263878	30.87876701	30.81497574	31.02247429	30.59459305	30.81840897	30.68687248	30.85273933	30.90289688	30.89041138	30.64993095				43	43	29	59.6	59.6	44.2	69.412	0	323.31	70157000000	1231	P15311	P15311	Ezrin	EZR	1185
27.52282906	27.09335518	27.07571602	26.97803688	27.2469902	27.04322624	27.07907867	27.33790207	27.16009903	27.26454544	27.31518555	27.72435951	26.92286301	27.38005638	27.20704079	27.29981232	27.21863365	27.67161942	27.58541679	27.39582825	27.18262482				11	11	11	59.6	59.6	59.6	26.182	0	59.949	6175500000	143	P15374	P15374	Ubiquitin carboxyl-terminal hydrolase isozyme L3	UCHL3	1187
32.61287308	32.82763672	32.80516815	33.05105972	32.95975113	32.81732178	32.76168823	32.94454193	32.78401947	31.86326599	32.73022079	32.77850723	32.61725998	33.0328064	32.70641708	32.97455978	32.8932724	32.74097443	32.92634583	32.9513855	33.07550812				15	15	9	86.2	86.2	55.3	17.149	0	278.14	2.9883E+11	1365	P15531	P15531	Nucleoside diphosphate kinase A	NME1	1188
27.06907272	26.80820847	26.52692223	26.96422005	26.53112411	26.67546082	26.88820648	26.77881432	26.63020325	26.7664814	26.78743362	26.79253197	26.66844368	27.02474785	26.52182579	26.77655602	26.86478615	26.82493019	26.8289299	26.84050179	26.58147049				9	9	9	23.7	23.7	23.7	62.081	0	34.249	4190900000	93	P15586	P15586	N-acetylglucosamine-6-sulfatase	GNS	1189
24.78451538	25.24528694	25.38929367	25.39132881	25.27597046	25.12486649	24.78231812	25.21341515	25.15630341	26.14796448	25.22099686	25.41125107	25.89372444	25.81984901	24.27426529	25.69856071	25.79852676	25.1753521	25.68511963	25.29200363	24.32319832				7	7	7	24.4	24.4	24.4	46.442	0	12.623	1518600000	18	P15735	P15735	Phosphorylase b kinase gamma catalytic chain, liver/testis isoform	PHKG2	1190
31.45041847	31.71411705	31.60553932	31.57470322	31.50564194	31.61280632	31.49624252	31.4424324	31.57812691	32.14625168	31.75541306	31.67636108	31.8239975	31.66475296	31.63109779	31.50393677	31.68474388	31.72703934	31.61688614	31.57515335	31.34836578				15	15	15	56.7	56.7	56.7	31.324	0	155.26	1.28E+11	1205	P15880	P15880	40S ribosomal protein S2	RPS2	1191
31.2752533	31.41311646	31.10193253	31.15755844	31.10218239	31.20722771	31.12896919	31.12712479	31.08872604	31.23140717	31.31089211	30.87825584	31.24445152	31.29636002	31.12903023	31.00751495	31.1231823	31.01385117	31.0512886	31.07839203	31.02062225				136	136	136	50.9	50.9	50.9	331.77	0	323.31	89488000000	2020	P15924	P15924	Desmoplakin	DSP	1193
27.33790207	27.15923309	27.43857002	27.20106888	27.39141083	27.44671631	27.6818409	27.44908142	27.63671684	28.20550346	28.04630089	27.46029663	28.01595116	27.54296303	27.48784447	27.58691978	27.68291092	27.54052544	27.69776535	27.71535301	26.9413414				9	9	9	75.2	75.2	75.2	29.247	0	97.825	8001600000	224	P15927	P15927	Replication protein A 32 kDa subunit	RPA2	1194
24.81494522	24.03321838	23.568367	24.09643555	23.83730507	23.58416939	23.54179573	23.43338966	23.56743813	23.97438812	23.98224449	23.87192345	23.52838516	24.02419853	23.55520058	23.18168068	23.45863914	23.38218689	22.74484634	23.42367744	23.56197357				2	2	2	3.9	3.9	3.9	81.537	0	10.713	489980000	33	P16070	P16070	CD44 antigen	CD44	1196
30.73747444	30.82092094	30.60062981	30.83107567	30.78003502	30.60593796	30.80862236	30.62697029	30.70371819	31.26198196	31.10305786	30.83213425	30.89525986	30.91099358	30.37927246	30.95698547	30.88917923	30.80800819	31.01378441	31.02874565	30.1578598				15	15	13	68.2	68.2	57.8	30.375	0	323.31	69510000000	626	P16152	P16152	Carbonyl reductase [NADPH] 1	CBR1	1198
26.07445145	25.53724098	25.28598595	25.70287323	25.55669212	25.54560089	25.31554985	25.18797493	25.05345345	25.65031433	25.44493294	25.45691681	25.48400688	25.86381912	25.15120125	25.46254539	25.57556915	25.53269958	25.60195541	25.74033928	25.91175461				3	3	2	14.7	14.7	12.6	36.688	0.00020542	5.9949	1783400000	31	P16220	P16220	Cyclic AMP-responsive element-binding protein 1	CREB1	1199
24.5086956	25.10581589	24.17752075	22.92285156	23.80459404	24.40119362	25.38080025	25.20063972	24.6125679	25.13961792	25.05274963	24.24568558	25.31906891	23.44265747	24.47790718	25.47630119	24.84018898	25.40535545	23.08138084	24.36713028	22.27643204				6	6	6	13.1	13.1	13.1	76.074	0	11.69	1014100000	22	P16278	P16278	Beta-galactosidase	GLB1	1200
21.75020599	23.33374405	22.89485741	20.94499779	23.24093437	23.31934547	22.93966103	23.01357269	22.85066032	23.53362083	23.21443748	22.84651566	22.99291229	23.15014839	22.86823463	23.04361725	23.16304779	23.13489532	22.95246124	23.10907173	22.68900681				10	4	4	25.2	10.9	10.9	59.024	0.00020231	5.5458	303120000	14	P16298	P16298	Serine/threonine-protein phosphatase 2B catalytic subunit beta isoform	PPP3CB	1201
24.19767952	24.47475433	24.17508507	24.35056877	24.05936623	24.51815224	24.41086388	24.14055443	24.00273132	24.66806602	24.52557945	24.40794945	24.14078712	24.32134247	23.55905914	24.70435143	24.59297562	24.50221443	24.31982613	24.6382103	23.51821327				6	6	5	19.4	19.4	17.2	42.864	0	8.6361	780360000	31	P16333	P16333	Cytoplasmic protein NCK1	NCK1	1202
24.79451561	24.04026031	23.8190937	24.52945709	24.29656029	24.2186718	25.39744568	24.91360474	24.64779091	25.46690559	25.13899231	24.66405487	25.56694603	24.92247772	24.53747749	24.02563477	24.32154846	24.67868805	24.41828346	24.50385284	24.31775856				6	6	6	9.9	9.9	9.9	89.384	0	18.097	1021900000	46	P16383	P16383	GC-rich sequence DNA-binding factor 2	GCFC2	1203
25.93150139	26.63242531	25.72111511	26.85162354	26.36434364	26.42859077	26.39492989	26.34996033	26.5371666	26.53449821	26.45923233	26.55410385	26.51879883	26.3957634	26.11398315	25.59020805	26.27399826	26.49585533	25.82941437	25.96805	26.20136833				16	2	2	41.6	9.5	9.5	22.35	0	9.6249	3047900000	76	P16402	P16402	Histone H1.3	HIST1H1D	1204
29.26022148	31.2244072	28.53782654	30.91135025	30.25856018	30.04439926	29.84511566	29.9374733	29.90970612	29.7188015	28.08299065	29.40987396	29.18905067	30.16002655	29.09305382	28.26458931	30.20057869	29.46870995	29.46590996	30.31947899	31.08834648				17	4	4	43.2	10.3	10.3	21.364	0	16.305	66536000000	318	P16403	P16403	Histone H1.2	HIST1H1C	1205
25.01077652	24.10173416	23.83373833	24.35454178	24.00667381	23.59707451	23.9647274	23.14284515	23.77464867	24.51881409	24.5341568	24.36359215	24.26305962	24.78551483	21.7730484	22.80039406	24.54155922	21.45315361	21.87125969	24.03355408	22.78394699				2	2	2	13.1	13.1	13.1	34.932	0	8.2129	520290000	17	P16422	P16422	Epithelial cell adhesion molecule	EPCAM	1206
27.04656029	26.22567558	27.15305901	26.56807709	26.9648819	27.36577988	27.20955276	27.22894287	27.1794014	27.80267334	27.79377174	27.0057106	27.73885918	27.09968948	26.88273621	27.08881378	26.84278107	27.12622643	27.10199356	26.51966858	26.79649734				19	19	19	36.6	36.6	36.6	76.689	0	67.577	5555100000	217	P16435	P16435	NADPH--cytochrome P450 reductase	POR	1207
24.20486069	25.09892654	25.29049301	24.88911247	24.99183273	24.48394585	24.68629646	24.61206245	24.70022964	25.5280571	25.20899582	25.03073692	25.05506897	25.17645645	24.49868774	24.68816566	24.91702271	25.15228462	24.88297081	24.84042931	23.30215073				3	3	3	17.4	17.4	17.4	21.646	0	8.6172	1096900000	23	P16455	P16455	Methylated-DNA--protein-cysteine methyltransferase	MGMT	1208
21.39539528	23.5480442	23.63089752	21.7957058	24.82036018	24.0960331	23.16885757	23.95916557	23.94815445	23.93102837	24.33121872	23.33810616	24.65965271	23.51376343	23.72671127	23.9913559	25.79419327	25.07447243	23.63123131	23.06261444	23.3176899				4	4	4	8	8	8	94.637	0	22.084	686810000	13	P16591;P07332	P16591	Tyrosine-protein kinase Fer	FER	1209
31.21835709	31.0023613	31.05672455	31.09200668	30.88503838	31.03360939	30.98100853	30.74470901	30.954422	31.1797924	30.8413868	30.62496758	31.1627903	31.15641403	30.79366302	30.99415398	31.04745674	31.01843452	30.9552536	31.1989994	30.96616173				42	42	42	47.1	47.1	47.1	114.76	0	323.31	79002000000	1298	P16615;O14983;Q93084	P16615	Sarcoplasmic/endoplasmic reticulum calcium ATPase 2	ATP2A2	1210
22.87540054	21.47758675	21.44859314	21.26252937	21.56104088	21.80746651	21.58797264	21.55898857	21.45105934	21.55191994	21.72475624	21.51869392	21.45888901	21.82489204	20.8513279	21.57574844	21.63049889	21.53083801	21.46901321	21.44099808	21.83381844				3	3	3	3.2	3.2	3.2	147.87	0.0018083	3.1673	97811000	2	P16885	P16885	1-phosphatidylinositol 4,5-bisphosphate phosphodiesterase gamma-2	PLCG2	1211
25.2677803	25.74188232	25.85742569	25.67976189	25.50485229	25.92372513	25.99946594	25.92951584	25.76973915	26.31304169	26.41784859	26.02058029	25.68880463	25.97180367	25.36252213	25.78069305	25.52563858	25.81149483	25.98572159	25.93645287	26.09381866				9	9	9	30.3	30.3	30.3	46.374	0	28.102	2327000000	70	P16930	P16930	Fumarylacetoacetase	FAH	1212
30.66067886	29.85824966	29.78651428	29.99765778	29.96140862	29.77302361	29.68326378	29.99158859	29.93971634	29.86257172	29.8743763	30.10236931	29.57014847	30.13516045	29.72533417	29.72012329	29.61652756	29.9499073	29.72535133	30.09823418	30.05698204				17	17	14	63.1	63.1	56.4	17.302	0	142.83	37360000000	376	P16949	P16949	Stathmin	STMN1	1213
30.45022202	30.0775013	29.60944748	30.09446335	29.82879448	29.85396004	29.60201263	29.30901718	29.5819912	28.36452866	29.22526932	29.64897156	29.45179367	30.19694901	29.4358902	29.48339272	29.77560043	29.40061951	29.63098526	30.08942032	30.02287102				18	13	13	69.9	58.9	58.9	40.089	0	323.31	32425000000	611	P16989	P16989	Y-box-binding protein 3	YBX3	1214
22.04600143	22.90745544	22.63009834	22.81413269	22.79991913	23.33142281	23.78136826	22.9719696	23.06503296	23.44113731	23.83180809	22.57043076	23.0083847	22.36254883	22.73908806	22.24930763	22.92781258	22.51677132	22.51794815	22.73952103	23.03318596				4	4	4	16.6	16.6	16.6	42.155	0	7.4279	308140000	22	P17028	P17028	Zinc finger protein 24	ZNF24	1215
21.96261024	22.33497238	22.95721817	21.56856918	22.04833221	22.17526817	21.72346687	22.57733917	22.11419678	23.82347298	21.93739891	22.3767662	20.10661316	21.56351089	22.93982315	21.96870422	21.83799744	21.04688835	22.26802254	21.69858742	23.51544952				2	2	2	4.8	4.8	4.8	63.629	0.0012894	3.457	186450000	3	P17029	P17029	Zinc finger protein with KRAB and SCAN domains 1	ZKSCAN1	1216
29.47769165	30.92230988	30.63114166	30.09710312	30.96016502	30.34212685	30.17498016	30.49495506	30.95954323	27.2021904	27.65983009	30.92046547	30.39723778	31.19295883	31.38864136	30.59512711	30.16134834	31.02207756	30.65940475	30.21743393	31.6485157				16	4	4	21.9	10.1	10.1	71.027	0	33.998	65653000000	418	P17066;P48741	P17066	Heat shock 70 kDa protein 6	HSPA6	1217
27.46979713	27.93629456	27.13173103	27.92846489	28.38648415	27.51990891	27.10599518	27.29640388	26.68699074	23.90527153	27.10079193	27.41053963	27.3250885	27.69670486	27.41514206	26.7710247	26.77253532	27.35110664	27.04739189	27.52148247	28.0713253				4	4	4	23.4	23.4	23.4	11.676	0	63.435	6991800000	162	P17096	P17096	High mobility group protein HMG-I/HMG-Y	HMGA1	1218
25.61107635	25.03141022	25.40684891	25.44846535	25.16054153	25.73081207	25.59283447	24.67001152	25.11783218	25.76857758	25.84438515	24.80823326	25.6340313	25.13578796	24.2166748	25.17092896	25.62553024	25.05477905	25.33759499	25.35215187	24.45732498				2	2	2	13	13	13	21.541	0	9.2587	1482700000	30	P17152	P17152	Transmembrane protein 11, mitochondrial	TMEM11	1219
29.5706749	29.68219185	29.49010468	29.63270187	29.55407715	29.73127174	29.56201744	29.58183098	29.48673248	29.84077072	29.67495537	29.56419945	29.40687561	29.51506424	29.40413666	29.58475494	29.54178047	29.6315918	29.62128639	29.58843994	29.20797157				22	22	22	67.1	67.1	67.1	46.247	0	179.31	30285000000	544	P17174	P17174	Aspartate aminotransferase, cytoplasmic	GOT1	1220
26.84900093	26.15834618	26.22304344	26.54011154	26.22471809	26.48920822	26.32668304	25.96435356	26.05160904	26.77115059	26.43104744	26.29621124	26.34905052	26.48216057	26.10411644	26.42815781	26.17369461	26.19210243	26.39219666	26.42948341	25.90348053				12	12	8	25.7	25.7	16.4	76.749	0	35.339	3043800000	103	P17252;P05129	P17252	Protein kinase C alpha type	PRKCA	1221
25.74365616	26.23218727	25.78016663	26.04645538	25.77137756	25.88273621	25.78361702	25.94674873	26.33686256	25.07083321	25.91982079	25.51779366	26.16361618	26.16156006	25.72176743	25.6768322	25.8809166	25.85597801	25.84146118	26.18712616	26.04870224				13	13	13	15	15	15	129.29	0	38.521	2299000000	44	P17301	P17301	Integrin alpha-2	ITGA2	1222
23.78586388	23.75419617	23.7564373	23.56162453	24.00684357	21.01886368	23.6711998	23.73923302	23.37464523	23.79362297	23.12121964	23.31644821	23.41441727	23.90939713	23.79897118	23.50032997	24.29101944	23.92868042	23.4391098	24.19166946	22.41366196				4	4	4	16.2	16.2	16.2	43.008	0.00020653	6.121	453230000	9	P17302	P17302	Gap junction alpha-1 protein	GJA1	1223
28.85424232	28.55545044	28.47064972	28.51525307	28.2541275	28.48565865	28.4622097	28.14238548	28.29513359	28.53148079	28.35946846	28.26423264	28.14918709	28.62804985	28.2296772	28.32568741	28.53419304	28.29985619	28.45034027	28.47057152	28.23036385				16	16	16	25.7	25.7	25.7	89.405	0	66.204	13413000000	275	P17480	P17480	Nucleolar transcription factor 1	UBTF	1224
22.14342117	22.05172157	22.02647972	22.42167664	21.8590107	22.45395088	21.60684204	21.95343971	21.82092476	21.93671608	21.73892403	21.68260384	21.99300003	22.34729958	21.66786957	21.96824837	21.79463387	21.72812462	22.17648697	22.03761482	21.92542458				5	4	3	23.2	20.8	16.8	28.058	0.00020036	5.2536	149900000	13	P17482	P17482	Homeobox protein Hox-B9	HOXB9	1225
23.87932777	21.82488823	22.76145935	23.41531944	22.58485794	22.96061516	23.04942894	20.94553375	20.90713501	22.59197235	23.27965927	21.49568558	21.3467865	23.1911869	23.3378582	22.97163773	22.96814156	22.84381676	22.98382759	21.7283287	21.89262009				3	3	3	11.1	11.1	11.1	52.967	0	10.378	174510000	14	P17544	P17544	Cyclic AMP-dependent transcription factor ATF-7	ATF7	1226
22.1642704	21.89644814	19.08257103	21.91859818	23.68099594	21.74373817	18.77149582	23.67443657	21.62389565	22.10707092	22.35011292	21.34028053	22.10248756	21.24499321	22.473629	21.62359428	21.03055191	21.82601738	21.25339127	18.78232002	22.59840202				4	4	4	40.1	40.1	40.1	16.402	0.0011163	3.6648	149390000	5	P17568	P17568	NADH dehydrogenase [ubiquinone] 1 beta subcomplex subunit 7	NDUFB7	1227
28.01275826	27.77699661	27.97508812	27.76856613	27.83677483	27.88646317	27.72617912	27.82195473	27.71796799	28.36728096	27.792593	27.72617912	28.11212349	27.95997238	27.52708626	28.02078056	27.70200157	27.77956581	27.9107933	27.89879417	26.85233879				13	13	4	42.2	42.2	13.7	40.589	0	35.664	8963600000	123	P17612	P17612	cAMP-dependent protein kinase catalytic subunit alpha	PRKACA	1228
28.20424461	28.47965813	28.44529533	28.227705	28.35262299	28.38302612	28.39701271	28.47250938	28.5970459	29.23995209	29.04780769	28.79751778	28.69985199	28.27573204	28.34523964	28.47479439	28.22729111	28.53304291	28.3894825	28.20955276	27.98625374				28	28	28	53.9	53.9	53.9	79.994	0	152.87	13787000000	291	P17655	P17655	Calpain-2 catalytic subunit	CAPN2	1229
25.88571739	25.54842567	24.98267937	25.41551399	25.14976883	25.16177177	25.23608017	25.64322853	25.64844894	25.83332825	25.24796867	25.13914871	25.54483414	25.72317505	25.43262482	24.65965271	25.10433578	25.16031075	24.91966248	25.22368813	24.62605858				2	2	2	6.8	6.8	6.8	38.224	0.0011084	3.5226	1555500000	51	P17693	P17693	HLA class I histocompatibility antigen, alpha chain G	HLA-G	1231
23.27795792	24.18351555	24.24401665	24.48197746	24.46182632	24.11577034	24.55203819	23.9557991	23.98702431	24.69519234	24.34732819	23.93255997	24.0977211	24.01962471	24.09996986	24.01111794	24.34624481	23.74067497	23.97744751	24.1991787	24.04551888				5	5	5	14.5	14.5	14.5	48.473	0	11.776	698790000	33	P17706	P17706	Tyrosine-protein phosphatase non-receptor type 2	PTPN2	1232
29.75390053	29.73979187	29.71625328	29.72502518	29.73526382	29.86495018	29.73797226	29.60726166	29.82915688	30.38247108	30.14867783	29.82556725	29.67630196	29.74075699	29.73561859	29.77523804	29.77497101	29.67396164	29.74127197	29.79335403	29.66363335				23	23	21	50.8	50.8	46.4	66.69	0	242.97	34868000000	561	P17812	P17812	CTP synthase 1	CTPS1	1234
32.29417038	32.29559326	32.09738541	32.24852753	32.13879776	32.14126587	32.09584808	32.00360107	31.95746994	32.28352737	32.11740494	32.16659546	32.21471405	32.31481552	32.05047607	32.18709946	32.27636337	32.34873581	32.15897369	32.27267075	31.88372803				41	41	32	67.9	67.9	53.9	69.147	0	323.31	1.8262E+11	1915	P17844	P17844	Probable ATP-dependent RNA helicase DDX5	DDX5	1235
29.26093864	29.12979317	29.38422203	29.02160072	29.0846138	29.58493233	29.52581787	29.36565399	29.29813194	29.86592293	29.77184296	29.04035378	29.54863167	29.2747097	28.95784378	29.46483994	29.19751167	29.22043419	29.45894814	29.23400116	28.3315506				30	26	25	50.4	44.6	43.5	85.018	0	173.03	24714000000	452	P17858	P17858	ATP-dependent 6-phosphofructokinase, liver type	PFKL	1236
21.21578026	24.23425293	21.29989052	21.92114449	21.15169907	22.53535461	21.13889885	21.51561737	22.3900032	22.66123962	22.13893127	21.50901031	23.05099106	21.28455353	23.0877552	21.45713615	21.32553291	21.35922813	20.5781002	20.47506714	22.34932709				2	2	2	15.5	15.5	15.5	20.838	0.00019849	5.0677	159240000	10	P17900	P17900	Ganglioside GM2 activator;Ganglioside GM2 activator isoform short	GM2A	1237
25.04339218	26.08198547	25.95526695	26.2932148	25.78713417	26.23877907	25.70353317	26.05395126	25.27120399	23.18842888	23.49069405	25.57807732	23.83643723	25.98000145	25.34435081	26.06097603	25.24604797	25.82992172	25.42969131	26.24706268	25.05125618				5	5	5	25.6	25.6	25.6	26.152	0	17.266	1867800000	45	P17931	P17931	Galectin-3	LGALS3	1238
29.91783714	29.96168327	30.03223038	29.99644661	29.81897163	30.05594826	29.90626907	29.65683174	29.76238441	30.40202332	30.15037346	29.99590683	30.22687912	29.9558773	29.78023911	30.13503838	30.02920532	30.13626099	30.06200981	29.94475174	28.86505318				28	28	28	77.4	77.4	77.4	49.203	0	317.89	38164000000	658	P17980	P17980	26S protease regulatory subunit 6A	PSMC3	1239
32.20926285	32.08220291	32.151371	32.19192886	32.03672409	32.15237045	32.09181976	32.04042053	32.1187973	32.53866577	32.30533218	32.3522644	32.25186157	32.0769577	32.11569977	32.19984818	32.12863159	32.21587372	32.28906631	32.19010544	31.9889164				33	33	33	78.4	78.4	78.4	60.343	0	323.31	1.883E+11	1999	P17987	P17987	T-complex protein 1 subunit alpha	TCP1	1240
28.99191284	28.77269173	28.36248016	28.68294525	28.36507034	28.58161545	28.58305168	28.14860535	28.47096062	28.7988472	28.68762398	28.4675827	28.47645569	28.76799774	28.19549561	28.49285698	28.65338516	28.56354523	28.67878723	28.8052578	28.29267883				18	18	18	50.1	50.1	50.1	49.966	0	134.02	14354000000	284	P18031	P18031	Tyrosine-protein phosphatase non-receptor type 1	PTPN1	1241
24.30068588	24.1091671	23.47494125	24.16269302	24.11608696	23.50639725	23.94064713	23.39623642	23.64888763	24.68549347	24.1382122	23.99489975	24.35803413	24.35776711	23.63898277	23.58943748	25.85894394	23.7803669	23.9225235	24.37431335	22.9955883				7	7	7	14.6	14.6	14.6	86.908	0	7.1266	643270000	25	P18074	P18074	TFIIH basal transcription factor complex helicase XPD subunit	ERCC2	1242
28.39116478	29.96182251	30.07009697	29.63251114	29.79696083	29.66617584	29.06812477	30.00115204	29.13190269	26.06544113	26.0666523	29.57329559	28.03091621	29.5453949	29.96209717	29.03891563	28.97418594	29.59761429	28.9479599	29.27037239	30.34572601				6	6	6	34.5	34.5	34.5	12.538	0	11.85	27845000000	215	P18077	P18077	60S ribosomal protein L35a	RPL35A	1243
28.26878929	28.01472855	28.21655464	28.24631119	27.78150558	28.00907898	28.02828407	27.68351364	27.96867561	28.45642281	28.20186424	27.86070824	28.28007507	28.44695282	27.891222	27.94072533	28.21872711	27.88151169	28.10269547	28.36118507	28.49197769				9	5	5	68.3	39.4	39.4	20.511	0	33.208	10504000000	143	P18085	P18085	ADP-ribosylation factor 4	ARF4	1244
32.02887726	32.02154922	31.9829483	32.21427917	32.18379211	31.76769829	31.5935688	31.93708801	31.76844788	31.36087036	31.48207474	31.97916985	31.73662758	32.07577896	32.04035568	31.64572906	31.89764214	31.96533585	31.88376427	31.94314575	32.35607529				22	22	22	56	56	56	29.225	0	154.99	1.6242E+11	999	P18124	P18124	60S ribosomal protein L7	RPL7	1245
31.48591805	31.22083855	31.05407333	31.22135735	31.05361938	31.104496	30.73400497	30.83514977	30.8225174	31.48462105	31.1989994	31.30872536	31.07724571	31.37849617	30.94997787	30.9446125	31.02214432	31.09741783	30.90145874	30.99172401	31.08809471				54	54	54	57.8	57.8	57.8	123.8	0	323.31	85781000000	1512	P18206	P18206	Vinculin	VCL	1246
22.45783234	21.83452415	22.21679306	22.31938934	21.68136024	22.05022812	23.12814331	23.78256798	22.80618858	22.91458893	23.29347801	22.28274536	23.0880146	21.6767025	22.15671921	22.30323982	22.29162407	21.24256897	21.80852127	21.38418961	22.72122383				3	3	3	11.7	11.7	11.7	33.898	0.00057937	4.4604	163920000	2	P18440	P18440	Arylamine N-acetyltransferase 1	NAT1	1247
29.6580925	29.47344017	29.1435051	29.53151894	29.25099182	29.37999535	29.15908813	29.08947182	29.09833336	29.87273407	29.40320396	29.44430923	29.57005882	29.53943443	29.08052826	29.19629288	29.29423523	29.43360519	29.33217049	29.50597382	29.36636353				45	45	45	29.1	29.1	29.1	263.83	0	221.09	25704000000	648	P18583	P18583	Protein SON	SON	1249
27.19413376	26.95969582	26.57520866	26.85055161	26.61076736	26.65799141	26.68592072	26.44999313	26.35986137	27.00195885	26.87431717	26.62909126	26.72884178	27.12524223	26.41915131	26.82468796	26.94145393	26.78593826	26.87314415	27.10089302	27.14715004				17	17	17	49.5	49.5	49.5	43.239	0	70.978	4274400000	160	P18615	P18615	Negative elongation factor E	NELFE	1250
30.35657501	30.71489334	30.61465073	30.66923904	30.8506546	30.67185593	30.46382713	30.57704735	30.26662445	30.85318565	30.63573074	30.58450317	30.50199318	30.64744568	30.84048653	30.82744598	30.44183731	30.67564583	30.61640549	30.67833519	30.40202332				13	13	13	53.3	53.3	53.3	21.397	0	204.81	64928000000	653	P18621	P18621	60S ribosomal protein L17	RPL17	1251
32.13170242	32.3265152	31.87836456	32.26609421	32.2215004	32.0083847	32.01989365	32.21887589	32.01969528	32.36123657	32.23532104	32.13068771	32.00410461	32.23334885	31.94304085	32.18815994	32.29422379	32.23186493	32.28184509	32.3102684	31.72065353				25	25	18	82.3	82.3	55.1	28.804	0	323.31	1.8172E+11	1523	P18669;P15259	P18669	Phosphoglycerate mutase 1	PGAM1	1252
29.94083786	29.56826591	29.52509117	29.55924797	29.47146416	29.55453491	29.42085457	29.37063026	29.58913803	29.99644661	29.92294884	29.60360527	29.66242981	29.78920746	29.37943649	29.6597271	29.54918289	29.66949272	29.71543503	29.76836014	29.37436676				17	17	17	61.8	61.8	61.8	44.969	0	213.19	32028000000	609	P18754	P18754	Regulator of chromosome condensation	RCC1	1253
24.37828827	23.73696327	23.10146141	21.6005497	23.3925724	23.15140343	22.60399055	22.52628517	22.76407433	23.69115067	22.95423889	23.82493019	22.92408371	23.54910278	23.18024063	23.27824211	23.11373711	23.1074276	21.0644207	23.33429146	23.1843586				2	1	1	12.2	9.6	9.6	29.232	0.0070802	2.0617	308620000	16	P18846	P18846	Cyclic AMP-dependent transcription factor ATF-1	ATF1	1254
28.43817329	27.90328407	27.73324394	27.97328186	28.11460876	27.88168716	27.63006401	27.71934128	27.80193329	28.55449867	28.11008453	28.16134834	28.09637451	28.01966858	27.76515388	27.46513176	27.82699203	27.83376312	27.63187027	27.857687	27.96790695				29	29	29	40.9	40.9	40.9	101.73	0	157.12	9753200000	295	P18858	P18858	DNA ligase 1	LIG1	1256
26.37751007	26.41336823	26.6069603	26.5010891	26.75149155	26.29911423	26.45578957	26.53985977	26.10651398	26.04460144	26.22162437	26.45332527	25.92009354	26.47827721	26.481884	26.34090805	26.1208992	26.27090263	25.95491219	26.19411469	26.00406075				13	13	13	32.2	32.2	32.2	69.476	0	32.165	3150100000	79	P18887	P18887	DNA repair protein XRCC1	XRCC1	1257
26.29815292	26.24372482	26.23518562	26.04017639	26.02176476	25.76847649	25.89917564	25.83079338	25.27476311	25.92632866	25.45509911	25.84529495	26.18618202	26.32405853	25.64880562	25.9616394	26.13866043	26.09281158	25.88171005	26.25744057	25.53350258				10	10	10	17.5	17.5	17.5	99.808	0	38.081	2387200000	82	P19022;P55283	P19022	Cadherin-2	CDH2	1258
27.14812088	26.99172401	26.52604294	26.86537743	26.68498611	26.76167107	26.88238716	26.60583115	26.63325691	27.54980659	27.09748077	26.91044998	26.59462929	26.9949646	26.47670364	26.83942032	26.88762474	26.86218834	26.91570282	27.02178764	26.60002899				20	20	20	23	23	23	148.53	0	89.428	4487000000	143	P19174	P19174	1-phosphatidylinositol 4,5-bisphosphate phosphodiesterase gamma-1	PLCG1	1259
33.00923538	33.12207413	32.92404556	32.97697067	32.73363876	32.89908218	32.82361984	32.7285614	32.82152939	32.93550873	32.97806168	32.81694031	32.76337051	33.15906525	32.62407684	32.90043259	32.96063232	32.9269104	33.04353714	33.1297226	33.00301361				33	33	33	38.5	38.5	38.5	76.613	0	323.31	3.0386E+11	2790	P19338	P19338	Nucleolin	NCL	1260
29.3933754	29.22988319	29.20950699	29.15061569	29.24388504	29.22885132	29.19281769	29.28451729	29.19119453	29.69416618	29.31088257	29.36239815	29.50567055	29.30999374	29.19465065	29.14443016	29.25117302	29.34910393	29.27141953	29.21743393	29.142313				35	35	31	43.4	43.4	39.3	102.48	0	171.95	24121000000	542	P19367;Q2TB90;P52790	P19367	Hexokinase-1	HK1	1261
27.47305298	27.48393059	27.52469826	27.5458374	27.47421265	27.44939613	27.38038635	27.2571888	27.02231598	27.82450676	27.69378471	27.5539856	27.49762344	27.36878014	27.41570663	27.61491394	27.38788223	27.49587059	27.45904541	27.52260399	27.10938644				12	12	12	54.2	54.2	54.2	31.441	0	69.478	6988900000	198	P19387	P19387	DNA-directed RNA polymerase II subunit RPB3	POLR2C	1262
27.2920208	27.47653389	27.31881142	27.429739	27.51848412	27.60356903	27.58154297	27.1273098	27.23114204	27.22673988	27.85703468	27.46256065	27.37343407	26.40236664	27.21001816	27.42237854	27.50937462	27.40389442	27.52499771	27.38516808	26.34908295				9	9	9	62.4	62.4	62.4	24.551	0	83.406	6335800000	98	P19388	P19388	DNA-directed RNA polymerases I, II, and III subunit RPABC1	POLR2E	1263
27.58563232	26.95426941	26.54237175	26.98511505	26.55322456	26.50574493	26.61568642	26.44415855	26.28459167	27.35791779	26.72871208	26.63533401	26.85614395	26.92931175	26.48296165	26.65376091	27.07428741	26.69789886	26.56236649	26.96102142	26.5365448				7	7	7	31.3	31.3	31.3	27.391	0	39.287	4182100000	137	P19404	P19404	NADH dehydrogenase [ubiquinone] flavoprotein 2, mitochondrial	NDUFV2	1264
24.4719677	24.63195229	24.53278923	24.70329666	24.76471138	24.70508957	24.86565971	24.68292427	24.39610672	24.54686737	25.07557487	24.94127464	24.65839958	24.23447227	24.06463814	24.66362	24.28898048	24.71077538	24.28411484	24.56598854	24.4247036				10	10	10	17.1	17.1	17.1	89.277	0	19.655	956530000	37	P19447	P19447	TFIIH basal transcription factor complex helicase XPB subunit	ERCC3	1265
28.5364933	27.96922493	27.80026817	27.93258286	27.82019043	27.99814224	28.00458527	27.85079002	27.89041138	28.70431137	28.27079582	28.14724731	28.28524399	28.0940094	27.72806168	27.93635178	27.98685074	28.13887596	28.04244232	28.00913239	27.48169899				18	18	18	37	37	37	62.094	0	95.176	10123000000	305	P19525	P19525	Interferon-induced, double-stranded RNA-activated protein kinase	EIF2AK2	1266
29.45624733	29.49764252	29.44911957	29.39915466	29.46649361	29.54984474	29.62996101	29.5044384	29.56588936	29.71282959	29.83988571	29.59439659	29.37488556	29.57816315	29.25424004	29.71528625	29.57250023	29.7161541	29.72960281	29.61032677	28.91570282				15	15	15	70.5	70.5	70.5	33.824	0	235.73	28677000000	469	P19623	P19623	Spermidine synthase	SRM	1267
28.34621239	28.40434074	28.40989304	28.34108734	28.11063194	28.49113655	28.64488602	28.16820526	28.31007957	28.94458389	28.73182106	28.13750839	28.49895477	28.55797195	27.97311783	28.57061958	28.46411896	28.3340683	28.65294075	28.59768677	27.71875381				18	18	18	66	66	66	41.213	0	127.41	13185000000	410	P19784	P19784	Casein kinase II subunit alpha	CSNK2A2	1268
24.27582932	25.00902557	25.24503136	24.25111389	25.13092613	25.40210533	24.62694931	25.08492851	25.12734985	25.46985817	25.47701263	25.1382122	25.0998497	24.75118637	24.91374016	25.24554062	25.38251495	24.98119926	25.55844498	25.48992729	24.53034973				7	7	7	10.2	10.2	10.2	105.35	0	15.654	1281700000	31	P19838	P19838	Nuclear factor NF-kappa-B p105 subunit;Nuclear factor NF-kappa-B p50 subunit	NFKB1	1270
20.96598244	22.39988136	20.94503212	23.65359688	21.67521095	24.32532883	20.9204483	20.94277763	22.44255638	21.39363861	21.77146721	20.85607529	24.74575996	20.56579018	25.01158714	24.31299019	23.07548523	19.9557457	19.31079102	21.5039959	20.74032402				2	2	2	4.4	4.4	4.4	49.955	0.0038341	2.5864	252630000	8	P19971	P19971	Thymidine phosphorylase	TYMP	1271
28.75608253	28.58731461	28.35716248	28.59697533	28.43869019	28.54085732	28.52820587	28.22875977	28.3799324	28.46400261	28.12829399	28.21909714	28.50551796	28.60964012	28.25615501	28.28621483	28.4957943	28.28713989	28.45222664	28.60045433	28.44090843				30	30	17	32	32	20.2	134.68	0	119.07	13397000000	410	P20020;Q16720;Q01814	P20020	Plasma membrane calcium-transporting ATPase 1	ATP2B1	1272
30.45885086	30.02353287	29.65244484	30.11619568	29.82391357	29.7590065	29.6639061	29.63002968	29.52572441	30.31559753	29.93677139	29.91070747	29.83346176	30.19366264	29.56196404	29.93859673	29.93170929	30.06020737	30.10886383	30.29996681	30.00785065				27	27	27	72.7	72.7	72.7	38.388	0	323.31	37907000000	752	P20042	P20042	Eukaryotic translation initiation factor 2 subunit 2	EIF2S2	1273
27.80402756	27.65294075	27.54252052	27.71279716	27.45088959	27.59056473	27.74175453	27.46154594	27.74579811	28.00977325	27.72520447	27.4445858	27.6274929	27.76439476	27.3540535	27.29587746	27.33312988	27.38837433	27.34350395	27.39362144	27.04978371				16	16	15	32.6	32.6	31.4	52.739	0	68.76	7201000000	175	P20073	P20073	Annexin A7	ANXA7	1274
23.8940258	23.81636238	24.59718895	23.92542458	23.83460617	24.64102554	24.71392441	24.37782478	24.8617382	24.90660286	24.7537384	24.05531693	24.34942055	21.08104324	24.53605461	24.39564896	24.54974937	24.56261444	24.37457848	24.69826889	24.41306114				3	3	3	14.7	14.7	14.7	37.698	0	9.5822	830830000	27	P20226;Q6SJ96	P20226;Q6SJ96	TATA-box-binding protein;TATA box-binding protein-like protein 2	TBP;TBPL2	1275
24.84143829	25.22011185	25.34965706	25.0403862	25.13551331	23.95455742	25.05179596	24.95122528	25.21385956	25.99832535	25.7361908	25.68522644	25.81311035	25.26223373	24.82735634	25.16254044	25.40781975	25.07789803	25.21460152	25.27248764	23.84575081				8	8	8	33.6	33.6	33.6	48.55	0	26.093	1373100000	34	P20248	P20248	Cyclin-A2	CCNA2	1276
30.13430405	30.17902184	30.35194969	29.88880157	30.19201851	30.44421005	30.19788742	29.733778	29.91042137	30.73311615	30.5248661	30.36536217	30.61815643	30.30932045	30.06868744	30.1544838	30.21268654	30.06020737	29.98237038	30.03878593	28.89426231				12	12	12	69.4	69.4	69.4	22.168	0	323.31	50607000000	773	P20290	P20290	Transcription factor BTF3	BTF3	1278
26.61231422	26.70213318	26.76749229	26.71174812	26.70067978	26.61273575	26.69272041	26.49929619	26.62811852	27.51246834	26.56826591	26.68110275	26.85970116	26.80254936	26.56500053	26.8274765	26.78917694	27.07224464	26.79859924	26.59931946	25.76144409				10	10	8	52.8	52.8	46.3	24.389	0	49.181	4093600000	163	P20338	P20338	Ras-related protein Rab-4A	RAB4A	1280
25.5917778	25.60560608	25.77464867	25.49035645	24.98667717	25.70611763	25.67030907	24.92705345	25.29925346	26.37833786	25.94592476	25.68383598	26.06720543	24.72723198	25.01644135	25.04226494	25.33824158	25.49316978	25.65203857	25.65466309	24.40769005				8	5	5	47.4	32.6	32.6	23.658	0	32.193	1666900000	68	P20339	P20339	Ras-related protein Rab-5A	RAB5A	1281
29.5240078	29.35399055	28.94929504	29.21948814	29.17424202	29.12151718	29.09335518	29.20683098	29.19058228	29.21029663	29.13359451	28.98839569	28.93556404	29.34259224	29.12010765	28.97013092	29.14379692	29.24097633	29.10399628	29.26751709	29.67603302				13	13	6	53.8	53.8	23.1	23.593	0	69.339	25678000000	295	P20340;Q14964	P20340	Ras-related protein Rab-6A	RAB6A	1282
25.83180809	25.83366585	25.96505737	26.11157799	25.64168549	26.10739326	26.40576172	25.92919922	26.54876328	26.70067978	26.68992424	25.61194992	26.75136375	26.21863365	25.96785164	25.90348053	26.43650627	25.74786186	25.74627304	25.991745	25.76721573				19	19	19	25.6	25.6	25.6	127.41	0	45.938	2665600000	106	P20585	P20585	DNA mismatch repair protein Msh3	MSH3	1283
30.16662598	30.11569977	29.99954033	30.13455009	30.12386131	29.97377586	29.87133789	29.97773743	30.04544067	30.3218441	30.02656937	30.19072342	29.81927681	30.21904945	30.02933693	29.9028244	30.02524948	30.15677643	29.94642639	30.05788612	29.81534195				14	14	14	63.9	63.9	63.9	26.489	0	155.81	40929000000	374	P20618	P20618	Proteasome subunit beta type-1	PSMB1	1284
28.1038456	27.62916183	27.49098396	27.84194183	27.66797066	27.68712425	27.59185028	27.25024605	27.44150162	27.49884033	27.34392738	27.0845623	27.53489876	27.76141739	27.24499512	27.67451859	27.75008774	27.32611656	27.50286674	27.74868011	27.17245483				5	5	5	25.3	25.3	25.3	30.993	0	31.132	7066400000	104	P20645	P20645	Cation-dependent mannose-6-phosphate receptor	M6PR	1285
24.15205383	23.26083565	25.1059742	21.72350693	23.45349884	24.8511467	24.61661148	25.20157433	25.66625023	24.13891411	25.56057549	25.19873047	24.49228287	23.45274544	25.62956429	23.73345184	24.07341003	25.138134	24.23344803	23.85661888	21.85858345				5	5	5	47.3	47.3	47.3	16.762	0	21.46	951030000	25	P20674	P20674	Cytochrome c oxidase subunit 5A, mitochondrial	COX5A	1287
31.27169609	31.10593224	30.87283707	31.11191368	31.04211617	30.85140038	30.78464508	30.93782425	30.83612823	31.28289413	30.78519058	30.90461922	30.78339577	31.14151001	30.88852501	30.84490776	30.81650162	30.96973228	30.97165298	31.11427307	31.22360229				50	50	47	78.7	78.7	74.9	66.408	0	323.31	82070000000	1332	P20700	P20700	Lamin-B1	LMNB1	1288
26.67290115	26.22646523	25.91661263	26.57494926	26.55644417	26.29967308	25.79210854	26.42409515	25.9871769	26.60837173	25.86074448	26.32623672	26.29937553	26.70041466	25.94465065	26.13043594	26.14462471	26.22131157	26.2703495	26.45381355	26.70133972				15	15	15	38.3	38.3	38.3	76.572	0	53.66	3073500000	80	P20810	P20810	Calpastatin	CAST	1290
28.19704247	28.19135857	28.26539421	28.13858223	28.06758499	28.55178833	28.15199471	28.21447182	27.98647118	28.57715416	28.30234337	28.12307167	28.19587135	28.20829773	27.86053085	28.21780205	28.18622017	28.07917976	28.26284409	28.27493286	27.56041527				18	17	17	42.8	41.2	41.2	55.405	0	105.71	11332000000	182	P20839	P20839	Inosine-5-monophosphate dehydrogenase 1	IMPDH1	1291
25.28365707	25.6015873	25.90857315	25.34153557	25.04071999	26.06564522	25.51872444	25.26774406	25.52243996	27.59633636	26.14697456	25.72421646	26.37087631	20.99201393	25.54454041	26.03128433	25.49548912	25.64027977	26.07308388	25.61846161	23.95002556				4	4	4	0.6	0.6	0.6	772.91	0.0016396	3.2915	2216300000	7	P20929	P20929	Nebulin	NEB	1292
23.52432442	22.88992882	23.20787239	23.19883537	22.98269653	23.38600731	23.18614769	23.4836998	23.85842133	23.51436615	23.81958199	23.59194946	23.38179016	23.60501099	23.23210144	23.11020279	23.61268044	23.25110054	23.64251328	23.33606339	23.75256348				3	3	3	4.8	4.8	4.8	116.4	0.00020725	6.1925	401470000	16	P20936	P20936	Ras GTPase-activating protein 1	RASA1	1294
24.26205444	20.68189812	23.36279106	23.02040482	21.41773033	21.86985016	23.10766792	22.79302788	22.98109436	23.73469162	23.65916252	23.7359314	23.0840435	23.62611389	23.12789154	22.21700096	23.07182312	21.22049332	20.81115532	24.80867386	22.56190491				2	2	2	18.6	18.6	18.6	11.53	0.00094464	4.0128	313020000	6	P20962	P20962	Parathymosin	PTMS	1295
27.31458092	27.36602974	27.11058235	27.53215027	27.18498993	27.1861248	27.20778656	27.2123394	27.3533802	27.38911438	26.94681549	27.14763451	27.15663147	27.55112839	27.13212395	27.22563744	27.17636108	27.35186577	27.31967163	27.35228729	27.34087372				21	21	20	27.8	27.8	26.8	92.619	0	34.529	6051300000	162	P21127;Q9UQ88	P21127;Q9UQ88	Cyclin-dependent kinase 11B;Cyclin-dependent kinase 11A	CDK11B;CDK11A	1296
27.6615963	27.55917549	27.54052544	27.56630707	27.6904583	27.37301826	27.47243309	27.85477638	27.77297592	28.051548	27.98788071	27.76122856	27.5308857	27.84008217	27.43005943	27.68959236	27.9301033	27.78824234	27.91039276	27.82462692	27.64705086				14	14	13	59.1	59.1	55.1	26.559	0	47.88	8091400000	171	P21266;P46439	P21266	Glutathione S-transferase Mu 3	GSTM3	1297
28.88832283	28.58150673	28.56354523	28.7143383	28.68066788	28.54940414	28.61421204	28.64814758	28.71125412	29.01030731	28.71292877	28.55669212	28.75697327	28.81833267	28.54078484	28.7910099	28.90503693	28.77799988	28.69885826	28.6823082	28.49079323				24	24	24	68.7	68.7	68.7	56.5	0	178.22	16595000000	573	P21281;P15313	P21281	V-type proton ATPase subunit B, brain isoform	ATP6V1B2	1298
27.73201561	27.61449242	27.52155685	27.58139992	27.37848663	27.55523109	27.58139992	27.49921989	27.48285294	28.02099228	27.4944973	27.40007019	27.43372345	27.65976143	27.43221092	27.65225792	27.44513893	27.62944031	27.62839699	27.43372345	27.27905655				19	19	19	61.5	61.5	61.5	43.941	0	67.157	7327900000	234	P21283;Q8NEY4	P21283	V-type proton ATPase subunit C 1	ATP6V1C1	1299
[truncated: 4,286 more rows]
